# Supplementary material for: Spatial separation of the cyanogenic β-glucosidase ZfBGD2 and cyanogenic glucosides in the haemolymph of Zygaena larvae facilitates cyanide release
Source: R Soc Open Sci. 2017 Jun 28;4(6):170262. doi: 10.1098/rsos.170262 (PMC5493921; doi:10.1098/rsos.170262)
Supplement: Additional file S2 Alignments of BGDs and GBAs [file rsos170262supp6.txt]

Alignment of BGDs

>LjBGD2 (ACD65510.1)
--------MALNTFLVFLLPLLSLLVCTLP---SITFAEDVSPIADVVSLNR-----SSFPKGFIFGTASSAYQYEGAANKGGRKPSIWDTYAHNHSDRIADGSNGDVAIDEYHRYKEDVGIMKSMNLDAYRFSISWPRILPKGKLSGGINQEGIKYYNNLINELLAKGLQPFVTLFHWDMPQPLEDEYG-GFLKENIVADYKDYAELCFKEFGDRVKHWITLNEPWGFSSNGYALGEFAPGRCSKWLDPNCTGGDSGTEPYLVTHYQLLAH--AEAVHVYKKKYQASQKGIIGVTLVTHWFEPFS-DNKYDHHAAGRAIDFMFGWYMDPL--TFGKYPDSMISLVG----------NRLPKFTSRQARLVKGSFDFIGINYYTTYYAANAP--PGIH--PY-FFTDSLANLTGERNGNPIG--P-RAASTWLYIYPKG----IQELLLYTKKKY-NNPL-IYITENGMSEFNDPTLSLEEALIDTFRIDYYFRHLFYLRSAI-RNGSNVKGYFAWSLLDNYEWSSGYTVRFGMNFVDY--KNGLKRYKKLSAKWFTNFLKRY*---------------------------------------------------------------------
>Tr linamarase (ABV54720.1)
------------?LLSITTTHIHAFKPLPI---SFDDFS---------DLNR-----SCFAPGFVFGTASSAFQYEGAAFEDGKGPSIWDTFTHKYPEKIKDRTNGDVAIDEYHRYKEDIGIMKDMNLDAYRFSISWPRVLPKGKLSGGVNREGINYYNNLINEVLANGMQPYVTLFHWDVPQALEDEYR-GFLGRNIVDDFRDYAELCFKEFGDRVKHWITLNEPWGVSMNAYAYGTFAPGRCSDWLKLNCTGGDSGREPYLAAHYQLLAH--AAAARLYKTKYQASQNGIIGITLVSHWFEPAS-KEKADVDAAKRGLDFMLGWFMHPL--TKGRYPESMRYLV----------RKRLPKFSTEESKELTGSFDFLGLNYYSSYYAAKAPRIPNAR--PA-IQTDSLINATFEHNGKPLG--P-MAASSWLCIYPQG----IRKLLLYVKNHY-NNPV-IYITENGEFN--DQHCHFKNPFLDTPRIDYYYRHLYYVLTAI-GDGVNVKGYFAWSLFDNMEWDSGYTVRFGLV?VDL---KQLERHPKLSAHWFKSFLKKS?DICSQHGSKKSILLNQMDQPREAANHA?VYVFISFMYLFVVV?VQNMYLMTSVSNRTLKMNK?------
>Am (XP_016768291.1)
-----------MFATSSLGISTLFLLVISA---SGEVAN---------NTNV---DYLRFPPNFLLGAATAAYQIEGAWNVSDKGESVWDRFVHYQDHRVYNNDTGDIAANSYYKYKEDVALLKKIGFKSYRFSISWPRILPTG-FVNKISKDGVRYYHNLIDELLANNIEPMVTLYHWDHPQNLED-AG-GWLNSNMVDWFGDYARVVFYEFGSKVKRFITINEPKSICLNGYSSGKHAPGK--K---------LHGIGEYLCIHNVIKAH--ARAYRIYEEEFKKNYNGQVGFLINIMAYIP---RNLTDAYAMEVAFQFNVGWCLHPIYSKEGDYPELMKIMVGNKSLEQGFMKSRLPTFDSDWIEYIRGSSDFLAVNHYTSRLVTFGS----MGELPS-Q-RNDQGVKMF---TDSFW--K-SSASNWLKVVPEG----FRISLKYLATHY-GNPP-MYITENGVSD--FG--TLN----DDDRIYYYREYLKQMLLAIYDDKVNVQGYFLWSLLDNFEWEMGYRERFGIVYVDY-NDSNRTRILKKSASWWENVIAAGKLTH-----PKSF*--------------------------------------------------------
>Bm (XP_004931097.1)
VSTMRSSRSVALSGVVLVTLSLLSCSHEAV---VSDIYY---------GVSN-----YSFPEDFIFGVSTAAFQIEGAWNEGGKGESIWDTYVHEHPEYTPDKSNGDIAADSYHKFKEDVQLIKALGVKYYRLSISWPRLLPNG-TSNNISTDGARYYRNLFEELLKANITPIVTLFHWDMPTPFMD-LR-GWNNPVIVDYFVDYARVAFNLYGDIIKTWTTINEPHQHCYQGYGADYFAPAI--K---------SHGVGEYLCAHYLILSH--AKAYHLYEKEFKPHQKGKVGITLDAFMGIPKDPRNFQDVLAVRSYLQIHFDLYAHPIFSAEGDYPTFVRQRINNMSLAQGFARSRLPYFTAEEVKIIRGSSDFFGLNHYTTYLMSPSE-MEFSWSIPS-M-DHDAQVRME---QDPHW--E-KPGTDWLSVYPEG----FRKLLNYVSDNYGREIP-IIVTENGVGD--KG--QLK----DYDRISYFNKYLYQLLLAIHEDNCNIIGYFAWTLMDDFEWSDGYLSKFGLYKVDF-DSPERTRTPKLSVSSYRNIVQTRRINFDRYK-PLPNKLNHF*---------------------------------------------------
>Bm (XP_012545628.1)
----------------MKALVVFFCLSLAM---RYSTCV---------PKQR-----RTFPEDFIFGVSTASYQIEGAWNLDGKGENIWDYLTHNHVEAIADLSNGDIAADSYHNYLRDVEMLRELGVNAYRFSLSWSRILPTG-FANYINKAAIDYYNNLINELLKYNIKPVVTLYHWDLPQKLQE-LG-GFGNPLIADWFEDYARVAFQYFGDRVKFWITINEPKEICLDGYGSTAKAPML--N---------ASGIGEYICAKNLIIAH--AKAYHAYSNDFKATQGGVCGITFSVSSAQPLT-SSEEDAIALEIHNQGEWAIYSDPIYSKEGGFPKEFSERIALKSLQQGYPRSRLPAYTEEEKDFVRGTSDFFGVNHYSGSLVSAVT--SNNFVVPS-F-NDDVGVSYY---TPEEW--P-RSVSSWLTQMPNS----LNITLTRLRDRY-DNPE-IYITENGWST--YQ--GLN----DDTRVNYMRAAWESALDAL-DAGINLKGYMAWSLMDNFEWREGYSERFGLYEVDF-EDPARTRTPRKSAFVYKQLISTREVDH-DYD-PDSQSVMTINDS*------------------------------------------------
>Bm (XP_004923866.1)
----------------MNCLLLFHLLFLFI---IISAGR---------RREQ-----LCFPKGFKFGVATASFQVEGAWNVSGKGESIWDRYTHEYPERVFDHSNADVAADSYHNFRRDVDLVTELSLSFYRFSVSWPRILPTG-YSNLVNEDGLRYYSELIDTLHKNNIKPVVTIYHWDLPQSLQD-LG-GWTNPIIVDYFVDYARLLFTTFGDRVGVWITFNEPLSFCGAGYGGG-DAPGAGPA---------GSGLQDYLCTHHTLLAH--AAVYRLYKEHFQDKQKGKIGITLDFSWLEAAT-TSQEDQKAAETARQFMFGWFAHPIFSSSGDYPAEMKSRVAYVSRKQGFPRSRLPTFTPQQIQRLKGASDFLGLNHYTTYLVNQGS--GEIHTQPS-F-GDDMGVVIS---QKDEW--P-RTNSTWLRVVPWG----FRKSLNWVKDNY-NNPT-VLITENGVSQ--AA--GLR----DTKRVSYIDVYLRALSDAIYKDGCSVTGYTYWSLLDNYEWMRGFSERFGLFEVNY-GSPARTRTARLSSDYYGSVARTGCL-------PKHYDSFFN*---------------------------------------------------
>Bm (XP_012551634.1)
----------------MNLVFIILCVLSTS---HVTYGY---------TDNK----VRRFKDGFMFGVATSAYQIEGAWNEDGKSESVWDRYTHAHPEDIADRINGDVACDSYHRYKRDVQMLRELGVDHYRFSVAWTRILPTG-FKDEINEEGLRYYENLIDELLKYNIQPMVTLYHFDMPQSLQD-LG-GWTNPLIVNWFEDYARVLFDRFASKVKYWITINQPSSVCVDGFGD----PAL--N---------VKENGDYTCVKYILLAH--AKVYRLYENQFKSKHKGSVGISLDINWIDPYN-KTTENDEAAERARSFKIGLYMNPIWSKHGDLPDKVKSIIAKKSEKQGLEQSRLPSLSADEIKLLKGSADFLGMNHYTTFLATPAR---DEHKSPS-F-ADDLGVHLT---HGAEW--I-ASKSPWLKNAPYG----IYKACVNINQEY-DYPP-VFITEHGWST--GP--GRR----DTRRVAVLTAYLAALLLAV-EDGTELKGYTAWSLMDNVEWRAGTSERFGLYEVDF-DSANRTRLVRTSGLVYKHIIESRDPGD-GWM-PSSYRINVSDRLQKREVREEL*---------------------------------------
>Bm (XP_004926168.1)
-----------MMLLFLLAVYSPLVYANAP---VRRPLE------------------KTFPLNFKFGAGSSSYQIEGAWNVSDKGESIQDRYAHEHPEKVVDGSNGDVACDSYNLWRRDIEMATELGLDHYRFSISWPRLLPSG-YPNYISEDGRNYYNNLIDGLLKNNIEPVITIYHYELPQVFQD-LG-GWTNPLIVDWFADYASVVYSLFADRVKIWLTVNEPLIICDVSYI-GISAPGL--Y---------SPDHGLFLCNKHVLLAH--AKAWRLYDEEYKPKYHGMVSLTQLFFWFEP---ETEADSELAELTNEYCEGRFAYPIYSKEGGWPPALKNILDENSYNKGFNNTRVLQFTPEEIEFVKGTYDFYALNHYTSFVVKAIEPNEAAGDWPF-SGSSELGVNFG---PHPTW-----EVSAGFGIYPPG----LRRQLNWLKNRY-GDIP-FMITETGYAS--YPFHGLN----DDGRINFIKDYLNEVLLAIYEDKINVTGYTVWSLMDSYEWESGYTAKYGLYQVDF-ESPNKTRTPRKSAKYYADLIKNRALL*------------------------------------------------------------------
>Bm (XP_004926194.2)
------------MLFITMTAQTTVVLCLLV---KAAWGE------------------MKFPPGFRFGAATAAYQIEGSWNVSDKAESVWDRFTHEHKYYVDSGSNGDVACDSYNRWKDDVRIAKELNLHFYRFSISWPRLLPTA-FSNKISDDGRNYYNQLIDALLEEGIEPIVTLFHLDLPQRLQD-LG-GWANPLIIDWFANYARVVFSLYGDRVKTWITINEPLLICEMSYSDSNLAPGI--E---------SIELGNYLCAKNVLLAH--ATAWRIYDEEFRPKYHGKVSLTNILIWYEP---TTGNDSNLGNLANQLCNGIYTHPIFSKTGNWPQSVIKIVDERSKLLGYPYSLLPEFTKKEIEFIKGTYDFFGMNYYISKSIRKSLVNEHIPLWPL-EGVPILGAILE---SQPTW--T-SGATKWFSAHPPG----LRKVLNWIRHNY-GDQE-IYIMENGYAT--AD-TELE----DFDRISYLKDHLEQVLLAM-KDGVNVTRYTIWSLMDNFEWSDGYTIKFGLYEVDF-SSPERTRTPRKSAEYYKNVIETHSL-------SDFYVKNEL*---------------------------------------------------
>Bm (XP_004926154.1)
----------------MNLLFVLLCLSTIA---VRN-VR---------GKSK----VRYFPDYFEFGASTASYQVEGAWDEDGKSLSIWDVAAHMSPSPIKDGSTGDVAADSYHLYKRDVEIMKELGLNFYRFSVSCSRILPSG-FANQINQAGIDYYNNLINEMLANNIKPFLTIYHWDLPQSFQD-LG-GWANPMIVDWFVDYAKVLFENFGDRVKFWISINEPKQICTEGYGTDKKAPMV--N---------MSGIADYMCNKNVLLAH--AKTYRLYDEIYRKDQNGSVGISISCTWYEPAS-DSNDDQQAAEDARIFDWGQYVHAIFTKEGDFPERIKKNVAYKSAEQGYAKSRLPELSVAEVDLIRGSSDFFGLNSYTSKLVYRDASVEGMYAVPS-Y-MDDLGVVMV---PDPNW--P-QSHSSWLQEVPWG----FYKLFKEIRNVY-GNPT-LYVTENGWST--DA--GLI----DDDRVRYYRNYLNALLDAI-EEGSDIRGYTAWSMIDNFEWMQGYADKFGLYEVDF-TSPERTRTPRKSAYIYKEIVRTKSLDP-DYE-PEILLDATKEN*-------------------------------------------------
>Bm (NP_001037073.1)
--------------MAWLTTLSILAVCHTG---LAAY--------------------TKFPEGFTFGVATASHQIEGAWNVSGKSENVWDRLTHTRPEMIADGTNGDVACDSYHRYLEDVEELTYLGVDFYRFSLSWSRILPTG-FSDHVNPDGIRYYNALLDALAEKNIEPLVTLFHWDLPQSLQD-LG-GWTNSKTVDYFRDYSDVCYREFGDKIKSWITINEPYEVCEDAYGDIKKAPAL--D---------SHGIGNYLCSDNLLKAH--AESYHLYNEKYRPTQNGTVMISINSIWYEPSDPENAEQVALAETANQFKFGWFAHPIFTNEGGYPEVMIENVAKQSAAEGFSKPRLEQFDDYWIQRIKGTSDFLGINHYATHLIT-GPGIDPIAKSPS-W-LKDTGSITS---LEVGG----DSASEWLRVVPTG----FANLLRWCKSSY-NDPP-IYITENGFSD--RG--TLQ----DYGRIQYYNDYLSAILDVIYDDGVRVLGYTAWTLMDNFEWRAGFTEPFGFYHVDI-TDPDLPRTPKLSADI---IAARRHRDC-----PGRAV*-------------------------------------------------------
>At (XP_013188038.1)
------------MGEFWKIVSAFCVCWYSV---NAAHVA---------EKSG-----ACFPPGFAFGVATASYQVEGAWNVSGKGENIWDRYTHEHPERVFDHQNGDVAADSYHQWKEDVGLLKQLGVNFYRFSISWSRILPTG-FSNEINEEGVKYYQDLITELKRNHIAPVVTMYHWDLPQPLQD-LG-GWTNPMMADYFLDYATVLFDNFDGPVKMWITFNEPLSFCHDGYG-GDDAPGG--R---------SSGFEAYLCGHNVLRAH--GKVYTLYRARKNGTSKGLIGITLDMSWIEPET-TSKEDKQAAETARQFMFGWFAHPIFSAEGDYPPIMRKRIDAKSRHQNFARSRLPHLTPDEIRNIRGSFDFLGLNHYTTYLGSPAD--NPDSGEPS-F-ADDMGVRIT---QKPDW--P-RSNSTWLRVVPWG----FRRILNWIKKTY-NNPQ-IVVTENGISL--GP--GVH----DPKRVNYIESYLRALLDAILKDKCRVFGYTYWSLIDNFEWMRGYSERFGLYEVDY-ESPNRTRTARLSASYYSQIANTRCL-------PDNYVGYTITD*-------------------------------------------------
>At (XP_013200053)
--------------MFTSRIVVFLSLATAV---LADD--------------------LIFPSTLKFGVATSAYQVEGAWNASDKGITNWDTYVRTHG--VSDGSSGDVACDSYHLWRRDIEILTDLEVDYYRFSLSWSRILPSG-FDNRISEDGKRYYNELINGLLENGIEPMVTIYHWDLPQQLQD-LG-GWANPLIVDWFEDYARVVFNLFGDRVKTWITINEPISICDGSSTLGIFAPGV-LS---------VDNVGTYLCTKNVLMAH--AKAWRLYDKEFRPKFNGQISYCNNLLWYEE---KTPADAELAELARQHNGGRYSHPVFSKEGGWPPTIEKFIAEKSSRQGYHGSRLPTFTAEEIRLVRGTYDFYGVNLYTSRLVSPQDQNISRG-FPL-SGSQELGAALT---MDPSW--K-QACNGWIAVHPEG----IRRQLVWLKKQY-GDIT-FFITENGYPTCKGDDLDLD----DEDRIDYYRGYLSEVNKAIKLDGVRVEAFTAWSLMDNFEWMDGYRSKFGLYAVNF-TDPNRSRTPRKSSIFYTQIIQNRTLVA-----SQKLQENKTKSYVWYSFVGVLAVIVVVCAVYMYKKKRNVNEEDKTVENTTPLMNVGSVKQ*
>At (XP_013182836.1)
-------------MKTLYLVMILVVLLGPV---KFNECK---------TTDVRQNTVRRFPEGFLFGTATASYQVEGAWNVDGKAENIWDHLTHTHPCDIKDCSNGDIANDSYHQYKRDVEMMRELGLDFYRFSLSWTRILPTS-FVDKINEAGVNYYNNLIDEMLKYNIQPMVTLYHWDMPQKLQD-LG-GWNNPHIVDWYGDYARTVFELFGDRVKNWITMNEPREICYQGYGDVTMAPRL--N---------IKGVADYMCAKNLLLAH--ARAYHIYNDEFRETQNGTIGITISAGFSEPAS-ESEEDKVAAEEAALFGWGIYAQPIFSETGDFPSILKEKVAAKSAEQGFLRSRLPEFTAEEVEYVRGTSDFFGLNHYSSGYTFRNESVLGIFESPS-S-DDDLGAGSY---VLEEW--E-TSASSWLKVVPWG----FYKLLVKIRDDY-NNPP-VFITENGFST--LG--GLE----DDGRISYYRKYLDAMLDAI-DEGCDVRVYTAWSLMDNFEWMQGYTERFGLYEVDY-EDPARTRTPRKSAFVYKEIVRSRALDW-SYQ-PATYVMTIDDGH*------------------------------------------------
>At (XP_013193075.1)
--------------MKVALVLSVIALGCSA---LVTKQE------------------RRFPDDFLFGTATASYQIEGGWNADDKGENIWDHMTHNHPNVIKDGSNGDVAADTYHNYKRDVEMMRELGLDAYRFSLSWSRILPDG-LSNPVSAAGIAFYNNYIDEMLKYGITPMVTLYHWDLPQKLQD-LG-GFANPLFPDWFEEYARVVYDNFGDRVKHWITFNEPREICLEGYGSTTKAPIL--N---------ATGIGSYLCAKYLVLAH--AKAYHLYNNEYKSSQGGECGITISVNWFGPLT-DTEEDRFAAEIRRQAEWGLYAEPIFSEQGGFPKEFTERVAQKSAEQGYRSSRLPEFTEEEKQFVRGASDFFGVNHYTAYLISATEHITQNV-VPS-L-YDDVGVGVY---VPEEW--P-QSASSWLTESPDS----ILNVLNHLNQKY-NNPK-FYITENGWSS--PPSSGLI----DDDRIRYYRAALENCLDAI-DAGVRLQGYMAWSLMDNFEWMEGLTERFGLYHVDF-EDPLRPRTARKSAFVYKEIIKTRVIDH-SYE-PATMTMTIDEGR*------------------------------------------------
>At (XP_013188067.1)
--------MCFQSYFSSVIMFQYLFIIISL---SGAYSW---------TDNK----QRRFKDDFLFGTASAAYQVEGGWDADGKSESIWDRYVHSRPEITPD---GDLACDSYQHISRDVQMLRELGVDFYRFSIAWTRVLPTG-FPNKINKKGLQYYNDLIDELIKYNIMPMVTLYHFDLPQSLQD-LG-GWANPLSINWFEDYARIIYDNFANKVPYFITINQPNSVCIDGYG-GSFAPGI--N---------SKGIGDYLCVKNVMLAH--ARAYRLYENEYKVKYRGSVGIAISVNWVEPIN-NQTENVKAAEIARDFTIGLYVSPIWSKDGDFPPSVKEAVASRSKEQGFHRSRLPSLTPEEKTLLKGSADFLGMNHYTTVQAQPS---VKEYPSPS-L-EDDMLVDFT---QSANW--T-QGASPWLKTAPFG----LYKACVYLNLNY-DYPP-IIITEHGWST--GL--GLR----DGSRVENLKGYMTALLFAL-EDGTNVRGYTAWSLMDNVEWGAGVSERFGLYEVDF-DSPKRKRSPRVSAHVYRRIIEQRIIED-TWL-PSSLKMDVSMRRMGKDKSEL*----------------------------------------
>Dp (EHJ76120.1)
------------MFGAVRLAFLASVLAGHA---DSTKIF---------RHES-----RKFPDHLLFGAATAAYQIEGAWNEDGKSESIWDRVTHMVPCVIANCDTGDVADDSYHQYKRDVEMMRELGLDFYRFSLSWTRILPTS-FPDHINEKGVQYYNNLINEMLKYNIQPMVTIYHWDLPQKLQD-LG-GWTNPHIVDWFTDYSRVVFQLFGDRVKYWVTINEPREVCGQGYGMQTMAPLL--N---------YSGYADYICAKNILLAH--ANAYHLYNDEFREAQGGQIGISLSAHWYEP---ESENEVESAEVFRQFEVGIYANPIFSKLGDFPSVVKEKVAARSQMQGFPRSRLPELTPEEIEFVKGSSDFFGLNHYTTFLTYVSK---FPIQYPT-FYYADIEVLPY---QPDEW--N-SSYSKWMKVVPWG----FYKVLTKIREEY-NNPP-VFITENGYAS--PR--GLI----DDDRIDFYRKYINAMLDAI-EDGSDVRAYTAWSLMDNLEWMSGYTERFGLYEVDY-ESPERIRTPRKSAYVYKEMLRIRVLDY-HYE-PDMSLGMNVDDN*------------------------------------------------
>Dp (EHJ74703.1)
------------MKRFLACCILLLMINDPV---LSKRSI------------------RKFPKGFKFGASTAAYQIEGGWNEDGKGISIWDVATHMETTPIRDGSNGNIAADSYHLYKKDVEILKELGVDFYRFSVSWTRILPQG-FSNYINQAGINYYNNLINELIQNNIVPFLTIYHWDLPQELQK-LG-GWTNPYIIDVFADYAKILFDHFGDRVKFWITINEPKQICYEGYGSDLKAPLV--N---------MTGIAEYMCAKNVLLAH--AKVYRIYDEEYRKKQNGKIGISISCTWYEPAS-DTIDDHQAALDARQFDWGQYAHPIFSKEGDFPHELKHNVAAKSAEQGYSYSRLPELSASEVAFIRGTSDFFGMNTYTTKMAYRDASVDGMFPVPS-Y-RDDMGSVLV---KDPTW--P-QAQSSWLQEVPWG----FHKLLKEVNKLY-DNPP-VYITENGWSS--SG--GLL----DEDRIQFLRNYLNALLDAL-DEGCNIKAYTVWSLIDNFEWLNGYTEKFGLYEVEF-SSPDRTRTPRKSAFIYKEIIRSRILDP-NFE-PEKYVEERKDSQEKEKFDSDLY*--------------------------------------
>Dp (EHJ71105.1)
------------MAIKEATFIALLALVHSG---HAQY--------------------TKFPEGFTFGVATAAHQIEGSWNVSGKTENVWDHLSHNRPWMIADGTNGDVACDSYNRYQEDVDELAYMGVDFYRLSLSWARILPTG-RMDVINPDGIRYYNALFDALAEKKIEPLVTLFHWDLPQSLQD-LG-GWANPKMIDYFRDYADVCFREFGDKVKSWITLNEPYEICEDAYGDDKKAPAI--D---------SHGVGNYLCSDTLLKAH--AEVYHLYNDTYRPIQNGRIMISINSIWYEPSDPENAEQVALAEVANQFKFGWFANPIFTEEGGYPVVMVENIAEQSKAEGLNKPRLEQFDEYWIERIKGTSDFLGINHYTTHLIT-GPGVDSLAKHPS-W-LKDIGAVVS---LDVGR----DSASEWLRVVPTG----FANLLRWCKSTY-NDVP-IYITENGFSD--RG--AIE----DYDRIRYYNDYLSEILNVIYDDDVKVLGYTAWTLMDNFEWRAGFSERFGLYHVDI-TDPNLPRTPKLSAEYYKQLCETKEIPQ-----DERFKDPAVS*--------------------------------------------------
>Px (XM_011560879.1)
---------------MSLGENLIDSVLDII---LADC------------------------PGYLVIYKSLVSRVD-------KSPSVWDHFIHSTPDLVADRSTGDVAADSYHLWRRDVEMLEELGLQFYRFSISWTRLVPNG-FANVISDDGRRYYDDLINGLLESGIEPIPTIYHWDIPQRLQD-LG-GWTNPLVSDWFVEYARMVFSLYADRVKYWVTINEPSVFCEFGYGAGIIAPGI--K---------DQDIGKYMCVKNVLMAHGNGKAYRVYEREFKGKYSGKLSMANHFMWYEA---EAEKDLEVAEQIRQFQYGLYCHAIYSAAGGWPAAVERQIADNSRREGYSFSRLPGFTQEEKDLVRGTFDYMAVNHYSSRTVRKQPSAEHIPASNQFTANAEFNATYE---GKEDW--P-KGNSFWFLINPAG----LRDLLVWLRTEY-GDLV-YLFTENGYSD--VT-SKIN----DDDRVDYHREYLKQVLLAIKQDGVNVTGYTAWSLMDDFEWVEGYTLGFGLYHVDF-SGAERPRTPRKSARYYASVARANSLDV---PVPEDVMLNAAYSFVNSTCTLMAMIVVVACYRIFNF*--------------------------
>Px (XP_011559181.1)
---------------MTVNLFVILCSLVLW---VDNGVH---------SLQK---PVRKFPEGFKFGAATAAYQVEGAWNEDGKGPSIWDDLTHTHPSPISDGSTGDVAADTYHLWKSDVELMKQLGLDFYRFSISWSRILPTG-FADQINQKGIDYYDNLITELLKNKIEPMVTLYHWDLPSSLQK-LG-GFANPLIVEWFEQYARVVFDKFGDKVKYWITINEPKQICYEGYGSTAKAPQL--N---------MTGIAEYICAKNVLLSH--AKVYHLYDENYRYKQNGQISISVSCTWYEPAS-DTIEDHQAAEDARQFDWGQYIHPIFSKTGDFPLSLKNNVRLRSKEQGFLRSRLPVLSSEEIVYIRGSSDFLGINSYTTKLTYRDASLEGMYPVPS-Y-MDDMSAVMV---KDASW--P-QAQSSWLQSVPWG----FYKILTQVRYLY-DNPA-VWITENGWST--SG--GLI----DNDRVKYYRTYLGALLDAV-EEGSNIKGYTAWSLFDNFEWMSGYADKFGIFEVDF-KDPKRKRTPRKSAHVYKEIIRSRSLDM-NYEVDDKTVLAPTQVVEKDYVEGY*----------------------------------------
>Px (XP_011567669.1)
------------MVYYWLFFLYCQLVVCLA---WSDGSI------------------RRFPPGFMFGVASAAYQVEGGWDADGKGESMWDRSIHEHPDLVSDGTSGDVSADSYHNYKRDVEMLRELGVDFYRFSISWPRVFPDG-FTNNKNEAGFQYYNNLIDELLKYNIEPMITMYHYDLPQKLQD-LG-GWANPLSILWFEDYARNLLERYGSKVKYWITFNQPNGICMEGYGDGTMAPFV--S---------VKGIAEYICVKNVLLAH--ARVWKMFNEKYRVKNKGSLGISIAVNWLDPFN-NATENVQATDEYREFTIGLYVNPIFSKAGDFPQVVKDIIARNSKEQGFRKSRLPVLTSDEISAIRGSADFLAMNHYTTSLVSRPK--KNNHPSPS-F-DHDANVKLT---YSKHW--A-VAKSPWLRSAPYG----LYKALIYLNLKY-DYPS-IIITENGWSS--DP--GLD----DTQRVDNLRSYLNALLLAI-EDGAEVSGYAAWSLMDNFEWTAGLSERFGLYEVDF-DAAEKTRTPRKSAFVYKEIIASRIVDE-AFE-PKSLQMTLSDRRMKMKAKVEL*---------------------------------------
>Px (XP_011564248.1)
-----------MEGTVRIILFCVVLCQGGI---LAEK--------------------LCFPKNFLFGVSTSAFQIEGAWNYSDKGESIWDRYTHQHPERVFDHTNADVAADSFHHLREDIKLLKELGVQYYRFSIAWSRVLPTG-FSNVVSADGVKYYNTLIDELIAAGIKPLVTMYHYDLPQSLQD-LG-GWTNPAVADYFKDYARVLFNTFGDRVEGWITFNEPYTFCLSGYG-GNDAPGM--Q---------SSGFETYLCGHNILRAH--AMTYHLYHNEMDA--RGFITITLDMSWMEA---ATKDDEDAAERARQFIFGWFAHPILSKEGDYPPVMRQRIDELSRKQNFPRSRLPVFTAEEVKSIRGTVDIIGLNTYSAYLVSEGH--SKVDKTPS-F-QNDMNVSLR---QDPTW--P-RSNSSWLRDVPWG----FRKILNWIKETY-NNPP-IVVTENGVST--VP--GLK----DVSRVSYIDGHLRALHAAIVEDKVDVRGYTYWSLIDNFEWMRGFSERFGLYEVDY-ASANKRRTPRLSAAYYSNVARTSCLPT-----PQAVTWLRNHLQ*------------------------------------------------
>Px (XP_011553997.1)
----------MTFSLSYRVIFLVALISAAS---GKTKDV----------------VSRKFPDDFLFGAATASYQIEGAWNEDGKGENIWDRLTHRDPSPIADNSTGDVAADSYHNVDRDVGMMRELGLDAYRTSLSWSRILPTG-FADHINEAGVNYYNRLFDEMLKYNIQPVITLFHWDLPQPLQD-LG-GLANPLFPEWFEDYSRVAYEAFGDRVKFWVTFNEPTQICLLGYGDTSMAPEL--G---------AGGIGEYMCAKNLLLAH--AKAYHLYDSEYRSTQAGQVGLAIHITYNQPLT-DSEEDRIASELYNQATIGIYSDPIFAAEPGWPKELKQKIAEKSAAQGFPRSRLPELTDEEAKLIHGSSDYYGINHYTTLKVASAVNVSG-RKVPS-L-MDDIDAEAIRNGTGENW--M-QAASYWLFLHPES----MSKVFEMLEERY-KDQV-YYIMESGWST--AG--GLV----DDDRVTYYRTVLNSMLDAM-EAGARVKGYMAWSLMDNFEWKRGYTEKFGFYEVDL-EDPARTRTPRKSAFVYKHIIKTRTIDP-DYE-PEEFVMSIDEGH*------------------------------------------------
>Px (XP_011558678.1)
------------MAAKWTIIAALALCHTA----LAEY--------------------TKFPEGFTFGVATAAHQIEGGWNENGKGENVWDHLSHNRPELIADGSSGDVATDSYHRYREDVEELAYLGVDFYRMSFSWARLLPNG-RIDNVNADGVRYYNELLDALAAHNIEPLVTLFHWDLPQALQD-LG-GWANPHMIDYFRDYADFCYKTFGGKIKSWITFNEPYEICEDAYGDILKAPAV--N---------SHGVGNYLCSDTLLKAH--AEAYHLYNETYKPVQDGKVMISINSIWYEPKDPSNAEQVVLAETANQFKFGWFAHPIFSKEGGYPAVMIENVARNSEAEGLKRSRLTQFDEYWTARIKGTSDFLGINHYTTHLVT-GAGVDPGAKSPS-W-LKDVGAVVS---TDVGT----DSASAWLRVVPSG----FANLLRWCKSSY-SDPP-IYITENGYSD--RG--ELM----DYKRISYFNDYLSEILKVINDDGVRVLGYTAWTLMDNFEWRAGFSERFGLYHVNI-TDPTLPRTAKLSADYFKQLIANRELPK-----DDRFKEPAITKIKSEL*--------------------------------------------
>Pp (XP_013149707.1)
-----------MESKFCFIAVVVTALWLRV---EATPSR---------ASSE-----VCFPPHFVFGVATAAYQIEGAWNVSGKGESIWDRYTHTHPERIFDHKTGDVAADSYHQVKEDVRLLVELGVHHYRFSISWPRILPTG-LSNDINEDGIRYYSELIDQLLANDIIPMVTLYHWDLPQELQD-LG-GWTNPIIADYFHDYAKVVFEHLSDRVKVWFTFNEPLSFCQEGYG-GTDAPAG--N---------SSGFEDYLCGHNVLRAH--ANVYRMYERDYR-HTGGAVGIVLDFAWMEPAS-TTAEDQKAAETARQFQFGWFAHPIFSPEGDYPPVMKQRIKEISKRQNFPRSRLPEFTKEEVTSLRGSSDFLGLNHYTTCLVAAGS--GKIYPQPS-F-YTDMGVVIT---QNPDW--P-RTNSTWLRVVPWG----FRRALNYIRVSY-NNPP-VLVTENGVSL--PR--GAR----DVRRVQYVASYLRALHQAL-NDGCDVRGYTHWSLIDNFEWTRGYSERFGLYDVEY-AAAERTRTARLSARYYAKLTRTRCL-------PDKWE*-------------------------------------------------------
>Pp (XP_013135044.1)
------------MEMYKLILVLAAVIIEGHAAMINLAGG---------SKSN-----YTFPKNFLFGVSTAAGQIEGAWNEDGKSESIWDHLIHTNPSFVKDGSNADVAADSYHLYKRDAEMVHELGVDIYRFSISWPRVLPTG-LANYINPLGIQYYKNLIDELLKYNITPMVTIYHWDLPQKLQD-IG-GWTNAHIVDYFTDYAKVLFDNFGDKVKYWVTFNEPMQTCLEGYGGTYRAPAL--N---------RHGVAEYLCTHNLLKAH--ASVYHLFDSKYRSLNGGKIGMSLDSNWAEPKT-NTPRDREAAELYLKTHVGWYAHPVYSAEGNYPPELIKLVDEKSRLQNYTRSRLPKFTPEEVAFIRGTADFFGLNHYTTYLLSMAD--KEVGAIPS-H-ENDIGIVRV---QDPKW--PSKSSSSWLKVVPFG----FRRLLKWITKTY-NNVP-IIVTENGYAD--FS--GID----DAARVSYYSHYLNALLHAIHEDHSNVHGYFAWSLMDNFEWDDGYVSRFGLYLVDF-KSPNKTRTAKHSAKLYASVVTSRGLPP-DYN-PEDFTAFSGASLLMPTVLPLIPLYRLMV*--------------------------------
>Pp (XP_013141883.1)
--------------MKWLVFICLLAIGSNA---FTTRQQ------------------RKFPDDFIFGTATASYQIEGGWDADGKGENIWDRMTHTNPTVIKDQSNGDIAADTYNNYKRDVEMMRELGLDAYRFSLSWPRILPDG-FSNRINDAGVQFYNNYIDEMVKYNIKPMITLYHWDLPQKLQD-LG-GFLNPLFPQWFEDYSRVVFDLFGDRVKYWITFNEPREVCYQGYDTVTMAPML--N---------ATGIGAYLCAKHLVLAH--ANAYHLYKKEF-AGDDGVCGITYSVGWSEPLT-DSKEDEFATELMRQADWGIYSEPIFSESGGFPKELTEVVNQKSIEQGYSKSRMPEFTQEEIEFMRGAYDFFGINHYTGVYVSGTENLQE-HPVPS-M-HDDINVGTS---VSSDW--P-AAASVWLKQMPDS----LLNVLLLIKEKY-NNPV-IYITENGWST--RLEAGLV----DDDRVRYYRAALENVLDAL-DAGVNLKGYMAWSLMDNFEWMQGYTERFGLYEVDF-EDPARTRTPRKSAFVYKEVVRTRVVDH-EYE-PSSMTMTIDEGK*------------------------------------------------
>Pp (XP_013137877.1)
----------------MSLKVVVFRVLICA---VAGYAS------------------RRFPAGFKFGAATSSYQIEGAWNVSGKSESIWDRLTHSKPSIITDGATGDVACNSYYNWEDDINIAAELGLHFYRFSLSWPRLLPTS-FIDKISADAINYYNELIDGLIKKGIEPVVTLYHWDLPQRIQD-LG-GWANPYITDWFADYARVAYKLFGDRVKTWITVNEPLVACDIAYNTGFFAPGI--K---------DPEFGNYLCGKNMLLAH--AKAWRVYDEEFRSKYHGKVALTNQIFWHMS---ENKEDEELTERIRQYMTGMYSHPIYSKDGGWPPELEKIIAENSKKQGFVRSRLPPFSKEEIDLIKGTYDYYGMNYYTSRMVRKAKDGESFGSWPLQDGAVELGAVMT---VKPDW--R-KAASMWLWSYAPG----LRHKLVWLKKTY-GDVE-ILILENGVSSF-SG--QLD----DDFRVKYYKDHLEQLWLAITEDKVNVTAYAAWTMIDNFEWCDGYNVKFGLYDVDM-NDPKRTRTPRASAKYYSKVIRSHSLDVDKYN-PKAELYSTVLFYLPLPIILTAIAAMMFSCPRWRPSKSFTARHRILIPDMF*----------
>Pp (XP_013133879.1)
---------------MWSLQRILFFVIASI---VVAECK---------TIKKARHEVRKFPENFRFGTATASYQVEGAWDEDGKSENIWDHLTHTNPCVVKDCSNGDIADNSYHQYKRDVEMMRELGLDFYRFSLSWTRILPTS-FPDKINEAGVQYYNNLIDEMLKYNIKPMVTLYHWDLPQKLQE-MG-GWANPNIIDWYSDYARVAFELFGDRVKDWITINEPLQVCYYGYGDKSLAPLL--N---------IKGVADYMCTKNLLLAH--AKAYHIYDEEFRPTQGGSIFISLSAQWHDT---EHEDFADAAKDANEFTWGIYANPIFSESGNFPEIMKKRVAAKSSEQGFYRSRLPEFTQEEIDYIRGSSDYFGLNHYSTKYVYRNESVVGYHETPS-F-YDDMELVTY---TKNEW--K-IGESEFTKFVPWG----FYNLLTEIKEAY-GNPP-VVITENGFAT--YG--GLD----DEDRITYYTHYIDAMLDAM-EDGSDVRGYTAWSLMDNYEWLQGYTERFGLYEVDY-ESPERTRTPRKSAFVYKQIVRTRALDM-HYE-PDIDVMTIDEGH*------------------------------------------------
>Pp (XP_013142472.1)
MQEDDCKIWPLADKRNTTGFLVGIPAIFFF---LAGESHIPHPWFLGLATCA---NVKTFPKDFEFGAATSSYQIEGAWNVDGKGWSMWDHLVRTDPEFIADNTTGDIAANSYYLYKRDVQMLKELGVDNYRFSISWPRILPYG-RPDYVNPYGVAYYNALIDELLANGITPFVTMYHWELPQNLNE-QG-GWLNEQIIDWFGDYARVLYENFGDRVKNWMTINEPHIHCYFGYGTALHAPRI--F---------SPGVGYYECGRNILLAN--AKAYHIYDDEFRSSQRGEVGFVVSMEWAMPES-NSEDDLEAVQDFLAFNIGQYMDPIFSEKGNYPQRMIDRVHGASLNQGLNTSRLRPFTEEEVEFMRGTADFLGLNHYTTRIVYRNESLIGKYHVPS-N-HDDAHYGEY---SDPSW--P-L-DTGFVYEYAPG----FYNLLVYLKNTY-NNPK-IYITENGCST--ST--GRN----DDQRVQYYRNYLNALLDAL-YEGVNVKAYFAWSLMDNFEWSFGYVLRFGIYEIDM-DDPERTRHPKKSALVYKDIISTRVIDY-NYN-PDPYSLSNAYRRDASIFIILLATLKCLL*--------------------------------
>Pp (XP_013134892.1)
--------------MAFRTVIALFTLYQLS---QAHY--------------------TKFPEGFTFGVATASHQIEGAWNVSGKSENVWDRLTHTRPEMIADGTNGDVACDSYNRYLEDVEELAYLGVDFYRFSLSWSRILPTG-RVDQINPDGIRYYNALLDALAENNIEPLVTLFHWDLPQALQD-LG-GWANPKMIDYFRDYSDVCFREFGHRIKSWITFNEPYEICEDAYGDEKKAPAI--D---------SHGVGNYLCSETLLKAH--AESYHLYNETYRPKQDGKIMISINAIWYEPSDPSNAEQVALAEVANQFKFGWFAHPIFTEEGGFPAVMIENVAQQSAAEGLPKSRLEQFDNHWIQRIKGTSDFLGINHYTTHLIT-GAGVDPIAKSPS-W-LKDIGAVTS---MDVGG----DSASEWLRIVPTG----FANLLRWCKSSY-NDPP-IYITENGCSD--RG--TLE----DYGRIKYFNDYLTEILNVIYEDGVKVLGYTAWTLMDNFEWRAGFSERFGLYHVDI-TDPARPRTPKLSVEYFKQLVANRELPQ-----DDRFKDPAVRKS*------------------------------------------------
>Cl (KP068701.1)
----------------MRTVFLIVLTSYGV---FGHN--------------------GTFPPNFLFGVAHSAYQVEGAWNIDGKKDSIWDHFVHESPSRILNNDTGDIACDSYHLYKDDIRLAAAVGANMYRFSISWSRVLPNG-DTTIINRRGLRYYERILQEVRRRDMIPVVTIYHWDLPQSLMD-RGIDWTNPKLVDYFVDYARIVIRQF-PHVAYWVTINEPHSFCRQGYGLGAFAPGI--R---------SSGKDEYKCIYTALKAH--AAVYRMYKREF-PHYKGKMSIVYDIQWYKPKNASSAEDIAAARRGLDFDAGLYAHPVF--LGGWPPEAEKRIAERSRLANLTTSRLPAFSPEEIAFINGTHDFFGVNIYTGVLIENLP--EYNKSISS-Y-EADVHSDMS---FDPNW----TLEAGYFAFAPDT----PLHVLKYVKETY-NNPD-IMITEIGASD--DG-STLY----DHLRVKLFQNYFDSILRAIYDHGVNMIGLTIWSLIDNFEWASGYGIHFGIYYVDM-DDPRRTRYPKMSTVYVKQLTSHNRLPAIDSIEPMYRKIVGNVTSNLNRILDKLNSPSQVKRRSQRPHHHLAAQSRRIGT*-------------
>Pc (GBUI01000005.1)
----------------MRVVFLIILTSYGA---FGRN--------------------RTFPPGFLFGVAQSAFQVEGAWNIDGKKDSIWDHFVHENRSRILNRDTADVACDSYHLYREDVKLAAAIGMKMYRFSISWPRVLPDG-TSKTINRKALRFYEHLVHEIRRHGMVPVATLYHWDLPQALMD-AGVDWTNPKVVDHFVDYARIVIKRL-HHVGYWVTVNEPHTFCREGYGVGVFAPGI--R---------SSGRDEYKCIYMMMMAH--ATVYRMYKNEF-PHHEGKMSMALDIQWFQPKNASSAADIAATRRTADFDTGLYAHPVF--LGGWPPEAERRIAERSRRANLTKSRLPAFSPVEIALINGTFDFFGVNMYTGYLVENLP--EFPHNVSS-Y-EADVRSQLS---FSPNW----TLETGYFAFTPNA----PLHILRYVKETY-NNPE-ILILEIGSSD--DG-STLY----DELRIRLFHNYFNSILDAIYDYDVNVSGLNIWSILDNFEWASGYALHFGLYYVDM-DDPHRTRYPKMSTEFVNQMTRLNRVPAIESIRPIYENSMRNATAQLNRIIEKMNNRSAERKRLNRPRHHLAPRSRNV*---------------
>Ps myrosinase (KF377833.1)
--------------MQQTIAFVLVLLQFAF---NADGAL---------KNNG------QFPRNFLFGAATASYQIEGAWNEDGKGQSTWDEFTHRIPSPVTNNDTGDIACDHYHRYKEDIKMAADLGLQAYRFSISWPRVLPNG-YADTINEKGMQFYKDLVDEIVKYGMVPVCTLFHWDLPLKLYE-NGIDWRNEKIIDIFVAYSRLMIQNL-PKVGYWSTINEPRVHCLRSYGDGKHAPGI--A---------ESGIADYQCSYVILKAH--AKAYRMYKKEF-PHYKAPFGIVIDCQWYVPAT-NSSEDIAAAERYYEFECGMYFHPI--SKGDWPDIVKKRIAHRSQLEGRSSSRLPQITPEDIRLMKGAQDYIAINHYFTIMAANAE--EASYDEIN-Y-KHDVRVNLF---NDPSW--K-ISVLGWAIC-PFG----VRELLKHLKEQY-GNEP-IIFAEIGVAD--DG-TSLK----DDIRTEYYQGYFCYILEAMQIDDVNVVAIIPWSLMDNLEWAKGYIYHFGLIGIDFYNDPTLTRRLKDSTYFYKNVTTTKRINC------DNVK*-------------------------------------------------------
>ZfBGD1 (CRL08768.1)
---MLYSRRVVQSKSVLIGFSFLCMLQGIS---LQDVHR---------GYST-----YMFPEEFIFGVSTAAYQIEGAWNEGGKGENLWDTYLHKHPNFTEDGSNGDIAADSYHKYKADVQMIKDLGVKYYRMSISWPRILPYG-TDNYINQEGVNYYRNVFDELLKANITPVVTLYHWDMPAILSD-FG-GFSNPVIVDYFEDYARVVFKLFGDVVKMWITINEPHMLCMGGYGLDMFAPAL--N---------SSGVGEYLCAHYTLLAH--ARVYHLYDEKFRPTQKGQIGITLDSFFPEPKNKSSEEDIEAAERYLQMHLGFYAHPIFSKNGDYPSMVRERIDKMSSHQGYSRSRLPKYTASERNSIRGSADFFGLNHYSSYLVTPSS-FESEWRKPS-L-NHDTGVKTS---HDPNW--P-KPGADWLAVYPPG----FRKLLKWISKKYGNRVP-IIITENGLCD--EG--QLK----DYERVSYFNEYLNQLLLAKYEDGVNVQGYFAWTLMDDFEWASGYKVKFGLYHVDF-ESPERTRTAKLSVNAYKNIVLTRRIQF-DYI-KELTTNGTMDLFKEYS*--------------------------------------------
>ZfBGD2 (LT635663)
------------MWFRLIIILSIIALNCDAYNTRRSHGKVVRSLPEPSSRNG----VRRFPDNFRFGTATAAYQIEGAWNADGKGENIWDHMVHENPSIILDRSNADTTTDSYHNYKRDVEMLRELGVDTYRFSLSWSRILPEG-FSHKINQEGVQFYNNYINEMLKYNITPMVTLYHWDLPQKLQE-YG-GFLNPMISDWYEEYVRLAFELFGDRVKHWITFNEPCITCNDGYGGRYKAPNV--N---------TSGIGEYLCIKNVVLSH--AKAYHAYQKDFKSSQHGQIGITMIINWQEPLT-DSEDDALAAELKRQAEWGVYVEPIFSKHGGFPREIVDRVAEKSAEQGYAWSRMPEFTDEEREFVRGSADFLGVNHYTAFYIAALEK-NPEYPVPS-L-LDDIGIDDY---IPHRW--P-KAASPWLTKAPRS----LYKTLMNLKSRY--NPT-IIITENGWSA--RN-AGLI----DDDRVDYYRDALEDVLDAL-NEGVKLKGYIAWSLMDNFEWNQGFTERFGLYQVDY-SDAKRTRTPRKSAFVYKQVIKSRVVDH-HYE-PDMSVMTIDRTY*------------------------------------------------
>ZfBGD3 (LT635664)
------------MNKFLLAITFYYINGYAH---FTLAGS---------HKTK-----YTFPGNFLFGVSTAAQQIEGAWNIDGRTESIWDHLVHTNPDFVKDHSNADIAADSYHHYKRDAQMVHELGVDIYRFSISWSRVLPNG-LSNEVNQLGINYYTNLIDELMKYNITPMVTIYHWDLPQKLQD-IG-GWLNPHIVEYFTDYAKVLFDKFSDKVKYWITFNEPMQTCLEGYGGTYRAPAL--N---------HHGVAEYLCTHNLLKSH--ASVYHLFNESYRPLHGGKIGMALDSNWAEPKDPNSAVDRKAAELYLKTHVGWYANPIFSEKGDYPSELIEMVDKKSLEQNYTRSRLPKFTQEEVNYIRGTADFFGLNHYTTYLLTMAG--KEVGQVPS-H-ENDVGIIRT---QDPKW--PSKSSSSWLKVVPSG----FRKLLKWITSTY-NNVP-IIVTENGYAD--FD--GVV----DSARVSYYSHYLNALLHAIHEDHSNVIGYFAWSLMDNFEWDDGYVSRFGLYLVDF-KSPKRTRTAKHSARLYSGVVKSRHLPA-HYD-PDDFTAFSTAAALAPTSITLPALITLITITHLAYTLEF*----------------------
>Zf (c6074+c28313+c1661+c4660)
---------------MWFLCVVVLCGSTSI---CRGS-D------------------LDFPPWFKFGTATAAYQVEGAWNVSDKGESIWDHYTHTQPKKIADVTNGDVACDSYHHWKQDVQLIAELNLQFYRFSISWARLLPNG-LTNHISEDGKNYYNNIINELLTYGIEPVITLYHWELPQRLQD-LG-GWTNPVIADWFEDYADVVFSLYGDRVKIWLTINEPISVCDITFSDGLLSPGI--Q---------DPEYGMYLCNKNVLLAH--AKAWRLYDTKYRPMYGGQIAINNHVMWYEG---VTEADQGYAKQALEFCVGRYSHPIYSEAGGWPPVIEDILAEKSVREGYVRSRLPAFTNEEREFIKGTYDFLAINHYTSRTVRKAKPSETLRPWIM-GDAPELGLKLG---SRPEWDRR-KGVSNLYTTNPPG----LRQALVWLKQQY-RNVDNFMIMENGFSS--TG-SLLN----DDERIFHIRDHLQQVLLAIQEDKVNVTRYTYWSLLDNFEWMDGYGTKFGLYQVDF-ASPLRTRTARKSAHYYAAVARARSLAA-----PVGGVSSTGSLLNDDERIFHIR---------------------------------------
>Zf (c14462+c4058+c7757+E9BX6S102I2YAE)
---------MAQMHKLDVIILAIFNLLSAF---GTRALE---------TKQNERSTGRSFPSDFIFGTATAAYQVEGAWNADGKGWSMWDHLCRNDPEGIVDNTDGDIAANSYYMYKRDIEMLNELGVKAYRFSISWTRILPLG-R-DYVNPLGVAHYNAFIDELLANDIEPFVTIYHWDLPQYLNE-LG-GWLNEDIVDWFGNYARILFELFGDRVKHWMTINEPYVHCYMGYNGGPHAPRV--N---------IPGVSFYECGRNILLAH--ARAYHIYNEEFRASQGGEVGLVFSMDWPLANS-DSEDDLQAVSDYKDFHLGIYIDPILSAQGNYPQGLIDRVAAASAAEGLNASRLVPFTQAEADYIKGTIDFIAINHYSSEIIYRNASIVGTFDVPS-V-DNDLFVGSY---LDPSW--P-TSASPWIQEYAPG----MYNLLMYLKDTY-NNPK-LYITENGFST--AT--GHN----DTDRVRYYRNYMSAVLDAI-NDGADVRGYFVWSLMDTFEWTFGLTMRYGMYEVDM-EDPERPRTPRLSALVYKEIVRTRTIDY-EYN-PDLPSVTNGSVSTSVSLFTICVTFIRNLI*-------------------------------
>Zf C7331
-----------MLQTNFIITLAIFNLLAAS---ASESDG---------LKQNERSTGRSFPSDFIFGTSTAAYQIEGAWNADGKGWSMWDHLCRTNPDGIVDNTNGDIAANSYYLYKRDIEMLNELGVQTHRLSISWPRILPYG-R-DYVNPLGVAYYNAVIDELLANDIVPFVTIYHWDLPQNLNE-LG-GWLNEDIVDWFGNYARILFELFGDRVKHWLTINEPYVHCSIGYGGGPHAPRV--N---------IPGVSFYECGRNILLAH--ARAYHIYDEEFRASQGGEVGLVFSMDWALPSS-DSEDDVQAAKDVIDFHLGIYLDPVLSAQGNYPQGLIDRVAAASAAEGLSASRLRQFTQDETDFIRGTIDFVALNHYSTDFVYRNNSLAGTFAVPS-V-SNDLFVGYY---VDPSW--P-TSESPWIQEYAPG----LYNLLMYIKDMY-DNPK-LYITENGIST--PS--GLN----DTGRVQYYRNYINAVLDAI-NDGANIRGYFAWSLMDNFEWAYGYTMKFGLYEVDM-EDPERRRTPRQSALVYKEIIRSRTIDY-SYN-PDPYAEAATATNGCFSTSI*-----------------------------------------
>Zf C25893
--------MVLGNNWRFLNFFLVLSTTCFL---ALSESH---------TVRD---TAKYFHDDFEFGTATAAYQVEGAWNIDGKGWSMWDHLARTDPSAIVDSSNGDIAANSYYLYPRDIEMLKWLGVKNYRFSISWPRVMPYG-R-DYVNPLGIEYYNNLIDALLDSGITPFVTMYHWDMPQNLNE-QG-GWLNEDIVDWFGNYARVLYQNFGDRVKNWMTINEPYIHCYFGYIAILHPPRR--Y---------SPGEGYYECGRQILLAN--ARAYHIYDEEFRASQGGEVGIVLSMEWVEPRS-ESEIDAEAVRDFFAFHLGQYMDPIFSSEGNYPQRVIERIAAKSIEQGFNTSKLRGYDEDEIEYIRGTADFISLNHYTSRIVYRDDTVDGVYPVPS-F-DDDVGVFTY---SDPSW--P-QSDSVFLREYAPG----FYNLLVYFKDTY-NNPK-IYITENGFSS--PT--GLI----DTARVQYYRNYWNALIDAL-EDGCNVHGYFAWSLMDNFEWSDGYTRRFGIFEVDM-EDPERTRTPRQS?IFHHDVLKHSL--------KEMY*--------------------------------------------------------
>Zf C22830
---------------MIRLCCVELILMCVL---AVCDAW---------TDTK----VRTFKKDFLFGAASAAYQVEGAWDTDGKGESIWDKFTRDNA--VADGRNGDVAADSYHHYKRDVEMLRELGVDYYRFSVSWPRIMPTG-FPNSLNEKGLQYYDNLIDELLKYNIEPMVTLYHFDLPQALQD-LG-GWVNPLSQYWFEDYAKILFGRYASKVKYWITLNQPNSICMSGYGGTNEAPGV--D---------SKGIGEYMCAKNTLLAH--GRAYRLYEKEFKNKHKGSVGLALSVNWFDPID-NSTENVQATEEYREFVIGMFMNPIWSKEGNFPRIVREKVAKKSKEQGFFRSRLPELSAEEVKLLKGSADFLGVNHYTTQLVKRSQ---TQHTAPS-F-ADDVNVECS---YRELW--T-SSEAPWLKNVPYG----IYRSLVWINLQY-NYPT-LFITEHGWAT--GA--GLR----DGSRVDNLRQYLDALLVAI-EDGTNCQGYTHWSLMDNVEWMAGTSQRFGLYAVDF-DSANKTRTARLSALVYKRIIETRLVDK-QWV-PDNLRIDISNRRSKKTKDEL*----------------------------------------
>Zf (c24763+C6599)
--------------MAYRTIIGLFAVCQLV---SAHY--------------------TKFPEGFTFGVATAAHQIEGAWNVSGKSENVWDRLSHTHPEMIADGTNGDVACDSYNRYREDVEELVYLGVDFYRFSLSWARLLPSG-RIDYLNPDGVRYYNDLLDALAEKNIEPLVTLFHWDLPQTLQD-LG-GWANPKMIEYFRDYSDMCFREFGDKIKSWITFNEPYEICEDAYGDVKKAPAV--D---------SHGVGNYLCSDNLLKAH--AEVYHLYNETYRPKQNGRIMISINSIWYEPSDPENAEQVALAEVSNQFKFGWFAHPIFTEEGGYPAVMVENVAQQSKVEGLSTPRLQQFDDYWTQRIKGTSDFLGINHYTTFLVT-GPGLDPTAKSPS-W-LKDIGAVTS---MEVGG----DSASEWLRVVPTG----FANFLRWCKSSY-NDPP-IYITENGFSD--RG--TLE----DYGRIKYYNDYLSEILNVIYEDGVNVLGYTAWTLMDNFEWRAGFSERFGFYYVDI-TDPARPRTPKLSAEYYRQLTATRELPQ-----DERFKAPAMRRL*------------------------------------------------
>Zf C6942
------------MLVLRLGTMLTAAVVFGA---LVSVSW---------CSED-----LRFPPNFKFGAASSSYQVEGAWNVSDKSESVWDHEVHKRPEIVADGTNGDIACDSYHKYKEDVSIASKLGLHFYRFSISWPRLLPTG-FPDYISEDGKNYYSNLIDELLDSGIEPVVTLFHWDLPQRLQE-MG-GWTNPLIADWFADYSRVVYSLYADRVKTWITINEPIIICEGSFVSGPVTPRL--S---------DPPFENYICNKHTLLAH--AKAWRVYDEEFRAQYNGQVAIDNHAVWYEA---ASPDDEEMAEITMQYIVGRYSHAIYSAEGGWPPEIERIVAENSKKQGFRRSRLPAFTKEEIQLVKGTYDYYAVNHYTSRLVRKAKPGQKIGQGLL-EGAKEYGAVFE---GHADW--P-QSVSKWLLVNPTG----IRNQLKWLKQRY-GDLK-FFIAENGFPR--LID-GLE----DDDRVDFYKKYLAEVLRAIREDGVNVVAYTAWTLMDNFEWVEGLRVKFGLYQVDF-ADPERKRTPRKSAHYYRSVIEHHSLDV-----PDQYAHNEL*---------------------------------------------------
>Zf (c8643+c29330+c2993+c2142+E9BX6S102HDIOM)
------------?SIFSDVYLLFVLLSICY---GDQSGR---------NNTK-----LCFPKGFRFGAATAAFQIEGAWNVSGKGESMWDRYTHQYPERVFDHSNADVAADSYRLYSEDVRLAKQLGVQFYRFSISWPRVLPSG-FSNYINSDGIRYYDALIGELLQNNIQPLVTMYHWDLPQSLQE-FG-GWSNPVMADYFVDYARVLFDHFGDRVTTWLTFNEPLTFCLQGYG-GKDAPGG--Y---------ANGTQSYMCTHNVLRAH--GMVYRMYDQEYRSKQAGQIGIVLNCPWMEPNS-NDTLDIAAAETARQFMFGWHAHPILSEQGDYPPIMRSRIDDISKRQNYPRSRLPHFTRREIEVIRGSYDFLGYNHYTTQAVKHGSDEINPKAVPT-F-TADMGGDTG-----PSS----RLAAVSFNVATGGAVGVFRKMMNWIKDTY-KNPV-VMIMENGVSM--EP--GVE----DPGRVGYIDFYLRNLHAAVVQDGCNIVAYTYWSLIDNYEWMRGFSERFGLYAVDY-KSENRTRTARSSAKYYGKIASTGCLPSLERDLKQETGALPHIEYNGPVVILT*----------------------------------------


Alignment af GBAs

>Dm Gba1b (NP_001097888.1)
----MPDMKTPLLGFLTTVIAI--SAGAPDWQLPCDLRET---SHGSVCVCNSTYCDYL--EPPQLTDISQIVVISSSKDGLRFKKTTGDLSKKKPITIDDKQFTDENFKADAIVVDQERAWLQLANIPQSLFINASIKTYRIFVKREQSFQNVSIFGGAFTGTVSYLLKELPV-ELQDHVYRSYFHP-VGIAYNTIRMSIGGSDFDMEPWAYNELPLHDPKLSNFTELDPRDLQKVEQLKRLKIIGKVDSLKIMGAAWSAPTWMKSNNRWTGF-GQLKSEYYQTWALYHLKFLELMRSKNMPIWAISTGNEPLNGVIGFFFVHF----MSMG-WTPWQQAIWLNDNLGPTIRNSAESKVLIFGNDDQRYTYPTWFRKMRSSRNNSLNYLDGLAVHWYWDELIGPQLIDQAHTDMPNKLLLNTESC--IGDKPWQTHGPELGSWQRGESYMRAYTQDLTHNFNGWLDWNLVLDEQGGPNYVKNFVDAPIIVNATSRSEIYKQPIFYAIGHFSKFLPPDSVRIETRIENQSNPFTQL-------------SVVGFQRP-DGSVALIIYNGQNLPVDVTL-DDSQRGAIQLRLPPRSWHTVLYK*?-----------
>Am (XP_016768147.1)
MIQEIVKNRKIMWKAVLLIAIL-SAATNKSVANDCVPRSFG--TNNIVCVCNSTYCDSTPEPKPSSPEKGTFHWYVSSRDGLRLSLSKGQM--------------GRCQNDGS---------------------------LTLNIDTSKRYQTILGFGGAFTDSAGMNIKNLSE-ATQDQLIRAYFDPKDGSRYTLGRIPIGGTDFSTRAYTLDDY-DDDATLQHFA-LAPEDVEYKIPYARKAVELNPD-LRFFSAAWSAPTWMKTNHKINGF-GFLKTEYYQTFANYILKFIEEYKKNGVDIWGVSTGNEPFDAY--IPFERL----NSMG-WTPELVGDWIANNLGPTLANSEYNATHIFVLDDQRLGLP-WFVNEIFKNEIARNYVYGIAVHWYADILIPPVVLDQTHNNFPDKNLLMTEAC--EGSFPLEK-KVVLGSWERGKRYILSITQYMNHWGVGWVDWNIALNKDGGPTYINNNVDSPIIVNP-ENDEFYKQPMYYALKHYSRFVDRGSVRIFI-TDTIEI------------------KAAAFITP-SNEIVVVAYNDNNEKTNVVLNDVTSEDYICLELPPHSMNTVIYNK*-----------
>Bm (XP_004926881.1)
---------MKILICISLLIFYVSLKGALS-D--TVCQARG--SDAIVCVCNDTYCDTV---TREPPIIGAYNTYTTSESGLRFSKTGGTL---------NP--YNNLTQCGT----------------------------TLVIEPRVRHQMIEGFGGAVTDAAGIHWKSLSQ-NLQNHLIESYFSR-NGLEYNMIRVPIGGSDFSTHPYAYNEFPENDATLSNFT-LAKEDYQYKIPLIKSAMSATKRQIHIVATTWSPPPWMKTNNRYSGI-SRLKPEYFQTYADYHLKFIQKYADEGIPVWAITTTNEPLSGM--LGLDSF----NTLG-WTQDQMAKWIINNLGPTIRNSTHKNTKILAVDDQRISIPYWFNYMVAKNPKTLDYIDGIAVHYYTDFITPAYILTEVSKAFPDKFILATEAC--EGSFPWQKNKVELGSWTRAANYINDIITDLNHNVVGWIDWNLCLDVNGGPNWAKNFVDSPIIVFP-ENGEFVKQPMFYAIGHFSKFIPRGSVRIKV-HERKRIFSKSI-------------ENVAFLTP-YGTIVAVLYNRGN-RASVKI-KIR-TKEIVLELLAKSISTVEFPYKT*---------
>Bm (XP_004926880.1)
MDINKCIISASLWAAVYLLFG---SADAYNNDKPCASQEIY--NRSVICVCNATYCDTI---TKETVNPGRFMAYTSSENGLRFQKVTSLI---------EV--FRKLSDCST----------------------------TIELDPMTKYQTIHGFGGAVTDSAGFIWNNIQDEGLKQALIDSYFSD-TGLEYNMIRTPIGGSDFSSRAYTLNDYPLDDKELGNFS-LSYEDYNYKLPMIKACLAAASSQVFMVGTTWSPPAWMKTSGSLTGV-GYLKEEYLEAYANYHKKFLEEYKRNNISFWAITTTNEPLNGV--VDLPDF----NCLG-WTIEGMGSWIVDYLGPTIKNYD-PTIKILGIDDQRNTLPIWFTAVMLKRPEVAQVLDGIALHFYFNDITPPSMATTVLKDYPDLFLISTEAS------ITETKGVDLGSWDGLEKYAVSLIQDLNYNYTGWIDWNLCLDTEGGPNWVQNYVDSPIVVDA-EAGVFYKQPIFYAMGHFSKFIPRGSRRIKS-TEKYNC-SNAL-------------KHVAFLTP-ENTIVVVLLNEDNKDRVIRL-KFG-DNQAKVLVEGKSIITVEFNNEVQDDSCDCD*-
>At (XP_013198509.1)
--------MEKLVFLLILACSY--MNESYAWDKPCAARPA---NTSYVCVCNATYCDEV---ERVVPQHGKFQVYTTSQSGLRFQKSVGLM---------QQYYEDPNAAKDC---------------------------YTLELNPFKQYQTIEGFGGAATDSAGINWASLDDEQLKRNLIESYFGH-NGIGYNMMRVPIGGCDFSTRPYAYNELPVNDTHLSNFS-LSYEDYSYKIPMIKASMKVSTAPIHLVAATWSPPLWMKDPSKISGV-NRLRKQFYQTYADYHLKFVQEYFDNGIPIWAVTTTNEPLSGI--MSLGHN----NRLG-WTTKGMGTWISKNLGPTLRSSGFN-VKILAGDDQRFTVPLWFNNVIQEAPEALDYIDGVAVHFYMDLFNPPTLLTEPLQDHPEKFVIYTEACIVEGKPP-----VVLGSWEKAERYITNIIEDLNYNVVGWIDWNLCLNSDGGPNYINNFVDSPIIVFP-KNGEFVKQPMFYGLGHFSKFMGRGSRRIHV-NGNK---CCDV-------------KHVAVVSP-ENTIVVVLYNGDNKDRAVSL-KLS-DKIASVDLPPKSIVTVELPNTV*---------
>At (XP_013198554.1)
-------MLPRICCVLILLLAY--ISRILS-ERPCAARLIE--GQSVVCVCNSSYCDDI---VREKPEDGYFTAYTSSEAGARFVKLTGQL---------QDITEECGIGCKK---------------------------TVFSLDPSEQYQEIVGFGGAVTDAASINWMNLTDPQLKQNLIDTYFSK-SGIEYNTVRLPIGGTDFSTHPYAYNELPENDINLTNFT-LPDEDKKFKIPMINAIKKVVTSPLYIVASTWSPPKWMKTNNDWSGF-SKLKAEYYDTYALYHYRFLEQYFGQGIPIWAITTTNEPIDGA--LHLASF----NCLG-WSAKDMGKWIANNLGPMLRNSTYSDVKILAVDDQRINILYFFNLMIKENKECLQYIDGVAVHYYTDFIVPASVFNLVSKTHPDKFIISTEAC--EGSMPWEKEKVLLGSWDRAVKYIKDIFTDLNHNLVGWIDWNLCLNKEGGPNWVQNYVDSPIIVFP-ESGEFVKQPMFYALGHVSKFIQRGSRRIKI-SESKPFLSSSI-------------DNVAVATPGNETVVVVLHNKDNHERPITI-KFE-GKQAELTLSAKSFTTIELPYKTISSK*-----
>At (XP_013185918.1)
------MGRLEVLGSFLIAFLF--TTSGLCEDIPCADRDVGIEGRSIVCVCNATYCDTI---SRETVPPGTYFMYTSSFAGQRFEKSSGVI---------ETSEQTEDDETGADYISDFKNFRPYNDEDDDDFQETIWNRVVLRLFTIIRSQFIEGFGGSVTDAASINWRKLSD-PVQQELIRSYFST-DGLEYNLIRVPIGGADFSTHPYTYNELPWNDGALTNFS-LSDEDLFYKLPMIKLAQEAAPEEIKITASTWSPPVWMKTNERITGF-GQVKPEFYQSYADYHLRFIEEYDKAEVKIWAITTTNEPINGI--IPIVNF----NSLG-WTPAQLGRWVANNLGPTIRNSKYNQTLILAVDDQRYILPIWLRGMEREDPRSIEYIDGIAIHYYGN-FVPPIILSKIQERYPGKILLSTEAC--EGPMPWDQMKVEVGSWARARRYTTSILEDLNNRVVGWIDWNLCLDPEGGPNWADNFVDAPILVYE-ENDEFIKQPMFYAMGHFSKFIPRGSRVIRA-ARRS---LATL-------------ENIAVLTP-RDTIVMVIQNRHTSERNVRI-NIDPSRFIRFRMEAQSIKTIEINPNS*---------
>Px (XP_011560206.1)
---------MKVKLFLLMLLLN--TIQSKSQDKPCKPRNYG--YDSVACVCDKHYCDSA---NPQPPECGRYLHVVTNKAGHRFQYSYGNYS--------QQHSKNYDFNCLN---------------------IINNKSVILTVDRQKKGQTIIGFGTAFTDAAGINLNSVSQ-NLRDQIINSYFGK-EGLRYNMARTTIGHCDFSTEPY-YHDETEYDVELKNWT-LHSTDVNHKIPYIKQAMSASTDELYLITSIWTVPKWMR-QENYDGIKNQVQPKYYGTMTLFIIKFLEAYREKGIEFWGVNYVNEPTVNV---GVEIYEGSEEVFTSWTIKRLAEYATEHFIPAMQKN-FSNVNILHFDDNRNILISNYFRYMKTKTNLPKYLNYVALHSYSNSFIGTSVVETLKSSFPNVTIISSEFC------AGQGKGVQLGAWSTAEYYATNIIEELNAHSSAWIDWNLALNLDSGPKFSGTPVDAPIAVDA-EKDEFYKQPSYYVMGHFSKFMPRGSVYVSL-TSSFPTDL----------------RYGAVLRP-DGLVSTVVYNPTSAPVSVTI-KDE-EKEIDVIVTAHSINSILF*-------------
>Px (XP_011559517.1)
-----MSLIMNLLVSFLIWSTY--LSYATC-DVPCAARDVGIEGRSIVCVCNATYCDTI---SREIPERGKYVVYTSTFAGDRFKKSYGDI---------ETNVNAREDDNDDDVDEDENGNYEGGEDGESEQPVSILNRGAIRLYANRRFQVIEGFGGSVTDAASINWRKLSD-GAQINFINTYFGK-DGIEYNLIRVPIGGSDFSEYPYTYNEGPWQDGNLSNYS-IVSEDIFFKLPMIKRALRAATSEIKITASTWSPPVWMKTNERITGY-GQLKPEFYQAYADYHLLFLEEYSKAEVPIWAITTTNEPINGVAGAPFVRF----NSLG-WFPSQLARWVYNNLGPTIRQSRFNATKILAIDDQRYMLPVYIYGMEQEEPKAFDYIDGFAIHYYGN-FAPASILTAIQNSYPDKILLSTEAC--EGPMPWDNEKVEIGSWQRAHNYVTSILQDLNNYVVGWIDWNLCLSPTGGPNWADNFVDAPILVYE-DSDEFIKQPMYYGMGHFSKFIPRGSRRIRS-AQRS---LLRV-------------DNLAVITP-QGTVVVVLQNKRERAIDLRI-QIDWRRLISITLEPQSIKTIEIGV*-----------
>Pp (XP_013142523.1)
---------MKLFILGFILFTY--IYVIDS-DKPCAARQIK--DKSVICVCNTTYCDEF---TREMPAKGGYITFTSSEAGARFKKEYGVF---------HD--SDWNPKCCS---------------------------ASLVVNPKVKFQVAEGFGGAVTDAASINWKSLPE-EMQQSLINSYYSS-KGLEYNMIRVPIGGCDFSTHAYAYNEQPENDVDLLNFT-LTSEDFDYKIPMIRAINRVATAPVHIVATTWSPPVWMKTNHNISGF-GRLKKEYFQTYAWYHYKFIEQYAAQGISIWAITTTNEPIDGF--FGLARF----NTLG-WSIENMAEWIVKNLGPTIRNSKFKDVKILTCDDQRFTIPFWFNVMLRTNPKALDYIDGVGVHYYADKVVPASILNVVSDTHPDKFILATEAC--EGSFPWQTEKVDLGSWTRAVTYISDILEDLNHNVVGWIDWNLCLNTRGGPNWSENYVDSPVIVDA-VKNEFYKQPMFYAMGHFSKFIKRGSRRIEV-NEIKPLFSWSV-------------KHVGFLTP-DGTVVLVLLNEGG-KRTVSV-RCA-KKKAVLELEAKSVTTMEFYCVI*---------
>Pp (XP_013140627.1)
-----MKSLKLLLVTLTILIGE--FKPGYS-DLPCRARDVGIDGRSIVCVCDANYCDTI---TKETPARGSFVAYTSTNAGKRFEKSYGAVN-GFGATEDDDIIVEENKACIR-------------------------KNVVLRVLTSSKKQTLEGFGGSVTDAAGINWRKLST-KAQKQLMSTYFGP-EGLEYNLIRVPIAGADFSTHPYTYNELPWNDAALTNYS-LSREDFDYKIPMIEMAKAMATDEIKITATAWSSPIWMKTNEAITGF-GQIKPEFYQSYADYHLRFLEEYEKYNIKIWAITTTNEPINGV--VPTVNF----NSLG-WFPRQLGRWVANNLGPSVRNSRFNETLILAVDDQRYIIPIWLRGMEKEDPKSIEYIDGIAIHYYGN-FMPASVLTRIQKRYPGKILLSTEAC--EGPMPWDKHKVEIGSWDRAVKYTRSILEDLNNYVVGWIDWNLCLDEHGGPNWAHNYVDAPILVFG-ENDEFVKQPMYYALGHFSKFIPRGSQVVEV-SRMS---SATV-------------QNIAVVTP-EGNLVLVLQNTNDYETNVRI-RISATRYIDVLLEPESIKTIEINPNN*---------
>Dp (EHJ71207.1)
-------MRTLILLGGLL------TVGVYA-DVSCAPRSL---NNSVVCVCNATYCDTV---TRRVPEAGTYIAYTSSKSGLRFSITQGDI---------EDADTSYSSADYG---------------------------KVFDLQPSKVYQAIEGFGGAATDAAGINWKKMKP-AIQDTLVKSYFSE-DGLEYNIIRLPIGSTDFSTRFYAYNQYPKDDTALSNFT-FAPEDIKYKVPLVKSCLSAANNEVKIVSATWSPPKWMKVKEPQSGI-SFIKEEFYQVYSDYHCKFAELFEEEGIHIWGISTGNEPLVNM--FAGVRK----DETA-WNAPSFAKFIREYFGPTIKNCSVKDMKILAIEDQRYALPLFFTKL-QSDTEAMSYVDGISLHFYGDKNTPASTIPRVLKEFPDKFVLYTEAC--NGPQSPKDEKVVLGSWDRAKTYFTNILENLNYNVVGWLDWNLFLDTEGGPTWTKNFVDSSIIVDY-DKQEFYKQPTYYAIGHFSKFVPRGSQRIKV-KTILPVTNYGLDIIDFTTVEASFFDNVAFITP-KGTIVVIIHNEGA-EQNCAI-QLG-DSQATVLLEAESITTVEIPYDGKSLGTPCSQ*
>Dp (EHJ71168.1)
----------------------------ML-DRPCA-------------------VDEI---RREIPKEHNYVIYTSSQSGLRFHKSYGKW---------------INTDSHY---------------------------PTLEIDPTVKYQTIEGFGGSVTDAAAINWRSLSE-KSQRKLIKSYFSK-NGLEYNMVRTPIGASDFSTHAYAYNDLPENDTLLTNFT-LTPEDIMYKIPMIKAIMKLSNTPVHIMAATWSPPMWMKTRYSFGGI-NRLKRSYYQTYADYHLKFLQRYKEAGVPIWALTTTNEPINGV--FNLIGF----NCLG-WDINDMGDWIVNYFGPTIRNSEFKDIKIIGGDDQRFTIPYWIDMMQHTHPKALEYVDGIGVHFYTDEIIPANVFEPVSRQYPDKFIISTEAC--EGSQHRQRNKVLLGSWHRAKSYITDIIEDLNYNLVGWIDWNLCLDPRGGPNWASNFADAAIIVDK-TNDEFIKQPMFYAMGHFSKFIPRGSRRIKT-VENESTSKLPL-------------NHVAFITP-RETIVIVLHNDGD-NFTISL-KIG-KRRTILELNPHSITTIEFLKQENYL*------
>ZfGBA1 (LT635665)
-MAHLGRSLCLIFVCLAATCCATGIKTVDE-DKPCLAQFMP--QQSSICICNETYCDEI---TRQIPEEGHYITYTSSKSGKRFEKTHGEL-------------KPYDDTSRE---------------------------VTLILDPDTKYQEIMGFGSSVSDSAAINWKSLPE-VVQKHMINSYFGP-KGLEYNMIRLPIGGSDFSTHAYAFNDLPVNDKELSNFT-LAPEDINYKIPMIKAINEATPSQVHIIGTVWSPPVWMKTNNDWWGF-TLLKKDYYQTFADYHLKFLQKYDEAGIPVWGITTTNEPLNGI--IPLIPYVKNLTCLG-WLQEDMGKWIVDHLGPTIRNSKYKDLKILTMDDQRYAIATWFKGMVDSHSDVLNYIDGVATHYYADGMTPVKILVEFHKTWPNLMLLNTEAC--EGAPTGVEDKVLLGSWQRAENYIHNILTNLNYHLVGWMDWNMCLNQQGGPTFIDNFVDSPVIVMA-DKKMFIKQPMFYAMGHFSKFIPRGSKRIQV-TGRKPVSFTSV-------------SDVAFLTP-NNTIVTVLYNDGA-PKTIAL-KLG-DKAVTVEMEPESITTVEFPYEDKPKAAPAA*-
>Zf (c499+c5965)
MDSLVKKSLKRILLILVILVLF--SSQISS-DKPCAARAVA--DRSVVCVCNDTYCDDV---TRQPPARGQYVTYTSSKAGSRLKKSLGIL---------QS--NSATHECCS---------------------------LSLQLDPDTQYQTIEGFGGAVTDSAGINWRSLSD-NLQKHLINSYFGD-TGLQYSVIRVPIGGCDFSTRPYAYNELPEDDVLLTNYT-LAYEDYQYKIPMIKAILNVSSTPVHIVATTWSPPAWMKTNDNYKGA-SRLKPEYFQTYADYHYKFIEKYAAEGIKIWGITTTNEPTNGV--IPLAKF----NSLG-WTANNMGRWIINHLGPTIRNSTFKDLKIITVDDQRFTLPYWFNVMVEFHPRVVDWIDGVAVHYYADIITPPSFLSLVSETHPDKFILATEAC--EGSFSWQK-KVDIGSWSRARNYIIDIIVDLNHNVVGWLDWNMCLDQNGGPNWAENFVDSPILVFP-ERGEFIKQPMFYAMGHFSKFLPRGSKRINV-LERMSLLSDTV-------------KYTAFITP-NNTTVVVLYNENNEEVSVRI-KQG-NKNAVVEMEALSVVTVEFNYIS*---------
>Zf C21542
-MVFSIRKCSSVVVYSIIIHSYLPFMEVSS-DKPCAARPME--NGSAVCVCNATYCDEY---TRVAPEEDTYVKYTSSKAGLRLDRTTGRF---------KSRENGNSSSPGG---------------------CSMGIKKILKLDPKTQYQKIEGFGGAATDSATFNWRSLSK-DLQTAFINSYFSD-KGNEYNMVRVPIGGSDFSLRAYAYNEMPVNDKDLTNYT-LTAEDYDYKIPFIQQACRASPSDLHTLAVVWTPPIWMKTNNQLYGY-GQLKNEYYQTYADYHIKFIQEYEKNNISIWGLSTTNEPVNGV--ITLVVYNTRLNCLG-WFPDDLARWIVQNMGPTLRSSPYSHVKLFTLEDQRYSIPAWFYRMVDQYPEVVNYIEGVALHFYADDTTPISILAEFRERFPDLKLLSTEAC--EGAPTSEIYKVALGSWKRADAYAADILSDLNNNFISWIDWNMALNLQGGPTYIGNYVDSPVIVFP-ERDEFVKQPMFYALAHFTKFLPRNSRRIRV-VRKKPVSLNNY-------------TDVAFLTP-RDTIVVILQNTGS------------KCKIAIQVDD?---------------------
