# Supplementary material for: Spatial separation of the cyanogenic β-glucosidase ZfBGD2 and cyanogenic glucosides in the haemolymph of Zygaena larvae facilitates cyanide release
Source: R Soc Open Sci. 2017 Jun 28;4(6):170262. doi: 10.1098/rsos.170262 (PMC5493921; doi:10.1098/rsos.170262)
Supplement: Additional file S3 [file rsos170262supp7.xlsx]

## Sheet: proteins common plasma+cytes
Transcriptome Accession	Mascot protein Score soluble	Mascot protein coverage soluble	Mascot protein Score cytes	Mascot protein coverage cytes	putative protein function
ZygaenaFil_C7	14055	68	2434	51.2	arylphorin precursor
ZygaenaFil_C651	11920	62	2359	42.7	apolipophorins
ZygaenaFil_C83	11426	73.1	2640	51.8	moderately methionine rich storage protein
ZygaenaFil_C1	9417	67.4	3056	53.8	methionine-rich storage protein
ZygaenaFil_C163	6325	48.1	1478	35.2	hexamerin 2 beta
ZygaenaFil_C35	3347	36.3	482	25.7	apolipophorin precursor protein
ZygaenaFil_C1582	2157	14.2	473	8.2	ecdysone oxidase
ZygaenaFil_C444	1808	67.2	326	52.2	serpin 1
ZygaenaFil_C1666	1481	46.2	509	21.3	hemicentin-1
ZygaenaFil_C499	1444	14.8	257	9.7	ZfGBA1
ZygaenaFil_C273	1395	33.1	390	19.7	serpin b3 isoform 1
ZygaenaFil_C2200	1392	67.8	502	58	serpin 1
ZygaenaFil_C2200	1392	67.8	54	7.8	serpin 1
ZygaenaFil_C2342	1067	22.2	551	21.5	prophenoloxidase subunit 2
ZygaenaFil_C4855	982	39.9	547	17.6	prophenoloxidase 1
ZygaenaFil_C202	787	25.8	375	14.4	seminal fluid protein hacp026
ZygaenaFil_C1700	774	53.2	104	23.1	dna binding protein
ZygaenaFil_C5	768	26.5	336	14.3	inter-alpha-trypsin inhibitor heavy chain h4 precursor
ZygaenaFil_C2834	665	8.9	99	0.8	NA
ZygaenaFil_C813	651	60.6	133	24.5	glucosylceramidase isoform 2
ZygaenaFil_C232	625	23.7	83	6.6	transferrin
ZygaenaFil_C1028	601	42.3	91	14	transferrin
ZygaenaFil_C1448	574	26.3	114	9.8	imaginal disc growth factor
ZygaenaFil_C15099	559	36.1	111	20.9	low molecular mass 30 kda lipoprotein 19g1-like
ZygaenaFil_C866	541	50	168	37	beta- -glucan recognition protein
ZygaenaFil_C195	492	31.7	187	18.8	malate dehydrogenase
ZygaenaFil_C4187	474	35.3	113	9.5	seminal fluid protein hacp058
ZygaenaFil_C2710	468	45.5	210	34.1	serpin 1
ZygaenaFil_C45	468	35.8	310	19.9	27 kda hemolymph protein
ZygaenaFil_C6970	436	20	70	12.1	shiga-like toxin alpha subunit
ZygaenaFil_C1019	406	24.1	120	11.5	limulus clotting factor c
ZygaenaFil_C4192	399	24.4	103	11.1	aldo-keto reductase
ZygaenaFil_C2511	388	22.8	195	13.4	isoform b
ZygaenaFil_C688	382	35.8	60	18.2	lysosomal glucocerebrosidase
ZygaenaFil_C4377	347	28.7	79	10.5	plexin isoform b
ZygaenaFil_C12023	324	23.4	61	12.2	REPAT31
ZygaenaFil_C3329	298	9.7	306	9.4	isoform b
ZygaenaFil_C1193	285	19	68	8.9	alpha amylase
ZygaenaFil_C43	268	7.9	178	7.9	interferon-related developmental regulator 1-like
ZygaenaFil_C1875	265	48.8	147	9.6	beta- -glucan recognition protein
ZygaenaFil_C706	252	22.3	76	12.9	c-type lectin
ZygaenaFil_C259	244	24.9	76	7.3	unknown secreted protein, partial
ZygaenaFil_C2720	242	7.8	96	6.4	beat vii
ZygaenaFil_C10317	238	24.6	55	11	ommochrome binding protein 1
ZygaenaFil_C14419	221	10.3	38	6.2	low quality protein: hemicentin-1
ZygaenaFil_C3102	218	17	79	7.8	serine protease inhibitor partial
ZygaenaFil_C16	209	3.4	158	3.4	nimrod b2
ZygaenaFil_C2969	208	12.8	69	8.2	xaa-pro aminopeptidase 1-like
ZygaenaFil_C1302	196	12.4	61	7.7	interferon-related developmental regulator 1-like
ZygaenaFil_C17908	186	12.6	188	12.4	hemicentin-1
ZygaenaFil_C2116	185	8.7	73	8.7	plexin a
ZygaenaFil_C7136	185	10.9	72	4.6	angiotensin converting enzyme
ZygaenaFil_C112	184	48.1	41	2.8	antennal esterase cxe5
ZygaenaFil_C611	179	10.3	46	5.1	c-type lectin
ZygaenaFil_C1144	174	14.8	77	6.4	aldo-keto reductase
ZygaenaFil_C1647	169	7.1	49	0.8	isoform d
ZygaenaFil_C2736	169	8.4	61	3.6	bleomycin hydrolase
ZygaenaFil_C7940	169	17.6	50	5.2	deoxyribonuclease i
ZygaenaFil_C26471	155	13.9	140	13.9	NA
ZygaenaFil_C3528	151	9.3	71	3.7	serine protease
ZygaenaFil_C692	140	12.3	66	2.3	homologue of sarcophaga proteinase
ZygaenaFil_C3764	121	10	83	2.7	lysosomal alpha-mannosidase
ZygaenaFil_C1531	113	15.9	206	14.6	ecdysone oxidase
ZygaenaFil_C257	113	27.7	46	15.4	transferrin
ZygaenaFil_C3544	112	9.8	78	4.3	ectoderm-expressed 3
ZygaenaFil_C1630	109	7.8	106	3.9	vitellogenic carboxypeptidase
ZygaenaFil_C4133	106	7.5	65	6.3	vitellogenic carboxypeptidase
ZygaenaFil_C649	99	1.7	57	0.5	probable gdp-l-fucose synthase-like
ZygaenaFil_C2191	95	15.2	90	3.3	yellow-c
ZygaenaFil_C880	90	47.7	58	18.3	antennal esterase cxe5
ZygaenaFil_C12036	88	1.6	35	0.8	low quality protein: hemicentin-1
ZygaenaFil_C1817	79	13	45	3.2	ommochrome binding protein 2
ZygaenaFil_C2119	76	11.8	67	9	limulus clotting factor c
ZygaenaFil_C422	72	42.4	37	18.8	antennal esterase cxe5
ZygaenaFil_C947	69	6.4	154	14.6	cathepsin l
ZygaenaFil_C1530	68	5.6	250	25.2	ecdysone oxidase
ZygaenaFil_C18751	68	6.3	206	10.2	isoform b
ZygaenaFil_C26977	67	3.5	0	3.5	cg5210 protein
ZygaenaFil_C74	67	2.7	33	1.3	neutral ceramidase-like
ZygaenaFil_C3829	66	1.3	66	0.8	laminin subunit beta-1
ZygaenaFil_C258	65	24.7	0	9.7	transferrin
ZygaenaFil_C19581	63	15.6	38	6.6	aminoacylase-1-like
ZygaenaFil_C2728	62	2.9	96	2.9	nadh:ubiquinone oxidoreductase complex i intermediate-associated protein -containing protein
ZygaenaFil_C1042	57	20.1	42	4.3	unknown
ZygaenaFil_C5213	57	8.9	40	11	peptidyl-prolyl cis-trans isomerase 5
ZygaenaFil_C152	54	3	138	25.5	fructose -bisphosphate aldolase
ZygaenaFil_C763	50	2.9	39	2.9	apolipoprotein d
ZygaenaFil_C7030	45	7.4	69	5.8	beta-hexosaminidase b
ZygaenaFil_C2153	43	1.7	41	2.2	isoform b
ZygaenaFil_C6219	42	10.7	42	10.7	NA
ZygaenaFil_C8188	42	2.3	53	2.8	beta-mannosidase
ZygaenaFil_C6	37	3.2	240	24.3	glyceraldehyde-3-phosphate dehydrogenase
ZygaenaFil_C6348	35	3.1	59	2	lysosomal pro-x carboxypeptidase-like

## Sheet: protein only plasma
Transcriptome Accession	Mascot protein score	protein coverage	putative protein function
ZygaenaFil_C3913	338	16.1	leucine-rich repeat-containing protein 24
ZygaenaFil_C11523	321	8.1	nadph:quinone reductase
ZygaenaFil_C84	302	27.3	endou protein
ZygaenaFil_C1779	300	13	hemolymph proteinase 6
ZygaenaFil_C2310	284	6.8	lachesin
ZygaenaFil_C7390	252	12.1	sulfhydryl oxidase 1-like
ZygaenaFil_C2114	236	14.2	plexin isoform a
ZygaenaFil_C3208	222	22.5	endou partial
ZygaenaFil_C2827	221	4	NA
ZygaenaFil_C11130	207	17.9	glyoxylate reductase hydroxypyruvate reductase-like
ZygaenaFil_C1793	196	6.6	prophenol oxidase activating enzyme precursor
ZygaenaFil_C740	181	10.7	juvenile hormone binding protein
ZygaenaFil_C3821	173	15.3	serine protease inhibitor partial
ZygaenaFil_C4731	173	23.7	inosine-uridine preferring nucleoside hydrolase
ZygaenaFil_C26	163	8.6	ZfBGD3
ZygaenaFil_C7157	161	14.7	protein yellow-like
ZygaenaFil_C2278	159	7	serpin 3a
ZygaenaFil_C2337	156	4.9	hypothetical protein KGM_00217
ZygaenaFil_C7675	155	8.7	extracellular domains-containing protein cg31004-like
ZygaenaFil_C9823	150	4	neuroglian
ZygaenaFil_C1784	146	7.8	crossveinless d
ZygaenaFil_C812	141	10.1	venom acid phosphatase
ZygaenaFil_C19976	135	20.2	isoform a
ZygaenaFil_C5133	135	7.4	juvenile hormone esterase
ZygaenaFil_C428	134	11.7	beta- -glucan recognition protein
ZygaenaFil_C1098	130	6.7	laminin-like protein epi-1
ZygaenaFil_C4111	129	5	transferrin
ZygaenaFil_C881	129	52.3	antennal esterase cxe5
ZygaenaFil_C5893	127	2.6	low density lipoprotein
ZygaenaFil_C1224	126	9.8	hypothetical protein KGM_13675
ZygaenaFil_C558	126	10.2	lipase 3
ZygaenaFil_C7340	126	6.7	hemicentin-1
ZygaenaFil_C3031	120	5.1	odorant-binding protein 4
ZygaenaFil_C9191	120	11.7	c-type lectin
ZygaenaFil_C13149	115	3.5	receptor tyrosine phosphatase type r2a
ZygaenaFil_C799	113	4.4	serine protease easter
ZygaenaFil_C21140	104	1.1	juvenile hormone esterase-like
ZygaenaFil_C15059	102	3.3	PREDICTED: uncharacterized protein LOC101741223 isoform X1
ZygaenaFil_C3580	102	6.2	serine protease
ZygaenaFil_C24479	99	13.4	liver carboxylesterase 1
ZygaenaFil_C567	99	23.8	beta- -glucan recognition protein
ZygaenaFil_C19795	91	27.8	lysosomal glucocerebrosidase
ZygaenaFil_C5216	90	1.5	leucine-rich repeats and immunoglobulin-like domains protein 3
ZygaenaFil_C677	88	2.1	NA
ZygaenaFil_C7965	88	3.2	insulin-like growth factor-binding protein complex acid labile chain
ZygaenaFil_C24744	86	2.9	odd oz protein
ZygaenaFil_C418	86	5	gamma-interferon-inducible lysosomal thiol reductase
ZygaenaFil_C2949	85	19	protein fam151b-like
ZygaenaFil_C6504	84	2.7	lanb2
ZygaenaFil_C480	83	14.5	low density lipoprotein receptor
ZygaenaFil_C3530	82	6	unknown secreted protein
ZygaenaFil_C1639	80	19.4	protease inhibitor 5
ZygaenaFil_C21074	80	13.8	hypothetical protein TcasGA2_TC002591
ZygaenaFil_C443	72	1.2	saposin-related protein
ZygaenaFil_C5100	72	5.8	spondin-1-like isoform x1
ZygaenaFil_C1626	71	29.6	serine protease
ZygaenaFil_C1245	70	1.2	peroxidase-like isoform 1
ZygaenaFil_C379	69	2.7	serine protease precursor
ZygaenaFil_C21658	67	3.3	glucose dehydrogenase
ZygaenaFil_C29196	67	9.2	carboxylesterase 3
ZygaenaFil_C484	67	9.6	kazal-type inhibitor
ZygaenaFil_C454	66	3.4	NA
ZygaenaFil_C3093	64	6.1	peptidoglycan recognition protein
ZygaenaFil_C4261	64	2.8	pattern recognition serine proteinase precursor
ZygaenaFil_C828	64	1.9	dihydropteridine reductase
ZygaenaFil_C29127	63	11.5	NA
ZygaenaFil_C552	63	5.6	ommochrome-binding protein precursor
ZygaenaFil_C6258	63	2.3	protein toll
ZygaenaFil_C325	62	7.1	cathepsin b
ZygaenaFil_C361	61	1.9	trypsin-like protease
ZygaenaFil_C25737	59	6.2	NA
ZygaenaFil_C5763	59	2.4	isoform a
ZygaenaFil_C6201	59	15.8	REPAT32
ZygaenaFil_C816	59	4.6	antennal esterase cxe5
ZygaenaFil_C13687	58	5	imaginal disc growth factor
ZygaenaFil_C4193	57	12.6	ecdysone oxidase
ZygaenaFil_C6557	57	6.6	beta- -glucan recognition protein 3
ZygaenaFil_C3788	56	5.3	centromere protein
ZygaenaFil_C20812	55	2.2	isoform a
ZygaenaFil_C8684	55	2.2	isoform d
ZygaenaFil_C19772	54	8.6	beta- -glucan recognition protein 3
ZygaenaFil_C2255	52	1.4	plexin isoform a
ZygaenaFil_C1705	51	20.1	odorant binding protein
ZygaenaFil_C634	51	2.8	sortilin-related receptor
ZygaenaFil_C6191	49	1.3	odd oz protein
ZygaenaFil_C2668	48	2	plexin a
ZygaenaFil_C336	48	0.6	aminopeptidase n
ZygaenaFil_C4114	48	2.5	tan protein
ZygaenaFil_C4763	48	10.4	aldo-keto reductase
ZygaenaFil_C6616	48	1.4	peroxisomal n -acetyl-spermine spermidine oxidase-like
ZygaenaFil_C1901	47	2	vanin-like protein 1
ZygaenaFil_C4808	47	8.8	very low density lipoprotein receptor
ZygaenaFil_C5667	47	4.5	l 05510-pa
ZygaenaFil_C5957	46	3.8	adhesion related transmembrane
ZygaenaFil_C4123	45	1.7	aminopeptidase n
ZygaenaFil_C17255	44	1.8	low quality protein: papilin-like
ZygaenaFil_C27591	44	7.1	uncharacterized family 31 glucosidase kiaa1161-like
ZygaenaFil_C4554	44	3.1	serine (or cysteine) peptidase clade member 9e
ZygaenaFil_C685	44	15.7	vitellogenin
ZygaenaFil_C1946	43	1.3	dentin matrix protein 4-like
ZygaenaFil_C6420	43	0.4	set domain
ZygaenaFil_C108	42	6.7	unknown secreted protein, partial
ZygaenaFil_C5017	42	1.6	low quality protein: ga20030
ZygaenaFil_C5127	41	4	NA
ZygaenaFil_C15778	40	1.3	alkaline tissue-nonspecific isozyme-like
ZygaenaFil_C7688	40	2.5	yellow- isoform a
ZygaenaFil_C13926	39	4.5	dimethylaniline monooxygenase
ZygaenaFil_C17136	39	3.3	NA
ZygaenaFil_C28037	39	8.2	apolipophorin precursor protein
ZygaenaFil_C1902	38	8.3	odorant binding protein
ZygaenaFil_C4660	37	2.5	a chain crystal structure of beta-glucosidase from termite neotermes koshunensis in complex with a new glucopyranosidic product
ZygaenaFil_C6971	35	1.1	atp-dependent rna and dna helicase
ZygaenaFil_C1906	34	15	hypothetical protein KGM_06662
ZygaenaFil_C9983	34	2.6	pyrimidine-specific ribonucleoside hydrolase riha-like

## Sheet: protein only cytes
Transcriptome Accession	Mascot protein Score	protein coverage	putative protein function
ZygaenaFil_C6067	325	28.4	ZfBGD2
ZygaenaFil_C897	252	13.6	glycoprotein 93
ZygaenaFil_C2892	247	25.9	enolase partial
ZygaenaFil_C1653	230	7.8	NA
ZygaenaFil_C172	230	26	atp synthase subunit mitochondrial
ZygaenaFil_C173	219	23	h+ transporting atp synthase beta subunit isoform 2
ZygaenaFil_C103	201	17.4	tubulin alpha-1 chain-like
ZygaenaFil_C875	200	14.2	atp synthase
ZygaenaFil_C10996	189	18.2	histone h2b
ZygaenaFil_C2172	186	8.1	small gtp binding protein rab5
ZygaenaFil_C4358	167	5.8	NA
ZygaenaFil_C6844	165	6.2	histone h2b
ZygaenaFil_C268	164	11.7	protein disulfide isomerase
ZygaenaFil_C2677	163	12.1	heat shock protein 60
ZygaenaFil_C42	161	27.4	glutathione s-transferase sigma
ZygaenaFil_C41	158	17.6	glutathione s-transferase
ZygaenaFil_C24656	157	14.8	atp synthase
ZygaenaFil_C2040	150	12.8	t-complex protein 1 subunit beta-like
ZygaenaFil_C7760	140	8.4	eh domain-containing protein 1
ZygaenaFil_C468	138	9.1	fructose -bisphosphate aldolase
ZygaenaFil_C3622	134	13.3	serine protease
ZygaenaFil_C1552	129	16	v-type proton atpase catalytic subunit a
ZygaenaFil_C264	129	10	14-3-3 zeta
ZygaenaFil_C625	129	10.8	profilin
ZygaenaFil_C1191	126	5.9	beta 2c
ZygaenaFil_C719	123	4	bifunctional glutamate proline--trna ligase
ZygaenaFil_C22160	119	22.9	atp synthase beta subunit
ZygaenaFil_C3283	117	19.2	peroxiredoxin 1
ZygaenaFil_C541	117	14.6	cytochrome b-c1 complex subunit mitochondrial-like
ZygaenaFil_C19662	116	14.5	histone h4-like
ZygaenaFil_C99	114	18	ribosomal protein p0
ZygaenaFil_C1031	113	4.6	protein disulfide-isomerase like protein erp57
ZygaenaFil_C2513	113	11	prohibitin protein wph
ZygaenaFil_C5063	112	3.4	NA
ZygaenaFil_C5907	109	8	phosphoglucose isomerase
ZygaenaFil_C388	106	1.3	NA
ZygaenaFil_C17681	104	7.2	isoform g
ZygaenaFil_C979	104	8.3	beta-tubulin
ZygaenaFil_C185	103	4	maternal protein exuperantia-like
ZygaenaFil_C3654	102	12.7	tubulin alpha-1 chain-like
ZygaenaFil_C2398	101	2.8	glycogen phosphorylase
ZygaenaFil_C5173	101	1.8	clathrin heavy chain
ZygaenaFil_C6097	100	1.6	succinate dehydrogenase
ZygaenaFil_C1486	98	4.6	tartan capricious-like protein
ZygaenaFil_C1398	97	2	serine hydroxymethyltransferase
ZygaenaFil_C584	97	6.7	transitional endoplasmic reticulum atpase ter94
ZygaenaFil_C527	93	7	heat shock protein 90
ZygaenaFil_C1272	92	9.9	chaperonin subunit 6a zeta
ZygaenaFil_C4934	91	1.8	cathepsin d
ZygaenaFil_C3913	90	5	leucine-rich repeat-containing protein 24
ZygaenaFil_C3135	88	8	protein disulfide-isomerase a6-like
ZygaenaFil_C2553	87	4.2	acyl-coa dehydrogenase
ZygaenaFil_C488	87	7.2	tubulin alpha chain-like
ZygaenaFil_C5806	87	5	t-complex protein 1 subunit epsilon
ZygaenaFil_C11517	86	3.5	atp synthase subunit mitochondrial
ZygaenaFil_C2791	86	7.7	alpha-galactosidase alpha-n-acetylgalactosaminidase
ZygaenaFil_C4288	86	7.2	6-phosphogluconate decarboxylating
ZygaenaFil_C58	86	8.8	aldehyde dehydrogenase
ZygaenaFil_C7512	86	3.2	c1a cysteine protease precursor
ZygaenaFil_C1676	85	10.6	pyruvate kinase
ZygaenaFil_C291	85	8.2	ribosomal protein s4e
ZygaenaFil_C4595	85	9.6	t-complex protein 1 subunit theta
ZygaenaFil_C1077	83	13.6	beta 2c
ZygaenaFil_C15372	83	2.2	cg5976
ZygaenaFil_C3322	83	10.8	10 kda heat shock mitochondrial-like
ZygaenaFil_C598	82	7.9	rab gdp-dissociation inhibitor
ZygaenaFil_C2370	81	8.1	thioredoxin reductase
ZygaenaFil_C2603	81	2.9	gtp-binding protein cg1354-like
ZygaenaFil_C393	81	9.9	transaldolase
ZygaenaFil_C23504	80	10.1	60s acidic ribosomal protein p2
ZygaenaFil_C20713	79	19	v-type proton atpase catalytic subunit a
ZygaenaFil_C19915	78	9.3	Apolipophorins
ZygaenaFil_C384	77	7.2	ribosomal protein l7
ZygaenaFil_C6547	77	9.1	glutamate carboxypeptidase
ZygaenaFil_C6657	77	4.4	beta- -glucan recognition protein 3
ZygaenaFil_C8021	77	5	t-complex protein 1 subunit alpha-like
ZygaenaFil_C296	75	6.8	selenium-binding protein
ZygaenaFil_C11923	74	2.8	phosphoglycerate mutase
ZygaenaFil_C12608	74	14.4	ribosomal protein l19
ZygaenaFil_C119	73	13.3	actin
ZygaenaFil_C1296	73	2.5	26s protease regulatory subunit 4-like
ZygaenaFil_C3089	73	1.2	aluminum isoform a
ZygaenaFil_C938	73	8.6	heat shock cognate 70 protein
ZygaenaFil_C3383	72	10.8	h+ transporting atp synthase subunit d
ZygaenaFil_C3630	72	5.1	14-3-3 protein epsilon-like
ZygaenaFil_C4167	72	1.3	lamin dm0-like
ZygaenaFil_C7815	72	4	selenophosphate synthetase
ZygaenaFil_C161	70	7.4	elongation factor 1 gamma
ZygaenaFil_C4798	70	1.8	v-type proton atpase 116 kda subunit a isoform 1-like isoform 1
ZygaenaFil_C637	70	6.7	calreticulin
ZygaenaFil_C743	70	0.4	NA
ZygaenaFil_C753	70	5.3	eukaryotic initiation factor 4a
ZygaenaFil_C1416	69	1.3	succinyl-coa synthetase beta chain
ZygaenaFil_C2112	69	33	glutathione s-transferase sigma
ZygaenaFil_C1929	68	2.2	NA
ZygaenaFil_C2165	68	6.3	vacuolar h
ZygaenaFil_C4200	68	7.3	moesin ezrin radixin
ZygaenaFil_C8584	68	4	t-complex protein 1 subunit
ZygaenaFil_C9731	68	2.3	diphosphomevalonate decarboxylase
ZygaenaFil_C11632	67	2.8	phosphoglucose mutase
ZygaenaFil_C1646	67	0.6	NA
ZygaenaFil_C9550	67	9.1	heat shock protein 70
ZygaenaFil_C1132	65	9	60s ribosomal protein l17
ZygaenaFil_C1748	65	2.4	actin-depolymerizing factor 1
ZygaenaFil_C1760	65	9.8	superoxide dismutase
ZygaenaFil_C1860	65	4.3	proteasome subunit alpha type-5-like
ZygaenaFil_C5278	64	4.2	c1a cysteine protease precursor
ZygaenaFil_C5494	64	1.9	endoplasmic reticulum resident protein 44-like isoform 1
ZygaenaFil_C894	64	1	vamp-associated protein
ZygaenaFil_C2624	63	9.8	proteasome subunit alpha type-3
ZygaenaFil_C2957	63	3.7	h+ transporting atp synthase gamma subunit
ZygaenaFil_C3099	63	7.8	mitochondrial manganese superoxide dismutase
ZygaenaFil_C10554	62	1.6
ZygaenaFil_C1878	62	2.8	26s protease regulatory subunit 8
ZygaenaFil_C338	62	8.2	aspartate aminotransferase
ZygaenaFil_C421	61	5	prostaglandin reductase 1-like
ZygaenaFil_C6928	61	0.8	valyl-trna synthetase
ZygaenaFil_C7728	60	6.4	sorting nexin-6
ZygaenaFil_C2046	59	9.8	vacuolar h
ZygaenaFil_C2065	59	6.3	yippee interacting protein 2
ZygaenaFil_C2793	59	6.8	ecdysone oxidase
ZygaenaFil_C2391	58	31.3	ubiquitin
ZygaenaFil_C3744	58	1.8	aldo-keto reductase
ZygaenaFil_C572	58	6.9	heat shock protein 90
ZygaenaFil_C15640	57	29.5	histone h2a
ZygaenaFil_C4180	56	4.7	proteasome beta-subunit
ZygaenaFil_C426	56	3	beta chain spectrin
ZygaenaFil_C5573	56	4	t-complex protein 1 subunit delta-like
ZygaenaFil_C1370	55	0.6	calcium-transporting atpase sarcoplasmic endoplasmic reticulum type
ZygaenaFil_C28327	55	24.1	low quality protein: talin-2-like
ZygaenaFil_C530	55	11.3	ribosomal protein s8
ZygaenaFil_C5320	55	7.2	4-hydroxybutyrate -transferase
ZygaenaFil_C5737	55	1.2	t-complex protein 1 subunit gamma
ZygaenaFil_C17021	55	17.6
ZygaenaFil_C3620	54	6.8	isoform b
ZygaenaFil_C72	54	13.8	elongation factor 1 alpha
ZygaenaFil_C1187	52	1.7	hypothetical protein KGM_08263
ZygaenaFil_C569	52	2.1	importin beta-3
ZygaenaFil_C8019	52	6.1	ras suppressor protein 1
ZygaenaFil_C450	51	11.1	triosephosphate isomerase
ZygaenaFil_C6103	51	9.9	h+ transporting atp synthase beta subunit
ZygaenaFil_C839	51	1.6	dipeptidyl peptidase iii
ZygaenaFil_C1242	50	2.2	low quality protein: perilipin-4-like
ZygaenaFil_C13687	50	5	imaginal disc growth factor
ZygaenaFil_C158	50	6.3	5-aminoimidazole-4-carboxamide ribonucleotide formyltransferase imp cyclohydrolase
ZygaenaFil_C2558	50	1.5	synaptic vesicle membrane protein vat-1 homolog-like
ZygaenaFil_C4427	50	2.2	pyruvate dehydrogenase
ZygaenaFil_C6236	50	5.1	echinoderm microtubule-associated 1-like
ZygaenaFil_C8297	50	4.5	olygosaccharyltransferase alpha subunit
ZygaenaFil_C82	49	0.8	stip1 homology and u box-containing
ZygaenaFil_C830	49	1.2	ebna2 binding protein p100
ZygaenaFil_C8865	49	6.6	phosphoglycerate kinase
ZygaenaFil_C2684	48	7.9
ZygaenaFil_C2802	48	1.9	replication protein a 70 kda dna-binding subunit-like
ZygaenaFil_C489	48	5.2	carboxyl cholinesterase 5bs
ZygaenaFil_C559	48	5.1	voltage-dependent anion-selective channel
ZygaenaFil_C904	48	5.7	atp-dependent rna helicase wm6-like
ZygaenaFil_C1717	47	3.5	cytochrome c
ZygaenaFil_C1933	47	4.8	26s proteasome non-atpase regulatory subunit 7-like
ZygaenaFil_C2951	47	1.1	regulator of chromosome condensation
ZygaenaFil_C3282	47	1.9	glucose-6-phosphate 1-dehydrogenase
ZygaenaFil_C1655	46	5.1	heat shock protein 70
ZygaenaFil_C17286	46	9.1	ribosomal protein s8
ZygaenaFil_C18141	46	14.3	heat shock protein 70
ZygaenaFil_C2518	46	3.1	aminopeptidase n
ZygaenaFil_C2880	46	0.5	protein cnppd1-like
ZygaenaFil_C3731	46	1	ras-related protein rab-7a-like
ZygaenaFil_C6111	46	3.3	proteasomal ubiquitin receptor adrm1 homolog
ZygaenaFil_C6901	46	2.9	vesicular integral-membrane protein vip36
ZygaenaFil_C1195	45	3.3	cg12262-pa
ZygaenaFil_C12095	45	1.8	ras-related c3 botulinum toxin substrate 1 (rho small gtp binding protein rac1)
ZygaenaFil_C17084	45	6.7	nadph oxidase 5
ZygaenaFil_C18369	45	9.2	profilin
ZygaenaFil_C2106	45	7.7	glutathione s-transferase
ZygaenaFil_C2467	45	4.1	eukaryotic translation initiation factor 3 subunit h
ZygaenaFil_C2675	45	4.5	tubulin beta-2a chain
ZygaenaFil_C8252	45	2.6	caspase-1
ZygaenaFil_C9867	45	3.2	annexin b11 isoform a
ZygaenaFil_C1034	44	4.7	malate mitochondrial-like
ZygaenaFil_C13773	44	5.1	probable chitinase 2-like
ZygaenaFil_C1627	44	5.9	ribosomal protein l24
ZygaenaFil_C2012	44	2.1	glutathione s-transferase omega 1
ZygaenaFil_C2459	44	0.9	vacuolar protein sorting-associated protein vta1 homolog
ZygaenaFil_C8538	44	0.8	NA
ZygaenaFil_C533	43	4.2	ribosomal protein l4
ZygaenaFil_C12029	42	2.6
ZygaenaFil_C2161	42	3.2	isoform b
ZygaenaFil_C6220	42	1.3	epidermal growth factor receptor kinase substrate 8-like
ZygaenaFil_C7050	42	3.4	ras-related protein rab-11a-like
ZygaenaFil_C8788	42	4.7	sorting nexin-2-like
ZygaenaFil_C12022	41	21.1	phosphogluconate partial
ZygaenaFil_C23779	41	6.1	heat shock cognate 70 protein
ZygaenaFil_C2956	41	9.7	NA
ZygaenaFil_C429	41	5.6	ribosomal protein l8
ZygaenaFil_C8446	41	2	vitellogenic carboxypeptidase
ZygaenaFil_C8490	41	2.3	acetyl- mitochondrial
ZygaenaFil_C12397	40	7.1	small glutamine-rich tetratricopeptide repeat-containing protein alpha-like
ZygaenaFil_C24684	40	15.8	inorganic pyrophosphatase-like
ZygaenaFil_C5031	40	0.7	udp-glucose:glycoprotein glucosyltransferase
ZygaenaFil_C1554	39	1.9	ubiquitin-activating enzyme e1
ZygaenaFil_C4678	39	2.3	sorting nexin-12-like
ZygaenaFil_C7707	39	4.5	f-actin-capping protein subunit alpha-like
ZygaenaFil_C8423	39	10.1	moesin ezrin radixin homolog 1-like isoform 1
ZygaenaFil_C980	39	6.2	tubulin beta-3 chain
ZygaenaFil_C341	38	1.7	heat shock protein 40
ZygaenaFil_C547	38	3.2	adenylate kinase 2
ZygaenaFil_C854	38	1	conserved hypothetical protein
ZygaenaFil_C8351	37	13.1	NA
ZygaenaFil_C18005	36	19.6	heat shock cognate 70 protein
ZygaenaFil_C10447	35	2.5	nad dependent epimerase dehydratase
ZygaenaFil_C11669	35	2	elongation factor 1 alpha
ZygaenaFil_C6527	35	2.7	pyruvate dehydrogenase
ZygaenaFil_C472	34	5.7	beta-tubulin
ZygaenaFil_C9904	34	2.5	nadh:ubiquinone dehydrogenase
ZygaenaFil_C18686	0	3.6	calreticulin
ZygaenaFil_C19677	0	6.5	NA
ZygaenaFil_C23496	0	3.3	heat shock protein 70
ZygaenaFil_C3915	0	5.3	isoform d

## Sheet: full data plasma
prot_hit_num	prot_acc	prot_desc	prot_score	prot_mass	prot_matches	prot_matches_sig	prot_sequences	prot_sequences_sig	prot_cover	pep_query	pep_rank	pep_isbold	pep_isunique	pep_exp_mz	pep_exp_mr	pep_exp_z	pep_calc_mr	pep_delta	pep_miss	pep_score	pep_expect	pep_res_before	pep_seq	pep_res_after
1	ZygaenaFil_C7	ZygaenaFil_C7 Average coverage: 174.042,41	14055	88798	555	490	58	49	68	7406	1	1	1	400.783	799.551	2	799.553	-0.0026	1	30.61	0.007	K	KVLSLLK	H
1	ZygaenaFil_C7	ZygaenaFil_C7 Average coverage: 174.042,41	14055	88798	555	490	58	49	68	11159	1	1	1	455.746	909.478	2	909.481	-0.003	0	38.26	0.0011	K	YSTIAIDK	K
1	ZygaenaFil_C7	ZygaenaFil_C7 Average coverage: 174.042,41	14055	88798	555	490	58	49	68	11163	1	1	1	455.746	909.478	2	909.481	-0.0027	0	35.41	0.0046	K	YSTIAIDK	K
1	ZygaenaFil_C7	ZygaenaFil_C7 Average coverage: 174.042,41	14055	88798	555	490	58	49	68	11164	1	1	1	455.746	909.478	2	909.481	-0.0027	0	40.83	0.0014	K	YSTIAIDK	K
1	ZygaenaFil_C7	ZygaenaFil_C7 Average coverage: 174.042,41	14055	88798	555	490	58	49	68	11167	1	1	1	455.746	909.478	2	909.481	-0.0025	0	34	0.0046	K	YSTIAIDK	K
1	ZygaenaFil_C7	ZygaenaFil_C7 Average coverage: 174.042,41	14055	88798	555	490	58	49	68	11169	1	1	1	455.747	909.479	2	909.481	-0.0022	0	36.23	0.0018	K	YSTIAIDK	K
1	ZygaenaFil_C7	ZygaenaFil_C7 Average coverage: 174.042,41	14055	88798	555	490	58	49	68	13684	1	1	1	319.866	956.578	3	956.581	-0.0031	1	30.46	0.018	K	KHVFSVLK	E
1	ZygaenaFil_C7	ZygaenaFil_C7 Average coverage: 174.042,41	14055	88798	555	490	58	49	68	18993	1	1	1	548.312	1094.61	2	1094.61	-0.0024	0	45.38	0.00021	K	NGYKPLLYK	K
1	ZygaenaFil_C7	ZygaenaFil_C7 Average coverage: 174.042,41	14055	88798	555	490	58	49	68	19268	1	1	1	552.278	1102.54	2	1102.54	-0.0044	0	30.62	0.004	K	TTFPYYGVR	Q
1	ZygaenaFil_C7	ZygaenaFil_C7 Average coverage: 174.042,41	14055	88798	555	490	58	49	68	19276	1	1	1	552.278	1102.54	2	1102.54	-0.0041	0	30.45	0.0014	K	TTFPYYGVR	Q
1	ZygaenaFil_C7	ZygaenaFil_C7 Average coverage: 174.042,41	14055	88798	555	490	58	49	68	19311	1	1	1	552.278	1102.54	2	1102.54	-0.0036	0	34.27	0.0012	K	TTFPYYGVR	Q
1	ZygaenaFil_C7	ZygaenaFil_C7 Average coverage: 174.042,41	14055	88798	555	490	58	49	68	19343	1	1	1	552.278	1102.54	2	1102.54	-0.0032	0	30.5	0.006	K	TTFPYYGVR	Q
1	ZygaenaFil_C7	ZygaenaFil_C7 Average coverage: 174.042,41	14055	88798	555	490	58	49	68	19372	1	1	1	552.278	1102.54	2	1102.54	-0.0028	0	33.14	0.015	K	TTFPYYGVR	Q
1	ZygaenaFil_C7	ZygaenaFil_C7 Average coverage: 174.042,41	14055	88798	555	490	58	49	68	19639	1	1	1	370.184	1107.53	3	1107.53	-0.0035	0	44.23	0.0019	K	YNIPGYEPR	N
1	ZygaenaFil_C7	ZygaenaFil_C7 Average coverage: 174.042,41	14055	88798	555	490	58	49	68	19642	1	1	1	370.184	1107.53	3	1107.53	-0.0034	0	43.68	0.0022	K	YNIPGYEPR	N
1	ZygaenaFil_C7	ZygaenaFil_C7 Average coverage: 174.042,41	14055	88798	555	490	58	49	68	22342	1	1	1	590.343	1178.67	2	1178.67	-0.0023	1	33.94	0.0016	R	MLKEAIALYK	L
1	ZygaenaFil_C7	ZygaenaFil_C7 Average coverage: 174.042,41	14055	88798	555	490	58	49	68	22343	1	1	1	590.343	1178.67	2	1178.67	-0.0014	1	35.28	0.0079	R	MLKEAIALYK	L
1	ZygaenaFil_C7	ZygaenaFil_C7 Average coverage: 174.042,41	14055	88798	555	490	58	49	68	24000	1	1	1	608.832	1215.65	2	1215.65	-0.0047	0	42.33	0.00011	R	ILEYFIQYK	Q
1	ZygaenaFil_C7	ZygaenaFil_C7 Average coverage: 174.042,41	14055	88798	555	490	58	49	68	24006	1	1	1	608.832	1215.65	2	1215.65	-0.0042	0	31.11	0.0012	R	ILEYFIQYK	Q
1	ZygaenaFil_C7	ZygaenaFil_C7 Average coverage: 174.042,41	14055	88798	555	490	58	49	68	24010	1	1	1	608.832	1215.65	2	1215.65	-0.0041	0	53.99	9.7e-06	R	ILEYFIQYK	Q
1	ZygaenaFil_C7	ZygaenaFil_C7 Average coverage: 174.042,41	14055	88798	555	490	58	49	68	24011	1	1	1	608.832	1215.65	2	1215.65	-0.0041	0	30.41	0.0014	R	ILEYFIQYK	Q
1	ZygaenaFil_C7	ZygaenaFil_C7 Average coverage: 174.042,41	14055	88798	555	490	58	49	68	24020	1	1	1	608.832	1215.65	2	1215.65	-0.0039	0	51.68	1.4e-05	R	ILEYFIQYK	Q
1	ZygaenaFil_C7	ZygaenaFil_C7 Average coverage: 174.042,41	14055	88798	555	490	58	49	68	24029	1	1	1	608.832	1215.65	2	1215.65	-0.0037	0	36.45	0.00047	R	ILEYFIQYK	Q
1	ZygaenaFil_C7	ZygaenaFil_C7 Average coverage: 174.042,41	14055	88798	555	490	58	49	68	24030	1	1	1	608.832	1215.65	2	1215.65	-0.0036	0	43.16	9e-05	R	ILEYFIQYK	Q
1	ZygaenaFil_C7	ZygaenaFil_C7 Average coverage: 174.042,41	14055	88798	555	490	58	49	68	24031	1	1	1	608.832	1215.65	2	1215.65	-0.0036	0	39.98	0.00018	R	ILEYFIQYK	Q
1	ZygaenaFil_C7	ZygaenaFil_C7 Average coverage: 174.042,41	14055	88798	555	490	58	49	68	24035	1	1	1	608.832	1215.65	2	1215.65	-0.0036	0	37.52	0.0003	R	ILEYFIQYK	Q
1	ZygaenaFil_C7	ZygaenaFil_C7 Average coverage: 174.042,41	14055	88798	555	490	58	49	68	24037	1	1	1	608.832	1215.65	2	1215.65	-0.0035	0	54.59	8.3e-06	R	ILEYFIQYK	Q
1	ZygaenaFil_C7	ZygaenaFil_C7 Average coverage: 174.042,41	14055	88798	555	490	58	49	68	24042	1	1	1	608.832	1215.65	2	1215.65	-0.0034	0	48.5	3.3e-05	R	ILEYFIQYK	Q
1	ZygaenaFil_C7	ZygaenaFil_C7 Average coverage: 174.042,41	14055	88798	555	490	58	49	68	24045	1	1	1	608.833	1215.65	2	1215.65	-0.0033	0	53.28	1.2e-05	R	ILEYFIQYK	Q
1	ZygaenaFil_C7	ZygaenaFil_C7 Average coverage: 174.042,41	14055	88798	555	490	58	49	68	24049	1	1	1	608.833	1215.65	2	1215.65	-0.0033	0	41.21	0.00019	R	ILEYFIQYK	Q
1	ZygaenaFil_C7	ZygaenaFil_C7 Average coverage: 174.042,41	14055	88798	555	490	58	49	68	24050	1	1	1	608.833	1215.65	2	1215.65	-0.0032	0	38.26	0.00058	R	ILEYFIQYK	Q
1	ZygaenaFil_C7	ZygaenaFil_C7 Average coverage: 174.042,41	14055	88798	555	490	58	49	68	24054	1	1	1	608.833	1215.65	2	1215.65	-0.0031	0	54.48	5.7e-05	R	ILEYFIQYK	Q
1	ZygaenaFil_C7	ZygaenaFil_C7 Average coverage: 174.042,41	14055	88798	555	490	58	49	68	24056	1	1	1	608.833	1215.65	2	1215.65	-0.003	0	54.68	7.5e-06	R	ILEYFIQYK	Q
1	ZygaenaFil_C7	ZygaenaFil_C7 Average coverage: 174.042,41	14055	88798	555	490	58	49	68	24530	1	1	1	616.323	1230.63	2	1230.64	-0.0073	1	34.49	0.0013	R	KTTFPYYGVR	Q
1	ZygaenaFil_C7	ZygaenaFil_C7 Average coverage: 174.042,41	14055	88798	555	490	58	49	68	24531	1	1	1	616.324	1230.63	2	1230.64	-0.0068	1	30.02	0.048	R	KTTFPYYGVR	Q
1	ZygaenaFil_C7	ZygaenaFil_C7 Average coverage: 174.042,41	14055	88798	555	490	58	49	68	24540	1	1	1	616.324	1230.63	2	1230.64	-0.006	1	45.09	0.00024	R	KTTFPYYGVR	Q
1	ZygaenaFil_C7	ZygaenaFil_C7 Average coverage: 174.042,41	14055	88798	555	490	58	49	68	24562	1	1	1	616.324	1230.63	2	1230.64	-0.0055	1	35.09	0.0014	R	KTTFPYYGVR	Q
1	ZygaenaFil_C7	ZygaenaFil_C7 Average coverage: 174.042,41	14055	88798	555	490	58	49	68	24626	1	1	1	616.325	1230.64	2	1230.64	-0.0046	1	31.25	0.0051	R	KTTFPYYGVR	Q
1	ZygaenaFil_C7	ZygaenaFil_C7 Average coverage: 174.042,41	14055	88798	555	490	58	49	68	24647	1	1	1	616.325	1230.64	2	1230.64	-0.0045	1	61.45	1.8e-05	R	KTTFPYYGVR	Q
1	ZygaenaFil_C7	ZygaenaFil_C7 Average coverage: 174.042,41	14055	88798	555	490	58	49	68	24660	1	1	1	616.325	1230.64	2	1230.64	-0.0044	1	51.09	0.00023	R	KTTFPYYGVR	Q
1	ZygaenaFil_C7	ZygaenaFil_C7 Average coverage: 174.042,41	14055	88798	555	490	58	49	68	24700	1	1	1	616.325	1230.64	2	1230.64	-0.004	1	35.18	0.0043	R	KTTFPYYGVR	Q
1	ZygaenaFil_C7	ZygaenaFil_C7 Average coverage: 174.042,41	14055	88798	555	490	58	49	68	24706	1	1	1	411.219	1230.64	3	1230.64	-0.004	1	34.63	0.0036	R	KTTFPYYGVR	Q
1	ZygaenaFil_C7	ZygaenaFil_C7 Average coverage: 174.042,41	14055	88798	555	490	58	49	68	24720	1	1	1	411.219	1230.64	3	1230.64	-0.0039	1	31.34	0.013	R	KTTFPYYGVR	Q
1	ZygaenaFil_C7	ZygaenaFil_C7 Average coverage: 174.042,41	14055	88798	555	490	58	49	68	24766	1	1	1	616.325	1230.64	2	1230.64	-0.0036	1	58.5	5.3e-05	R	KTTFPYYGVR	Q
1	ZygaenaFil_C7	ZygaenaFil_C7 Average coverage: 174.042,41	14055	88798	555	490	58	49	68	24796	1	1	1	616.325	1230.64	2	1230.64	-0.0034	1	31.01	0.0079	R	KTTFPYYGVR	Q
1	ZygaenaFil_C7	ZygaenaFil_C7 Average coverage: 174.042,41	14055	88798	555	490	58	49	68	24831	1	1	1	616.326	1230.64	2	1230.64	-0.003	1	36.29	0.0017	R	KTTFPYYGVR	Q
1	ZygaenaFil_C7	ZygaenaFil_C7 Average coverage: 174.042,41	14055	88798	555	490	58	49	68	24844	1	1	1	616.326	1230.64	2	1230.64	-0.0028	1	72	1.8e-06	R	KTTFPYYGVR	Q
1	ZygaenaFil_C7	ZygaenaFil_C7 Average coverage: 174.042,41	14055	88798	555	490	58	49	68	24858	1	1	1	616.326	1230.64	2	1230.64	-0.0026	1	31.79	0.0067	R	KTTFPYYGVR	Q
1	ZygaenaFil_C7	ZygaenaFil_C7 Average coverage: 174.042,41	14055	88798	555	490	58	49	68	24878	1	1	1	616.326	1230.64	2	1230.64	-0.0017	1	38.81	0.0011	R	KTTFPYYGVR	Q
1	ZygaenaFil_C7	ZygaenaFil_C7 Average coverage: 174.042,41	14055	88798	555	490	58	49	68	25124	1	1	1	413.87	1238.59	3	1238.59	-0.0058	0	41.14	0.00078	R	IPFESFTQDR	Q
1	ZygaenaFil_C7	ZygaenaFil_C7 Average coverage: 174.042,41	14055	88798	555	490	58	49	68	25125	1	1	1	620.301	1238.59	2	1238.59	-0.0057	0	39.23	0.00025	R	IPFESFTQDR	Q
1	ZygaenaFil_C7	ZygaenaFil_C7 Average coverage: 174.042,41	14055	88798	555	490	58	49	68	25127	1	1	1	413.87	1238.59	3	1238.59	-0.0056	0	38.37	0.002	R	IPFESFTQDR	Q
1	ZygaenaFil_C7	ZygaenaFil_C7 Average coverage: 174.042,41	14055	88798	555	490	58	49	68	25129	1	1	1	620.301	1238.59	2	1238.59	-0.0054	0	39.07	0.00022	R	IPFESFTQDR	Q
1	ZygaenaFil_C7	ZygaenaFil_C7 Average coverage: 174.042,41	14055	88798	555	490	58	49	68	25131	1	1	1	620.301	1238.59	2	1238.59	-0.0053	0	37.43	0.00086	R	IPFESFTQDR	Q
1	ZygaenaFil_C7	ZygaenaFil_C7 Average coverage: 174.042,41	14055	88798	555	490	58	49	68	25147	1	1	1	620.302	1238.59	2	1238.59	-0.0046	0	39.82	0.00018	R	IPFESFTQDR	Q
1	ZygaenaFil_C7	ZygaenaFil_C7 Average coverage: 174.042,41	14055	88798	555	490	58	49	68	25162	1	1	1	620.302	1238.59	2	1238.59	-0.0043	0	33.53	0.00072	R	IPFESFTQDR	Q
1	ZygaenaFil_C7	ZygaenaFil_C7 Average coverage: 174.042,41	14055	88798	555	490	58	49	68	25166	1	1	1	620.302	1238.59	2	1238.59	-0.0043	0	36.19	0.0004	R	IPFESFTQDR	Q
1	ZygaenaFil_C7	ZygaenaFil_C7 Average coverage: 174.042,41	14055	88798	555	490	58	49	68	25171	1	1	1	620.302	1238.59	2	1238.59	-0.0041	0	41.75	0.00033	R	IPFESFTQDR	Q
1	ZygaenaFil_C7	ZygaenaFil_C7 Average coverage: 174.042,41	14055	88798	555	490	58	49	68	25181	1	1	1	620.302	1238.59	2	1238.59	-0.004	0	34.09	0.00064	R	IPFESFTQDR	Q
1	ZygaenaFil_C7	ZygaenaFil_C7 Average coverage: 174.042,41	14055	88798	555	490	58	49	68	25188	1	1	1	620.302	1238.59	2	1238.59	-0.0039	0	33.17	0.001	R	IPFESFTQDR	Q
1	ZygaenaFil_C7	ZygaenaFil_C7 Average coverage: 174.042,41	14055	88798	555	490	58	49	68	25190	1	1	1	620.302	1238.59	2	1238.59	-0.0039	0	36.1	0.00041	R	IPFESFTQDR	Q
1	ZygaenaFil_C7	ZygaenaFil_C7 Average coverage: 174.042,41	14055	88798	555	490	58	49	68	25191	1	1	1	620.302	1238.59	2	1238.59	-0.0039	0	36.55	0.00037	R	IPFESFTQDR	Q
1	ZygaenaFil_C7	ZygaenaFil_C7 Average coverage: 174.042,41	14055	88798	555	490	58	49	68	25197	1	1	1	620.302	1238.59	2	1238.59	-0.0039	0	39.78	0.00019	R	IPFESFTQDR	Q
1	ZygaenaFil_C7	ZygaenaFil_C7 Average coverage: 174.042,41	14055	88798	555	490	58	49	68	25202	1	1	1	620.302	1238.59	2	1238.59	-0.0038	0	39.03	0.00022	R	IPFESFTQDR	Q
1	ZygaenaFil_C7	ZygaenaFil_C7 Average coverage: 174.042,41	14055	88798	555	490	58	49	68	25208	1	1	1	620.302	1238.59	2	1238.59	-0.0038	0	56.02	7.3e-06	R	IPFESFTQDR	Q
1	ZygaenaFil_C7	ZygaenaFil_C7 Average coverage: 174.042,41	14055	88798	555	490	58	49	68	25213	1	1	1	620.302	1238.59	2	1238.59	-0.0038	0	60.17	3.8e-06	R	IPFESFTQDR	Q
1	ZygaenaFil_C7	ZygaenaFil_C7 Average coverage: 174.042,41	14055	88798	555	490	58	49	68	25218	1	1	1	620.302	1238.59	2	1238.59	-0.0037	0	36.17	0.00041	R	IPFESFTQDR	Q
1	ZygaenaFil_C7	ZygaenaFil_C7 Average coverage: 174.042,41	14055	88798	555	490	58	49	68	25221	1	1	1	620.302	1238.59	2	1238.59	-0.0037	0	36.17	0.00041	R	IPFESFTQDR	Q
1	ZygaenaFil_C7	ZygaenaFil_C7 Average coverage: 174.042,41	14055	88798	555	490	58	49	68	25224	1	1	1	620.302	1238.59	2	1238.59	-0.0036	0	39.18	0.00021	R	IPFESFTQDR	Q
1	ZygaenaFil_C7	ZygaenaFil_C7 Average coverage: 174.042,41	14055	88798	555	490	58	49	68	25225	1	1	1	620.302	1238.59	2	1238.59	-0.0036	0	48.93	3.3e-05	R	IPFESFTQDR	Q
1	ZygaenaFil_C7	ZygaenaFil_C7 Average coverage: 174.042,41	14055	88798	555	490	58	49	68	25235	1	1	1	620.302	1238.59	2	1238.59	-0.0035	0	35.49	0.00047	R	IPFESFTQDR	Q
1	ZygaenaFil_C7	ZygaenaFil_C7 Average coverage: 174.042,41	14055	88798	555	490	58	49	68	25240	1	1	1	620.302	1238.59	2	1238.59	-0.0033	0	37.2	0.00032	R	IPFESFTQDR	Q
1	ZygaenaFil_C7	ZygaenaFil_C7 Average coverage: 174.042,41	14055	88798	555	490	58	49	68	25241	1	1	1	620.302	1238.59	2	1238.59	-0.0033	0	33.12	0.00078	R	IPFESFTQDR	Q
1	ZygaenaFil_C7	ZygaenaFil_C7 Average coverage: 174.042,41	14055	88798	555	490	58	49	68	25244	1	1	1	620.302	1238.59	2	1238.59	-0.0033	0	47.46	0.00026	R	IPFESFTQDR	Q
1	ZygaenaFil_C7	ZygaenaFil_C7 Average coverage: 174.042,41	14055	88798	555	490	58	49	68	25256	1	1	1	620.302	1238.59	2	1238.59	-0.0031	0	35.51	0.00047	R	IPFESFTQDR	Q
1	ZygaenaFil_C7	ZygaenaFil_C7 Average coverage: 174.042,41	14055	88798	555	490	58	49	68	25310	1	1	1	620.831	1239.65	2	1239.65	-0.0029	1	32.31	0.0017	R	ELYKLFDQGK	V
1	ZygaenaFil_C7	ZygaenaFil_C7 Average coverage: 174.042,41	14055	88798	555	490	58	49	68	26175	1	1	1	636.295	1270.58	2	1270.58	-0.0021	0	39.82	0.00018	R	GAGFYYYFQR	I
1	ZygaenaFil_C7	ZygaenaFil_C7 Average coverage: 174.042,41	14055	88798	555	490	58	49	68	27087	1	1	1	651.328	1300.64	2	1300.65	-0.0031	0	34.39	0.0045	R	DPIFYQLYSR	I
1	ZygaenaFil_C7	ZygaenaFil_C7 Average coverage: 174.042,41	14055	88798	555	490	58	49	68	27088	1	1	1	651.328	1300.64	2	1300.65	-0.003	0	50.52	9.7e-05	R	DPIFYQLYSR	I
1	ZygaenaFil_C7	ZygaenaFil_C7 Average coverage: 174.042,41	14055	88798	555	490	58	49	68	27221	1	1	1	653.82	1305.63	2	1305.63	-0.0059	0	34.62	0.00057	K	VVEDFLYMYK	E
1	ZygaenaFil_C7	ZygaenaFil_C7 Average coverage: 174.042,41	14055	88798	555	490	58	49	68	27225	1	1	1	653.82	1305.63	2	1305.63	-0.0054	0	53.62	1.5e-05	K	VVEDFLYMYK	E
1	ZygaenaFil_C7	ZygaenaFil_C7 Average coverage: 174.042,41	14055	88798	555	490	58	49	68	27227	1	1	1	653.82	1305.63	2	1305.63	-0.0052	0	36.45	0.00039	K	VVEDFLYMYK	E
1	ZygaenaFil_C7	ZygaenaFil_C7 Average coverage: 174.042,41	14055	88798	555	490	58	49	68	27230	1	1	1	653.821	1305.63	2	1305.63	-0.005	0	39.14	0.00026	K	VVEDFLYMYK	E
1	ZygaenaFil_C7	ZygaenaFil_C7 Average coverage: 174.042,41	14055	88798	555	490	58	49	68	27234	1	1	1	653.821	1305.63	2	1305.63	-0.0049	0	64.05	1.7e-06	K	VVEDFLYMYK	E
1	ZygaenaFil_C7	ZygaenaFil_C7 Average coverage: 174.042,41	14055	88798	555	490	58	49	68	27235	1	1	1	653.821	1305.63	2	1305.63	-0.0049	0	35.7	0.00045	K	VVEDFLYMYK	E
1	ZygaenaFil_C7	ZygaenaFil_C7 Average coverage: 174.042,41	14055	88798	555	490	58	49	68	27241	1	1	1	653.821	1305.63	2	1305.63	-0.0045	0	43.59	0.00034	K	VVEDFLYMYK	E
1	ZygaenaFil_C7	ZygaenaFil_C7 Average coverage: 174.042,41	14055	88798	555	490	58	49	68	27243	1	1	1	653.821	1305.63	2	1305.63	-0.0044	0	64.04	1.7e-06	K	VVEDFLYMYK	E
1	ZygaenaFil_C7	ZygaenaFil_C7 Average coverage: 174.042,41	14055	88798	555	490	58	49	68	27246	1	1	1	653.821	1305.63	2	1305.63	-0.0043	0	59.97	4.5e-06	K	VVEDFLYMYK	E
1	ZygaenaFil_C7	ZygaenaFil_C7 Average coverage: 174.042,41	14055	88798	555	490	58	49	68	27256	1	1	1	653.821	1305.63	2	1305.63	-0.0041	0	39.15	0.00021	K	VVEDFLYMYK	E
1	ZygaenaFil_C7	ZygaenaFil_C7 Average coverage: 174.042,41	14055	88798	555	490	58	49	68	27259	1	1	1	653.821	1305.63	2	1305.63	-0.0041	0	42.54	0.00011	K	VVEDFLYMYK	E
1	ZygaenaFil_C7	ZygaenaFil_C7 Average coverage: 174.042,41	14055	88798	555	490	58	49	68	27260	1	1	1	653.821	1305.63	2	1305.63	-0.004	0	51.28	1.8e-05	K	VVEDFLYMYK	E
1	ZygaenaFil_C7	ZygaenaFil_C7 Average coverage: 174.042,41	14055	88798	555	490	58	49	68	27262	1	1	1	653.821	1305.63	2	1305.63	-0.004	0	51.39	4.4e-05	K	VVEDFLYMYK	E
1	ZygaenaFil_C7	ZygaenaFil_C7 Average coverage: 174.042,41	14055	88798	555	490	58	49	68	27263	1	1	1	653.821	1305.63	2	1305.63	-0.004	0	37.83	0.0003	K	VVEDFLYMYK	E
1	ZygaenaFil_C7	ZygaenaFil_C7 Average coverage: 174.042,41	14055	88798	555	490	58	49	68	27264	1	1	1	653.821	1305.63	2	1305.63	-0.004	0	41.86	0.00012	K	VVEDFLYMYK	E
1	ZygaenaFil_C7	ZygaenaFil_C7 Average coverage: 174.042,41	14055	88798	555	490	58	49	68	27273	1	1	1	653.821	1305.63	2	1305.63	-0.0038	0	64.06	1.6e-06	K	VVEDFLYMYK	E
1	ZygaenaFil_C7	ZygaenaFil_C7 Average coverage: 174.042,41	14055	88798	555	490	58	49	68	27274	1	1	1	653.821	1305.63	2	1305.63	-0.0038	0	51.17	2.1e-05	K	VVEDFLYMYK	E
1	ZygaenaFil_C7	ZygaenaFil_C7 Average coverage: 174.042,41	14055	88798	555	490	58	49	68	27277	1	1	1	653.821	1305.63	2	1305.63	-0.0038	0	51.27	1.6e-05	K	VVEDFLYMYK	E
1	ZygaenaFil_C7	ZygaenaFil_C7 Average coverage: 174.042,41	14055	88798	555	490	58	49	68	27283	1	1	1	653.821	1305.63	2	1305.63	-0.0037	0	38.99	0.00022	K	VVEDFLYMYK	E
1	ZygaenaFil_C7	ZygaenaFil_C7 Average coverage: 174.042,41	14055	88798	555	490	58	49	68	27287	1	1	1	653.821	1305.63	2	1305.63	-0.0037	0	39.3	0.00028	K	VVEDFLYMYK	E
1	ZygaenaFil_C7	ZygaenaFil_C7 Average coverage: 174.042,41	14055	88798	555	490	58	49	68	27288	1	1	1	653.821	1305.63	2	1305.63	-0.0037	0	51.35	1.5e-05	K	VVEDFLYMYK	E
1	ZygaenaFil_C7	ZygaenaFil_C7 Average coverage: 174.042,41	14055	88798	555	490	58	49	68	27295	1	1	1	653.821	1305.63	2	1305.63	-0.0035	0	64.05	1.7e-06	K	VVEDFLYMYK	E
1	ZygaenaFil_C7	ZygaenaFil_C7 Average coverage: 174.042,41	14055	88798	555	490	58	49	68	27297	1	1	1	653.821	1305.63	2	1305.63	-0.0035	0	51.9	2.7e-05	K	VVEDFLYMYK	E
1	ZygaenaFil_C7	ZygaenaFil_C7 Average coverage: 174.042,41	14055	88798	555	490	58	49	68	27305	1	1	1	653.821	1305.63	2	1305.63	-0.0034	0	55.67	6e-06	K	VVEDFLYMYK	E
1	ZygaenaFil_C7	ZygaenaFil_C7 Average coverage: 174.042,41	14055	88798	555	490	58	49	68	27308	1	1	1	653.821	1305.63	2	1305.63	-0.0033	0	64.14	3.4e-06	K	VVEDFLYMYK	E
1	ZygaenaFil_C7	ZygaenaFil_C7 Average coverage: 174.042,41	14055	88798	555	490	58	49	68	27312	1	1	1	653.821	1305.63	2	1305.63	-0.0032	0	38.34	0.00025	K	VVEDFLYMYK	E
1	ZygaenaFil_C7	ZygaenaFil_C7 Average coverage: 174.042,41	14055	88798	555	490	58	49	68	27314	1	1	1	653.822	1305.63	2	1305.63	-0.0031	0	60.13	2.3e-06	K	VVEDFLYMYK	E
1	ZygaenaFil_C7	ZygaenaFil_C7 Average coverage: 174.042,41	14055	88798	555	490	58	49	68	27315	1	1	1	653.822	1305.63	2	1305.63	-0.0031	0	38.82	0.00023	K	VVEDFLYMYK	E
1	ZygaenaFil_C7	ZygaenaFil_C7 Average coverage: 174.042,41	14055	88798	555	490	58	49	68	27317	1	1	1	653.822	1305.63	2	1305.63	-0.003	0	37.62	0.00043	K	VVEDFLYMYK	E
1	ZygaenaFil_C7	ZygaenaFil_C7 Average coverage: 174.042,41	14055	88798	555	490	58	49	68	27318	1	1	1	653.822	1305.63	2	1305.63	-0.003	0	39	0.00033	K	VVEDFLYMYK	E
1	ZygaenaFil_C7	ZygaenaFil_C7 Average coverage: 174.042,41	14055	88798	555	490	58	49	68	27319	1	1	1	653.822	1305.63	2	1305.63	-0.003	0	39.46	0.0002	K	VVEDFLYMYK	E
1	ZygaenaFil_C7	ZygaenaFil_C7 Average coverage: 174.042,41	14055	88798	555	490	58	49	68	27320	1	1	1	653.822	1305.63	2	1305.63	-0.0029	0	36.01	0.00042	K	VVEDFLYMYK	E
1	ZygaenaFil_C7	ZygaenaFil_C7 Average coverage: 174.042,41	14055	88798	555	490	58	49	68	27321	1	1	1	653.822	1305.63	2	1305.63	-0.0029	0	31.06	0.0017	K	VVEDFLYMYK	E
1	ZygaenaFil_C7	ZygaenaFil_C7 Average coverage: 174.042,41	14055	88798	555	490	58	49	68	27322	1	1	1	653.822	1305.63	2	1305.63	-0.0029	0	35.28	0.00049	K	VVEDFLYMYK	E
1	ZygaenaFil_C7	ZygaenaFil_C7 Average coverage: 174.042,41	14055	88798	555	490	58	49	68	27323	1	1	1	653.822	1305.63	2	1305.63	-0.0028	0	43.53	8.3e-05	K	VVEDFLYMYK	E
1	ZygaenaFil_C7	ZygaenaFil_C7 Average coverage: 174.042,41	14055	88798	555	490	58	49	68	27326	1	1	1	653.822	1305.63	2	1305.63	-0.0024	0	42.73	0.00012	K	VVEDFLYMYK	E
1	ZygaenaFil_C7	ZygaenaFil_C7 Average coverage: 174.042,41	14055	88798	555	490	58	49	68	27327	1	1	1	653.822	1305.63	2	1305.63	-0.0022	0	64.07	1.6e-06	K	VVEDFLYMYK	E
1	ZygaenaFil_C7	ZygaenaFil_C7 Average coverage: 174.042,41	14055	88798	555	490	58	49	68	27329	1	1	1	653.822	1305.63	2	1305.63	-0.0021	0	38.93	0.00022	K	VVEDFLYMYK	E
1	ZygaenaFil_C7	ZygaenaFil_C7 Average coverage: 174.042,41	14055	88798	555	490	58	49	68	27334	1	1	1	653.822	1305.63	2	1305.63	-0.0014	0	47.47	3.5e-05	K	VVEDFLYMYK	E
1	ZygaenaFil_C7	ZygaenaFil_C7 Average coverage: 174.042,41	14055	88798	555	490	58	49	68	27767	1	1	1	661.818	1321.62	2	1321.63	-0.0044	0	35.27	0.00049	K	VVEDFLYMYK	E
1	ZygaenaFil_C7	ZygaenaFil_C7 Average coverage: 174.042,41	14055	88798	555	490	58	49	68	27771	1	1	1	661.818	1321.62	2	1321.63	-0.0041	0	32.94	0.00081	K	VVEDFLYMYK	E
1	ZygaenaFil_C7	ZygaenaFil_C7 Average coverage: 174.042,41	14055	88798	555	490	58	49	68	27772	1	1	1	661.818	1321.62	2	1321.63	-0.0041	0	40.85	0.00051	K	VVEDFLYMYK	E
1	ZygaenaFil_C7	ZygaenaFil_C7 Average coverage: 174.042,41	14055	88798	555	490	58	49	68	27774	1	1	1	661.818	1321.62	2	1321.63	-0.004	0	45.28	5.7e-05	K	VVEDFLYMYK	E
1	ZygaenaFil_C7	ZygaenaFil_C7 Average coverage: 174.042,41	14055	88798	555	490	58	49	68	27777	1	1	1	661.819	1321.62	2	1321.63	-0.0036	0	54.25	5.8e-05	K	VVEDFLYMYK	E
1	ZygaenaFil_C7	ZygaenaFil_C7 Average coverage: 174.042,41	14055	88798	555	490	58	49	68	27778	1	1	1	661.819	1321.62	2	1321.63	-0.0033	0	48.64	0.0003	K	VVEDFLYMYK	E
1	ZygaenaFil_C7	ZygaenaFil_C7 Average coverage: 174.042,41	14055	88798	555	490	58	49	68	27779	1	1	1	661.819	1321.62	2	1321.63	-0.0031	0	32.34	0.00093	K	VVEDFLYMYK	E
1	ZygaenaFil_C7	ZygaenaFil_C7 Average coverage: 174.042,41	14055	88798	555	490	58	49	68	27780	1	1	1	661.819	1321.62	2	1321.63	-0.0027	0	43.33	0.00029	K	VVEDFLYMYK	E
1	ZygaenaFil_C7	ZygaenaFil_C7 Average coverage: 174.042,41	14055	88798	555	490	58	49	68	27781	1	1	1	661.819	1321.62	2	1321.63	-0.0026	0	60.59	2.9e-05	K	VVEDFLYMYK	E
1	ZygaenaFil_C7	ZygaenaFil_C7 Average coverage: 174.042,41	14055	88798	555	490	58	49	68	27783	1	1	1	661.82	1321.62	2	1321.63	-0.0018	0	41.21	0.00014	K	VVEDFLYMYK	E
1	ZygaenaFil_C7	ZygaenaFil_C7 Average coverage: 174.042,41	14055	88798	555	490	58	49	68	27878	1	1	1	664.334	1326.65	2	1326.66	-0.0036	1	66.83	1.5e-06	K	GEQFSALKEYR	G
1	ZygaenaFil_C7	ZygaenaFil_C7 Average coverage: 174.042,41	14055	88798	555	490	58	49	68	27880	1	1	1	664.335	1326.66	2	1326.66	-0.0017	1	46.62	4.2e-05	K	GEQFSALKEYR	G
1	ZygaenaFil_C7	ZygaenaFil_C7 Average coverage: 174.042,41	14055	88798	555	490	58	49	68	28222	1	1	1	666.837	1331.66	2	1331.66	-0.0032	1	58.91	5.7e-05	K	FYRNYELTAR	R
1	ZygaenaFil_C7	ZygaenaFil_C7 Average coverage: 174.042,41	14055	88798	555	490	58	49	68	31093	1	1	1	717.867	1433.72	2	1433.73	-0.0064	1	40.91	0.00021	K	KVVEDFLYMYK	E
1	ZygaenaFil_C7	ZygaenaFil_C7 Average coverage: 174.042,41	14055	88798	555	490	58	49	68	31096	1	1	1	478.914	1433.72	3	1433.73	-0.0061	1	35.9	0.0013	K	KVVEDFLYMYK	E
1	ZygaenaFil_C7	ZygaenaFil_C7 Average coverage: 174.042,41	14055	88798	555	490	58	49	68	31106	1	1	1	717.868	1433.72	2	1433.73	-0.0055	1	33.08	0.0042	K	KVVEDFLYMYK	E
1	ZygaenaFil_C7	ZygaenaFil_C7 Average coverage: 174.042,41	14055	88798	555	490	58	49	68	31110	1	1	1	717.868	1433.72	2	1433.73	-0.0054	1	36.77	0.0022	K	KVVEDFLYMYK	E
1	ZygaenaFil_C7	ZygaenaFil_C7 Average coverage: 174.042,41	14055	88798	555	490	58	49	68	31121	1	1	1	717.868	1433.72	2	1433.73	-0.005	1	57.88	1.1e-05	K	KVVEDFLYMYK	E
1	ZygaenaFil_C7	ZygaenaFil_C7 Average coverage: 174.042,41	14055	88798	555	490	58	49	68	31128	1	1	1	717.868	1433.72	2	1433.73	-0.0047	1	36.01	0.00064	K	KVVEDFLYMYK	E
1	ZygaenaFil_C7	ZygaenaFil_C7 Average coverage: 174.042,41	14055	88798	555	490	58	49	68	31174	1	1	1	717.869	1433.72	2	1433.73	-0.0039	1	32.5	0.0052	K	KVVEDFLYMYK	E
1	ZygaenaFil_C7	ZygaenaFil_C7 Average coverage: 174.042,41	14055	88798	555	490	58	49	68	31199	1	1	1	717.869	1433.72	2	1433.73	-0.0031	1	44.45	0.00056	K	KVVEDFLYMYK	E
1	ZygaenaFil_C7	ZygaenaFil_C7 Average coverage: 174.042,41	14055	88798	555	490	58	49	68	31204	1	1	1	717.869	1433.72	2	1433.73	-0.003	1	46.94	0.00011	K	KVVEDFLYMYK	E
1	ZygaenaFil_C7	ZygaenaFil_C7 Average coverage: 174.042,41	14055	88798	555	490	58	49	68	31212	1	1	1	478.915	1433.72	3	1433.73	-0.0025	1	33.38	0.0033	K	KVVEDFLYMYK	E
1	ZygaenaFil_C7	ZygaenaFil_C7 Average coverage: 174.042,41	14055	88798	555	490	58	49	68	32381	1	1	1	725.865	1449.72	2	1449.72	-0.0059	1	76.54	2.3e-07	K	KVVEDFLYMYK	E
1	ZygaenaFil_C7	ZygaenaFil_C7 Average coverage: 174.042,41	14055	88798	555	490	58	49	68	32386	1	1	1	725.866	1449.72	2	1449.72	-0.0046	1	44.4	0.00031	K	KVVEDFLYMYK	E
1	ZygaenaFil_C7	ZygaenaFil_C7 Average coverage: 174.042,41	14055	88798	555	490	58	49	68	32391	1	1	1	725.866	1449.72	2	1449.72	-0.0043	1	58.35	1.3e-05	K	KVVEDFLYMYK	E
1	ZygaenaFil_C7	ZygaenaFil_C7 Average coverage: 174.042,41	14055	88798	555	490	58	49	68	32395	1	1	1	725.866	1449.72	2	1449.72	-0.0041	1	54.45	4.9e-05	K	KVVEDFLYMYK	E
1	ZygaenaFil_C7	ZygaenaFil_C7 Average coverage: 174.042,41	14055	88798	555	490	58	49	68	32398	1	1	1	725.866	1449.72	2	1449.72	-0.0039	1	58.27	1.6e-05	K	KVVEDFLYMYK	E
1	ZygaenaFil_C7	ZygaenaFil_C7 Average coverage: 174.042,41	14055	88798	555	490	58	49	68	32403	1	1	1	725.866	1449.72	2	1449.72	-0.0032	1	43.09	9.1e-05	K	KVVEDFLYMYK	E
1	ZygaenaFil_C7	ZygaenaFil_C7 Average coverage: 174.042,41	14055	88798	555	490	58	49	68	32404	1	1	1	725.866	1449.72	2	1449.72	-0.0032	1	85.18	2.7e-08	K	KVVEDFLYMYK	E
1	ZygaenaFil_C7	ZygaenaFil_C7 Average coverage: 174.042,41	14055	88798	555	490	58	49	68	32406	1	1	1	725.866	1449.72	2	1449.72	-0.003	1	56.67	4.9e-06	K	KVVEDFLYMYK	E
1	ZygaenaFil_C7	ZygaenaFil_C7 Average coverage: 174.042,41	14055	88798	555	490	58	49	68	33778	1	1	1	742.884	1483.75	2	1483.76	-0.0039	1	30.22	0.0094	K	TTFPYYGVRQPR	L
1	ZygaenaFil_C7	ZygaenaFil_C7 Average coverage: 174.042,41	14055	88798	555	490	58	49	68	34765	1	1	1	761.877	1521.74	2	1521.75	-0.0062	0	36.71	0.00036	K	QYLEPYTPENLR	Y
1	ZygaenaFil_C7	ZygaenaFil_C7 Average coverage: 174.042,41	14055	88798	555	490	58	49	68	34770	1	1	1	761.878	1521.74	2	1521.75	-0.0045	0	45.35	0.00014	K	QYLEPYTPENLR	Y
1	ZygaenaFil_C7	ZygaenaFil_C7 Average coverage: 174.042,41	14055	88798	555	490	58	49	68	34828	1	1	1	762.909	1523.8	2	1523.81	-0.0062	0	46.24	0.00021	R	LNHQPFQVTVDVK	S
1	ZygaenaFil_C7	ZygaenaFil_C7 Average coverage: 174.042,41	14055	88798	555	490	58	49	68	34888	1	1	1	762.909	1523.8	2	1523.81	-0.0051	0	33.74	0.0013	R	LNHQPFQVTVDVK	S
1	ZygaenaFil_C7	ZygaenaFil_C7 Average coverage: 174.042,41	14055	88798	555	490	58	49	68	34900	1	1	1	762.91	1523.8	2	1523.81	-0.005	0	52.14	0.00022	R	LNHQPFQVTVDVK	S
1	ZygaenaFil_C7	ZygaenaFil_C7 Average coverage: 174.042,41	14055	88798	555	490	58	49	68	34958	1	1	1	762.91	1523.81	2	1523.81	-0.0043	0	60.16	4.2e-06	R	LNHQPFQVTVDVK	S
1	ZygaenaFil_C7	ZygaenaFil_C7 Average coverage: 174.042,41	14055	88798	555	490	58	49	68	35004	1	1	1	762.91	1523.81	2	1523.81	-0.0039	0	46.32	9.3e-05	R	LNHQPFQVTVDVK	S
1	ZygaenaFil_C7	ZygaenaFil_C7 Average coverage: 174.042,41	14055	88798	555	490	58	49	68	35049	1	1	1	508.943	1523.81	3	1523.81	-0.0033	0	31.78	0.004	R	LNHQPFQVTVDVK	S
1	ZygaenaFil_C7	ZygaenaFil_C7 Average coverage: 174.042,41	14055	88798	555	490	58	49	68	35091	1	1	1	508.943	1523.81	3	1523.81	-0.0016	0	31.82	0.0056	R	LNHQPFQVTVDVK	S
1	ZygaenaFil_C7	ZygaenaFil_C7 Average coverage: 174.042,41	14055	88798	555	490	58	49	68	35097	1	1	1	762.912	1523.81	2	1523.81	-0.0008	0	58.78	1.2e-05	R	LNHQPFQVTVDVK	S
1	ZygaenaFil_C7	ZygaenaFil_C7 Average coverage: 174.042,41	14055	88798	555	490	58	49	68	36351	1	1	1	791.878	1581.74	2	1581.75	-0.0041	1	56.92	8.3e-06	K	DFETFYKTAAYAR	V
1	ZygaenaFil_C7	ZygaenaFil_C7 Average coverage: 174.042,41	14055	88798	555	490	58	49	68	36606	1	1	1	796.938	1591.86	2	1591.87	-0.0045	1	33.13	0.0028	K	EAIALYKLFYYAK	D
1	ZygaenaFil_C7	ZygaenaFil_C7 Average coverage: 174.042,41	14055	88798	555	490	58	49	68	36607	1	1	1	796.938	1591.86	2	1591.87	-0.0037	1	60.58	1.3e-05	K	EAIALYKLFYYAK	D
1	ZygaenaFil_C7	ZygaenaFil_C7 Average coverage: 174.042,41	14055	88798	555	490	58	49	68	36616	1	1	1	797.378	1592.74	2	1592.75	-0.0053	0	57.54	4e-06	K	HVNQIDTEAEYFK	I
1	ZygaenaFil_C7	ZygaenaFil_C7 Average coverage: 174.042,41	14055	88798	555	490	58	49	68	36618	1	1	1	797.379	1592.74	2	1592.75	-0.0047	0	47.99	3.2e-05	K	HVNQIDTEAEYFK	I
1	ZygaenaFil_C7	ZygaenaFil_C7 Average coverage: 174.042,41	14055	88798	555	490	58	49	68	36622	1	1	1	797.379	1592.74	2	1592.75	-0.0034	0	69.88	5e-07	K	HVNQIDTEAEYFK	I
1	ZygaenaFil_C7	ZygaenaFil_C7 Average coverage: 174.042,41	14055	88798	555	490	58	49	68	36623	1	1	1	797.379	1592.74	2	1592.75	-0.0032	0	30.35	0.0016	K	HVNQIDTEAEYFK	I
1	ZygaenaFil_C7	ZygaenaFil_C7 Average coverage: 174.042,41	14055	88798	555	490	58	49	68	36624	1	1	1	797.379	1592.74	2	1592.75	-0.0031	0	47.47	3.5e-05	K	HVNQIDTEAEYFK	I
1	ZygaenaFil_C7	ZygaenaFil_C7 Average coverage: 174.042,41	14055	88798	555	490	58	49	68	37721	1	1	1	822.411	1642.81	2	1642.81	-0.0061	1	53.91	8.8e-06	K	LFDQGKVPTDMHQK	F
1	ZygaenaFil_C7	ZygaenaFil_C7 Average coverage: 174.042,41	14055	88798	555	490	58	49	68	37734	1	1	1	822.412	1642.81	2	1642.81	-0.0047	1	34.81	0.00054	K	LFDQGKVPTDMHQK	F
1	ZygaenaFil_C7	ZygaenaFil_C7 Average coverage: 174.042,41	14055	88798	555	490	58	49	68	37738	1	1	1	822.412	1642.81	2	1642.81	-0.0046	1	36.81	0.00035	K	LFDQGKVPTDMHQK	F
1	ZygaenaFil_C7	ZygaenaFil_C7 Average coverage: 174.042,41	14055	88798	555	490	58	49	68	38196	1	1	1	830.409	1658.8	2	1658.81	-0.0057	1	45.1	5.9e-05	K	LFDQGKVPTDMHQK	F
1	ZygaenaFil_C7	ZygaenaFil_C7 Average coverage: 174.042,41	14055	88798	555	490	58	49	68	38206	1	1	1	830.41	1658.81	2	1658.81	-0.0035	1	49.3	3.9e-05	K	LFDQGKVPTDMHQK	F
1	ZygaenaFil_C7	ZygaenaFil_C7 Average coverage: 174.042,41	14055	88798	555	490	58	49	68	38369	1	1	1	834.877	1667.74	2	1667.75	-0.0073	0	74.42	2.2e-07	K	EFSLFQDDYVSYR	E
1	ZygaenaFil_C7	ZygaenaFil_C7 Average coverage: 174.042,41	14055	88798	555	490	58	49	68	38370	1	1	1	834.877	1667.74	2	1667.75	-0.007	0	70.97	2.2e-07	K	EFSLFQDDYVSYR	E
1	ZygaenaFil_C7	ZygaenaFil_C7 Average coverage: 174.042,41	14055	88798	555	490	58	49	68	38371	1	1	1	834.877	1667.74	2	1667.75	-0.007	0	70.55	2.4e-07	K	EFSLFQDDYVSYR	E
1	ZygaenaFil_C7	ZygaenaFil_C7 Average coverage: 174.042,41	14055	88798	555	490	58	49	68	38372	1	1	1	834.877	1667.74	2	1667.75	-0.007	0	74.77	2e-07	K	EFSLFQDDYVSYR	E
1	ZygaenaFil_C7	ZygaenaFil_C7 Average coverage: 174.042,41	14055	88798	555	490	58	49	68	38375	1	1	1	834.877	1667.74	2	1667.75	-0.0066	0	54.87	7.3e-06	K	EFSLFQDDYVSYR	E
1	ZygaenaFil_C7	ZygaenaFil_C7 Average coverage: 174.042,41	14055	88798	555	490	58	49	68	38376	1	1	1	834.877	1667.74	2	1667.75	-0.0065	0	70.25	2.6e-07	K	EFSLFQDDYVSYR	E
1	ZygaenaFil_C7	ZygaenaFil_C7 Average coverage: 174.042,41	14055	88798	555	490	58	49	68	38377	1	1	1	834.877	1667.74	2	1667.75	-0.0064	0	41.02	0.00022	K	EFSLFQDDYVSYR	E
1	ZygaenaFil_C7	ZygaenaFil_C7 Average coverage: 174.042,41	14055	88798	555	490	58	49	68	38378	1	1	1	834.878	1667.74	2	1667.75	-0.0063	0	55.3	6.5e-06	K	EFSLFQDDYVSYR	E
1	ZygaenaFil_C7	ZygaenaFil_C7 Average coverage: 174.042,41	14055	88798	555	490	58	49	68	38380	1	1	1	834.878	1667.74	2	1667.75	-0.0061	0	58.34	3.4e-06	K	EFSLFQDDYVSYR	E
1	ZygaenaFil_C7	ZygaenaFil_C7 Average coverage: 174.042,41	14055	88798	555	490	58	49	68	38383	1	1	1	834.878	1667.74	2	1667.75	-0.0061	0	66.95	5.3e-07	K	EFSLFQDDYVSYR	E
1	ZygaenaFil_C7	ZygaenaFil_C7 Average coverage: 174.042,41	14055	88798	555	490	58	49	68	38384	1	1	1	834.878	1667.74	2	1667.75	-0.006	0	57.55	4e-06	K	EFSLFQDDYVSYR	E
1	ZygaenaFil_C7	ZygaenaFil_C7 Average coverage: 174.042,41	14055	88798	555	490	58	49	68	38388	1	1	1	834.878	1667.74	2	1667.75	-0.0057	0	58.09	3.6e-06	K	EFSLFQDDYVSYR	E
1	ZygaenaFil_C7	ZygaenaFil_C7 Average coverage: 174.042,41	14055	88798	555	490	58	49	68	38390	1	1	1	834.878	1667.74	2	1667.75	-0.0057	0	70.41	2.5e-07	K	EFSLFQDDYVSYR	E
1	ZygaenaFil_C7	ZygaenaFil_C7 Average coverage: 174.042,41	14055	88798	555	490	58	49	68	38393	1	1	1	834.878	1667.74	2	1667.75	-0.0056	0	39.59	0.00019	K	EFSLFQDDYVSYR	E
1	ZygaenaFil_C7	ZygaenaFil_C7 Average coverage: 174.042,41	14055	88798	555	490	58	49	68	38394	1	1	1	834.878	1667.74	2	1667.75	-0.0056	0	70.38	2.5e-07	K	EFSLFQDDYVSYR	E
1	ZygaenaFil_C7	ZygaenaFil_C7 Average coverage: 174.042,41	14055	88798	555	490	58	49	68	38395	1	1	1	834.878	1667.74	2	1667.75	-0.0056	0	70.61	2.4e-07	K	EFSLFQDDYVSYR	E
1	ZygaenaFil_C7	ZygaenaFil_C7 Average coverage: 174.042,41	14055	88798	555	490	58	49	68	38396	1	1	1	834.878	1667.74	2	1667.75	-0.0056	0	66.66	5.6e-07	K	EFSLFQDDYVSYR	E
1	ZygaenaFil_C7	ZygaenaFil_C7 Average coverage: 174.042,41	14055	88798	555	490	58	49	68	38400	1	1	1	834.878	1667.74	2	1667.75	-0.0053	0	57.55	4e-06	K	EFSLFQDDYVSYR	E
1	ZygaenaFil_C7	ZygaenaFil_C7 Average coverage: 174.042,41	14055	88798	555	490	58	49	68	38401	1	1	1	834.878	1667.74	2	1667.75	-0.0053	0	59.69	2.5e-06	K	EFSLFQDDYVSYR	E
1	ZygaenaFil_C7	ZygaenaFil_C7 Average coverage: 174.042,41	14055	88798	555	490	58	49	68	38402	1	1	1	834.878	1667.74	2	1667.75	-0.0053	0	66.47	5.9e-07	K	EFSLFQDDYVSYR	E
1	ZygaenaFil_C7	ZygaenaFil_C7 Average coverage: 174.042,41	14055	88798	555	490	58	49	68	38405	1	1	1	834.878	1667.74	2	1667.75	-0.0051	0	47.84	3.3e-05	K	EFSLFQDDYVSYR	E
1	ZygaenaFil_C7	ZygaenaFil_C7 Average coverage: 174.042,41	14055	88798	555	490	58	49	68	38406	1	1	1	834.878	1667.74	2	1667.75	-0.0051	0	71.06	8.2e-07	K	EFSLFQDDYVSYR	E
1	ZygaenaFil_C7	ZygaenaFil_C7 Average coverage: 174.042,41	14055	88798	555	490	58	49	68	38407	1	1	1	834.878	1667.74	2	1667.75	-0.0051	0	48.71	2.7e-05	K	EFSLFQDDYVSYR	E
1	ZygaenaFil_C7	ZygaenaFil_C7 Average coverage: 174.042,41	14055	88798	555	490	58	49	68	38408	1	1	1	834.878	1667.74	2	1667.75	-0.0051	0	58.33	3.5e-06	K	EFSLFQDDYVSYR	E
1	ZygaenaFil_C7	ZygaenaFil_C7 Average coverage: 174.042,41	14055	88798	555	490	58	49	68	38409	1	1	1	834.878	1667.74	2	1667.75	-0.005	0	71.49	2e-07	K	EFSLFQDDYVSYR	E
1	ZygaenaFil_C7	ZygaenaFil_C7 Average coverage: 174.042,41	14055	88798	555	490	58	49	68	38411	1	1	1	834.878	1667.74	2	1667.75	-0.0049	0	70.85	2.3e-07	K	EFSLFQDDYVSYR	E
1	ZygaenaFil_C7	ZygaenaFil_C7 Average coverage: 174.042,41	14055	88798	555	490	58	49	68	38412	1	1	1	834.878	1667.74	2	1667.75	-0.0048	0	70.67	2.4e-07	K	EFSLFQDDYVSYR	E
1	ZygaenaFil_C7	ZygaenaFil_C7 Average coverage: 174.042,41	14055	88798	555	490	58	49	68	38413	1	1	1	834.878	1667.74	2	1667.75	-0.0048	0	57.62	4e-06	K	EFSLFQDDYVSYR	E
1	ZygaenaFil_C7	ZygaenaFil_C7 Average coverage: 174.042,41	14055	88798	555	490	58	49	68	38415	1	1	1	834.878	1667.74	2	1667.75	-0.0048	0	46.7	0.00011	K	EFSLFQDDYVSYR	E
1	ZygaenaFil_C7	ZygaenaFil_C7 Average coverage: 174.042,41	14055	88798	555	490	58	49	68	38416	1	1	1	834.878	1667.74	2	1667.75	-0.0048	0	43.43	8.5e-05	K	EFSLFQDDYVSYR	E
1	ZygaenaFil_C7	ZygaenaFil_C7 Average coverage: 174.042,41	14055	88798	555	490	58	49	68	38417	1	1	1	834.878	1667.74	2	1667.75	-0.0047	0	66.72	5.5e-07	K	EFSLFQDDYVSYR	E
1	ZygaenaFil_C7	ZygaenaFil_C7 Average coverage: 174.042,41	14055	88798	555	490	58	49	68	38420	1	1	1	834.878	1667.74	2	1667.75	-0.0046	0	66.67	5.6e-07	K	EFSLFQDDYVSYR	E
1	ZygaenaFil_C7	ZygaenaFil_C7 Average coverage: 174.042,41	14055	88798	555	490	58	49	68	38423	1	1	1	834.878	1667.74	2	1667.75	-0.0046	0	70.69	2.4e-07	K	EFSLFQDDYVSYR	E
1	ZygaenaFil_C7	ZygaenaFil_C7 Average coverage: 174.042,41	14055	88798	555	490	58	49	68	38425	1	1	1	834.878	1667.74	2	1667.75	-0.0046	0	66.74	5.5e-07	K	EFSLFQDDYVSYR	E
1	ZygaenaFil_C7	ZygaenaFil_C7 Average coverage: 174.042,41	14055	88798	555	490	58	49	68	38426	1	1	1	834.878	1667.74	2	1667.75	-0.0046	0	46.91	4e-05	K	EFSLFQDDYVSYR	E
1	ZygaenaFil_C7	ZygaenaFil_C7 Average coverage: 174.042,41	14055	88798	555	490	58	49	68	38428	1	1	1	834.878	1667.74	2	1667.75	-0.0046	0	40.15	0.00017	K	EFSLFQDDYVSYR	E
1	ZygaenaFil_C7	ZygaenaFil_C7 Average coverage: 174.042,41	14055	88798	555	490	58	49	68	38429	1	1	1	834.878	1667.74	2	1667.75	-0.0045	0	54.89	2.7e-05	K	EFSLFQDDYVSYR	E
1	ZygaenaFil_C7	ZygaenaFil_C7 Average coverage: 174.042,41	14055	88798	555	490	58	49	68	38430	1	1	1	834.878	1667.74	2	1667.75	-0.0045	0	70.47	2.5e-07	K	EFSLFQDDYVSYR	E
1	ZygaenaFil_C7	ZygaenaFil_C7 Average coverage: 174.042,41	14055	88798	555	490	58	49	68	38431	1	1	1	834.878	1667.74	2	1667.75	-0.0045	0	66.57	5.7e-07	K	EFSLFQDDYVSYR	E
1	ZygaenaFil_C7	ZygaenaFil_C7 Average coverage: 174.042,41	14055	88798	555	490	58	49	68	38432	1	1	1	834.878	1667.74	2	1667.75	-0.0045	0	59.31	2.7e-06	K	EFSLFQDDYVSYR	E
1	ZygaenaFil_C7	ZygaenaFil_C7 Average coverage: 174.042,41	14055	88798	555	490	58	49	68	38438	1	1	1	834.879	1667.74	2	1667.75	-0.0043	0	58.19	3.5e-06	K	EFSLFQDDYVSYR	E
1	ZygaenaFil_C7	ZygaenaFil_C7 Average coverage: 174.042,41	14055	88798	555	490	58	49	68	38439	1	1	1	834.879	1667.74	2	1667.75	-0.0043	0	66.69	5.6e-07	K	EFSLFQDDYVSYR	E
1	ZygaenaFil_C7	ZygaenaFil_C7 Average coverage: 174.042,41	14055	88798	555	490	58	49	68	38441	1	1	1	834.879	1667.74	2	1667.75	-0.0042	0	62.99	1.2e-06	K	EFSLFQDDYVSYR	E
1	ZygaenaFil_C7	ZygaenaFil_C7 Average coverage: 174.042,41	14055	88798	555	490	58	49	68	38443	1	1	1	834.879	1667.74	2	1667.75	-0.0042	0	32.55	0.001	K	EFSLFQDDYVSYR	E
1	ZygaenaFil_C7	ZygaenaFil_C7 Average coverage: 174.042,41	14055	88798	555	490	58	49	68	38445	1	1	1	834.879	1667.74	2	1667.75	-0.0041	0	37.98	0.00027	K	EFSLFQDDYVSYR	E
1	ZygaenaFil_C7	ZygaenaFil_C7 Average coverage: 174.042,41	14055	88798	555	490	58	49	68	38446	1	1	1	834.879	1667.74	2	1667.75	-0.0041	0	62.99	6.8e-06	K	EFSLFQDDYVSYR	E
1	ZygaenaFil_C7	ZygaenaFil_C7 Average coverage: 174.042,41	14055	88798	555	490	58	49	68	38447	1	1	1	834.879	1667.74	2	1667.75	-0.0041	0	70.27	4.5e-07	K	EFSLFQDDYVSYR	E
1	ZygaenaFil_C7	ZygaenaFil_C7 Average coverage: 174.042,41	14055	88798	555	490	58	49	68	38452	1	1	1	834.879	1667.74	2	1667.75	-0.004	0	70.41	2.5e-07	K	EFSLFQDDYVSYR	E
1	ZygaenaFil_C7	ZygaenaFil_C7 Average coverage: 174.042,41	14055	88798	555	490	58	49	68	38453	1	1	1	834.879	1667.74	2	1667.75	-0.004	0	57.97	3.8e-06	K	EFSLFQDDYVSYR	E
1	ZygaenaFil_C7	ZygaenaFil_C7 Average coverage: 174.042,41	14055	88798	555	490	58	49	68	38455	1	1	1	834.879	1667.74	2	1667.75	-0.0039	0	40.29	0.00017	K	EFSLFQDDYVSYR	E
1	ZygaenaFil_C7	ZygaenaFil_C7 Average coverage: 174.042,41	14055	88798	555	490	58	49	68	38457	1	1	1	834.879	1667.74	2	1667.75	-0.0039	0	46.64	4.4e-05	K	EFSLFQDDYVSYR	E
1	ZygaenaFil_C7	ZygaenaFil_C7 Average coverage: 174.042,41	14055	88798	555	490	58	49	68	38458	1	1	1	834.879	1667.74	2	1667.75	-0.0039	0	59.56	2.6e-06	K	EFSLFQDDYVSYR	E
1	ZygaenaFil_C7	ZygaenaFil_C7 Average coverage: 174.042,41	14055	88798	555	490	58	49	68	38459	1	1	1	834.879	1667.74	2	1667.75	-0.0038	0	43.45	8.4e-05	K	EFSLFQDDYVSYR	E
1	ZygaenaFil_C7	ZygaenaFil_C7 Average coverage: 174.042,41	14055	88798	555	490	58	49	68	38460	1	1	1	834.879	1667.74	2	1667.75	-0.0036	0	58.31	3.4e-06	K	EFSLFQDDYVSYR	E
1	ZygaenaFil_C7	ZygaenaFil_C7 Average coverage: 174.042,41	14055	88798	555	490	58	49	68	38461	1	1	1	834.879	1667.74	2	1667.75	-0.0036	0	66.59	5.7e-07	K	EFSLFQDDYVSYR	E
1	ZygaenaFil_C7	ZygaenaFil_C7 Average coverage: 174.042,41	14055	88798	555	490	58	49	68	38466	1	1	1	834.879	1667.74	2	1667.75	-0.0034	0	70.79	2.3e-07	K	EFSLFQDDYVSYR	E
1	ZygaenaFil_C7	ZygaenaFil_C7 Average coverage: 174.042,41	14055	88798	555	490	58	49	68	38467	1	1	1	834.879	1667.74	2	1667.75	-0.0034	0	57.15	4.4e-06	K	EFSLFQDDYVSYR	E
1	ZygaenaFil_C7	ZygaenaFil_C7 Average coverage: 174.042,41	14055	88798	555	490	58	49	68	38469	1	1	1	834.879	1667.74	2	1667.75	-0.0034	0	70.47	2.5e-07	K	EFSLFQDDYVSYR	E
1	ZygaenaFil_C7	ZygaenaFil_C7 Average coverage: 174.042,41	14055	88798	555	490	58	49	68	38470	1	1	1	834.879	1667.74	2	1667.75	-0.0034	0	35.72	0.00063	K	EFSLFQDDYVSYR	E
1	ZygaenaFil_C7	ZygaenaFil_C7 Average coverage: 174.042,41	14055	88798	555	490	58	49	68	38471	1	1	1	834.879	1667.74	2	1667.75	-0.0034	0	39.94	0.00018	K	EFSLFQDDYVSYR	E
1	ZygaenaFil_C7	ZygaenaFil_C7 Average coverage: 174.042,41	14055	88798	555	490	58	49	68	38473	1	1	1	834.879	1667.74	2	1667.75	-0.0032	0	39.7	0.00021	K	EFSLFQDDYVSYR	E
1	ZygaenaFil_C7	ZygaenaFil_C7 Average coverage: 174.042,41	14055	88798	555	490	58	49	68	38474	1	1	1	834.879	1667.74	2	1667.75	-0.0032	0	50.45	1.9e-05	K	EFSLFQDDYVSYR	E
1	ZygaenaFil_C7	ZygaenaFil_C7 Average coverage: 174.042,41	14055	88798	555	490	58	49	68	38475	1	1	1	834.879	1667.74	2	1667.75	-0.0032	0	66.28	2.3e-06	K	EFSLFQDDYVSYR	E
1	ZygaenaFil_C7	ZygaenaFil_C7 Average coverage: 174.042,41	14055	88798	555	490	58	49	68	38478	1	1	1	834.879	1667.74	2	1667.75	-0.0031	0	32.15	0.00097	K	EFSLFQDDYVSYR	E
1	ZygaenaFil_C7	ZygaenaFil_C7 Average coverage: 174.042,41	14055	88798	555	490	58	49	68	38479	1	1	1	834.879	1667.74	2	1667.75	-0.0028	0	57.96	3.7e-06	K	EFSLFQDDYVSYR	E
1	ZygaenaFil_C7	ZygaenaFil_C7 Average coverage: 174.042,41	14055	88798	555	490	58	49	68	38480	1	1	1	834.879	1667.74	2	1667.75	-0.0028	0	32.1	0.00098	K	EFSLFQDDYVSYR	E
1	ZygaenaFil_C7	ZygaenaFil_C7 Average coverage: 174.042,41	14055	88798	555	490	58	49	68	38483	1	1	1	834.879	1667.74	2	1667.75	-0.0027	0	43.15	9e-05	K	EFSLFQDDYVSYR	E
1	ZygaenaFil_C7	ZygaenaFil_C7 Average coverage: 174.042,41	14055	88798	555	490	58	49	68	38484	1	1	1	834.879	1667.74	2	1667.75	-0.0026	0	63.88	1e-06	K	EFSLFQDDYVSYR	E
1	ZygaenaFil_C7	ZygaenaFil_C7 Average coverage: 174.042,41	14055	88798	555	490	58	49	68	38486	1	1	1	834.88	1667.74	2	1667.75	-0.0022	0	54.76	7.3e-06	K	EFSLFQDDYVSYR	E
1	ZygaenaFil_C7	ZygaenaFil_C7 Average coverage: 174.042,41	14055	88798	555	490	58	49	68	38487	1	1	1	834.88	1667.74	2	1667.75	-0.0022	0	41.09	0.00014	K	EFSLFQDDYVSYR	E
1	ZygaenaFil_C7	ZygaenaFil_C7 Average coverage: 174.042,41	14055	88798	555	490	58	49	68	38488	1	1	1	834.88	1667.74	2	1667.75	-0.0022	0	74.18	2.1e-07	K	EFSLFQDDYVSYR	E
1	ZygaenaFil_C7	ZygaenaFil_C7 Average coverage: 174.042,41	14055	88798	555	490	58	49	68	38493	1	1	1	834.88	1667.75	2	1667.75	-0.0005	0	56.61	6.9e-06	K	EFSLFQDDYVSYR	E
1	ZygaenaFil_C7	ZygaenaFil_C7 Average coverage: 174.042,41	14055	88798	555	490	58	49	68	38495	1	1	1	834.881	1667.75	2	1667.75	0.0001	0	67.15	5.1e-07	K	EFSLFQDDYVSYR	E
1	ZygaenaFil_C7	ZygaenaFil_C7 Average coverage: 174.042,41	14055	88798	555	490	58	49	68	38971	1	1	1	844.866	1687.72	2	1687.72	-0.0043	0	75.35	2e-07	K	DYDIEANINDYTDK	K
1	ZygaenaFil_C7	ZygaenaFil_C7 Average coverage: 174.042,41	14055	88798	555	490	58	49	68	40100	1	1	1	860.397	1718.78	2	1718.78	-0.0055	1	60.62	1.2e-05	K	EYRGAGFYYYFQR	I
1	ZygaenaFil_C7	ZygaenaFil_C7 Average coverage: 174.042,41	14055	88798	555	490	58	49	68	40510	1	1	1	867.922	1733.83	2	1733.83	-0.005	1	43.83	7.8e-05	K	LFYYAKDFETFYK	T
1	ZygaenaFil_C7	ZygaenaFil_C7 Average coverage: 174.042,41	14055	88798	555	490	58	49	68	40514	1	1	1	867.923	1733.83	2	1733.83	-0.0035	1	30.26	0.0015	K	LFYYAKDFETFYK	T
1	ZygaenaFil_C7	ZygaenaFil_C7 Average coverage: 174.042,41	14055	88798	555	490	58	49	68	40515	1	1	1	867.923	1733.83	2	1733.83	-0.0028	1	38.87	0.00023	K	LFYYAKDFETFYK	T
1	ZygaenaFil_C7	ZygaenaFil_C7 Average coverage: 174.042,41	14055	88798	555	490	58	49	68	40563	1	1	1	868.874	1735.73	2	1735.74	-0.0034	0	35.95	0.00043	K	DAYVYHEGEEFSYK	Y
1	ZygaenaFil_C7	ZygaenaFil_C7 Average coverage: 174.042,41	14055	88798	555	490	58	49	68	40565	1	1	1	868.875	1735.74	2	1735.74	-0.0002	0	65.32	7.5e-07	K	DAYVYHEGEEFSYK	Y
1	ZygaenaFil_C7	ZygaenaFil_C7 Average coverage: 174.042,41	14055	88798	555	490	58	49	68	40938	1	1	1	874.98	1747.95	2	1747.95	-0.0054	1	55.57	6.2e-06	K	SDIANEAVFKIFLGPK	Y
1	ZygaenaFil_C7	ZygaenaFil_C7 Average coverage: 174.042,41	14055	88798	555	490	58	49	68	40939	1	1	1	583.656	1747.95	3	1747.95	-0.005	1	35.27	0.00088	K	SDIANEAVFKIFLGPK	Y
1	ZygaenaFil_C7	ZygaenaFil_C7 Average coverage: 174.042,41	14055	88798	555	490	58	49	68	44478	1	1	1	933.937	1865.86	2	1865.87	-0.0062	1	74.11	1.1e-07	K	VPTDMHQKFEHMPNR	L
1	ZygaenaFil_C7	ZygaenaFil_C7 Average coverage: 174.042,41	14055	88798	555	490	58	49	68	45004	1	1	1	946.478	1890.94	2	1890.95	-0.0057	1	76.04	2.3e-07	K	HVNQIDTEAEYFKIGK	D
1	ZygaenaFil_C7	ZygaenaFil_C7 Average coverage: 174.042,41	14055	88798	555	490	58	49	68	46977	1	1	1	989.502	1976.99	2	1977	-0.0055	1	83.78	3.7e-08	K	VVEDFLYMYKEGFLPK	K
1	ZygaenaFil_C7	ZygaenaFil_C7 Average coverage: 174.042,41	14055	88798	555	490	58	49	68	46978	1	1	1	660.004	1976.99	3	1977	-0.0053	1	38.28	0.00045	K	VVEDFLYMYKEGFLPK	K
1	ZygaenaFil_C7	ZygaenaFil_C7 Average coverage: 174.042,41	14055	88798	555	490	58	49	68	46987	1	1	1	989.503	1976.99	2	1977	-0.0038	1	64.86	8.3e-07	K	VVEDFLYMYKEGFLPK	K
1	ZygaenaFil_C7	ZygaenaFil_C7 Average coverage: 174.042,41	14055	88798	555	490	58	49	68	47271	1	1	1	662.979	1985.91	3	1985.92	-0.007	1	57.85	5.2e-06	K	IGKDYDIEANINDYTDK	K
1	ZygaenaFil_C7	ZygaenaFil_C7 Average coverage: 174.042,41	14055	88798	555	490	58	49	68	47272	1	1	1	993.965	1985.92	2	1985.92	-0.0063	1	119.64	6.1e-12	K	IGKDYDIEANINDYTDK	K
1	ZygaenaFil_C7	ZygaenaFil_C7 Average coverage: 174.042,41	14055	88798	555	490	58	49	68	47274	1	1	1	993.966	1985.92	2	1985.92	-0.0038	1	132	4.2e-13	K	IGKDYDIEANINDYTDK	K
1	ZygaenaFil_C7	ZygaenaFil_C7 Average coverage: 174.042,41	14055	88798	555	490	58	49	68	47429	1	1	1	665.335	1992.98	3	1992.99	-0.0087	1	37.41	0.0013	K	VVEDFLYMYKEGFLPK	K
1	ZygaenaFil_C7	ZygaenaFil_C7 Average coverage: 174.042,41	14055	88798	555	490	58	49	68	47435	1	1	1	997.504	1992.99	2	1992.99	0.0024	1	31.7	0.0015	K	VVEDFLYMYKEGFLPK	K
1	ZygaenaFil_C7	ZygaenaFil_C7 Average coverage: 174.042,41	14055	88798	555	490	58	49	68	48044	1	1	1	1010.97	2019.93	2	2019.93	-0.0074	1	128.35	2.2e-12	R	HSKEFSLFQDDYVSYR	E
1	ZygaenaFil_C7	ZygaenaFil_C7 Average coverage: 174.042,41	14055	88798	555	490	58	49	68	48047	1	1	1	1010.97	2019.93	2	2019.93	-0.0063	1	120.89	8.6e-12	R	HSKEFSLFQDDYVSYR	E
1	ZygaenaFil_C7	ZygaenaFil_C7 Average coverage: 174.042,41	14055	88798	555	490	58	49	68	48050	1	1	1	1010.97	2019.93	2	2019.93	-0.0053	1	75.18	8.9e-08	R	HSKEFSLFQDDYVSYR	E
1	ZygaenaFil_C7	ZygaenaFil_C7 Average coverage: 174.042,41	14055	88798	555	490	58	49	68	48052	1	1	1	1010.97	2019.93	2	2019.93	-0.0051	1	90.82	3.1e-09	R	HSKEFSLFQDDYVSYR	E
1	ZygaenaFil_C7	ZygaenaFil_C7 Average coverage: 174.042,41	14055	88798	555	490	58	49	68	48053	1	1	1	674.317	2019.93	3	2019.93	-0.005	1	60.22	6.4e-06	R	HSKEFSLFQDDYVSYR	E
1	ZygaenaFil_C7	ZygaenaFil_C7 Average coverage: 174.042,41	14055	88798	555	490	58	49	68	48055	1	1	1	1010.97	2019.93	2	2019.93	-0.0049	1	98.48	5.8e-10	R	HSKEFSLFQDDYVSYR	E
1	ZygaenaFil_C7	ZygaenaFil_C7 Average coverage: 174.042,41	14055	88798	555	490	58	49	68	48295	1	1	1	1016.97	2031.93	2	2031.94	-0.0057	0	39	0.00022	K	MEDGLSHPESAYHYGIVK	E
1	ZygaenaFil_C7	ZygaenaFil_C7 Average coverage: 174.042,41	14055	88798	555	490	58	49	68	48302	1	1	1	1016.97	2031.93	2	2031.94	-0.0032	0	71.37	7.5e-07	K	MEDGLSHPESAYHYGIVK	E
1	ZygaenaFil_C7	ZygaenaFil_C7 Average coverage: 174.042,41	14055	88798	555	490	58	49	68	48303	1	1	1	1016.97	2031.93	2	2031.94	-0.0031	0	75.05	9.2e-08	K	MEDGLSHPESAYHYGIVK	E
1	ZygaenaFil_C7	ZygaenaFil_C7 Average coverage: 174.042,41	14055	88798	555	490	58	49	68	48387	1	1	1	1018.52	2035.03	2	2035.03	-0.0053	0	57.21	4.3e-06	K	KPMGYPLDRPLSSYHFK	Q
1	ZygaenaFil_C7	ZygaenaFil_C7 Average coverage: 174.042,41	14055	88798	555	490	58	49	68	48396	1	1	1	1018.52	2035.03	2	2035.03	-0.005	0	60.31	2.2e-06	K	KPMGYPLDRPLSSYHFK	Q
1	ZygaenaFil_C7	ZygaenaFil_C7 Average coverage: 174.042,41	14055	88798	555	490	58	49	68	48402	1	1	1	1018.52	2035.03	2	2035.03	-0.0033	0	68.81	3.5e-07	K	KPMGYPLDRPLSSYHFK	Q
1	ZygaenaFil_C7	ZygaenaFil_C7 Average coverage: 174.042,41	14055	88798	555	490	58	49	68	48635	1	1	1	1024.97	2047.93	2	2047.93	-0.0051	0	48.35	2.9e-05	K	MEDGLSHPESAYHYGIVK	E
1	ZygaenaFil_C7	ZygaenaFil_C7 Average coverage: 174.042,41	14055	88798	555	490	58	49	68	48720	1	1	1	1026.52	2051.03	2	2051.03	-0.0038	0	44.43	6.8e-05	K	KPMGYPLDRPLSSYHFK	Q
1	ZygaenaFil_C7	ZygaenaFil_C7 Average coverage: 174.042,41	14055	88798	555	490	58	49	68	48727	1	1	1	1026.52	2051.03	2	2051.03	-0.0034	0	78.16	4.7e-08	K	KPMGYPLDRPLSSYHFK	Q
1	ZygaenaFil_C7	ZygaenaFil_C7 Average coverage: 174.042,41	14055	88798	555	490	58	49	68	49011	1	1	1	1035.04	2068.06	2	2068.06	-0.0015	1	65.66	7.5e-07	K	QYLEPYTPENLRYVGVK	I
1	ZygaenaFil_C7	ZygaenaFil_C7 Average coverage: 174.042,41	14055	88798	555	490	58	49	68	50890	1	1	1	1072.04	2142.06	2	2142.07	-0.0108	0	67.04	5.2e-07	R	LSNGLSEIPEFSWYYPIK	N
1	ZygaenaFil_C7	ZygaenaFil_C7 Average coverage: 174.042,41	14055	88798	555	490	58	49	68	50893	1	1	1	715.027	2142.06	3	2142.07	-0.0071	0	53.67	1.1e-05	R	LSNGLSEIPEFSWYYPIK	N
1	ZygaenaFil_C7	ZygaenaFil_C7 Average coverage: 174.042,41	14055	88798	555	490	58	49	68	50895	1	1	1	715.028	2142.06	3	2142.07	-0.0058	0	54.34	1.1e-05	R	LSNGLSEIPEFSWYYPIK	N
1	ZygaenaFil_C7	ZygaenaFil_C7 Average coverage: 174.042,41	14055	88798	555	490	58	49	68	50896	1	1	1	715.028	2142.06	3	2142.07	-0.0057	0	54.27	2.2e-05	R	LSNGLSEIPEFSWYYPIK	N
1	ZygaenaFil_C7	ZygaenaFil_C7 Average coverage: 174.042,41	14055	88798	555	490	58	49	68	50897	1	1	1	1072.04	2142.06	2	2142.07	-0.0056	0	70.74	2.3e-07	R	LSNGLSEIPEFSWYYPIK	N
1	ZygaenaFil_C7	ZygaenaFil_C7 Average coverage: 174.042,41	14055	88798	555	490	58	49	68	50899	1	1	1	1072.04	2142.06	2	2142.07	-0.0054	0	47.07	3.9e-05	R	LSNGLSEIPEFSWYYPIK	N
1	ZygaenaFil_C7	ZygaenaFil_C7 Average coverage: 174.042,41	14055	88798	555	490	58	49	68	50900	1	1	1	715.028	2142.06	3	2142.07	-0.0053	0	50.67	3.8e-05	R	LSNGLSEIPEFSWYYPIK	N
1	ZygaenaFil_C7	ZygaenaFil_C7 Average coverage: 174.042,41	14055	88798	555	490	58	49	68	50901	1	1	1	715.028	2142.06	3	2142.07	-0.0051	0	51.32	4.1e-05	R	LSNGLSEIPEFSWYYPIK	N
1	ZygaenaFil_C7	ZygaenaFil_C7 Average coverage: 174.042,41	14055	88798	555	490	58	49	68	50902	1	1	1	1072.04	2142.06	2	2142.07	-0.0051	0	59.56	2.6e-06	R	LSNGLSEIPEFSWYYPIK	N
1	ZygaenaFil_C7	ZygaenaFil_C7 Average coverage: 174.042,41	14055	88798	555	490	58	49	68	50903	1	1	1	1072.04	2142.06	2	2142.07	-0.0049	0	76.96	6.1e-08	R	LSNGLSEIPEFSWYYPIK	N
1	ZygaenaFil_C7	ZygaenaFil_C7 Average coverage: 174.042,41	14055	88798	555	490	58	49	68	50904	1	1	1	715.029	2142.06	3	2142.07	-0.0037	0	42.37	0.00011	R	LSNGLSEIPEFSWYYPIK	N
1	ZygaenaFil_C7	ZygaenaFil_C7 Average coverage: 174.042,41	14055	88798	555	490	58	49	68	50905	1	1	1	715.029	2142.06	3	2142.07	-0.0032	0	50.01	2e-05	R	LSNGLSEIPEFSWYYPIK	N
1	ZygaenaFil_C7	ZygaenaFil_C7 Average coverage: 174.042,41	14055	88798	555	490	58	49	68	50907	1	1	1	1072.04	2142.07	2	2142.07	-0.002	0	47.71	3.4e-05	R	LSNGLSEIPEFSWYYPIK	N
1	ZygaenaFil_C7	ZygaenaFil_C7 Average coverage: 174.042,41	14055	88798	555	490	58	49	68	52194	1	1	1	1101.52	2201.02	2	2201.03	-0.0079	1	34.03	0.00064	K	EFSLFQDDYVSYRELYK	L
1	ZygaenaFil_C7	ZygaenaFil_C7 Average coverage: 174.042,41	14055	88798	555	490	58	49	68	52201	1	1	1	1101.52	2201.03	2	2201.03	-0.0067	1	86.55	8.1e-09	K	EFSLFQDDYVSYRELYK	L
1	ZygaenaFil_C7	ZygaenaFil_C7 Average coverage: 174.042,41	14055	88798	555	490	58	49	68	52203	1	1	1	1101.52	2201.03	2	2201.03	-0.006	1	83.51	3.8e-08	K	EFSLFQDDYVSYRELYK	L
1	ZygaenaFil_C7	ZygaenaFil_C7 Average coverage: 174.042,41	14055	88798	555	490	58	49	68	52207	1	1	1	1101.52	2201.03	2	2201.03	-0.0059	1	81.41	5.4e-08	K	EFSLFQDDYVSYRELYK	L
1	ZygaenaFil_C7	ZygaenaFil_C7 Average coverage: 174.042,41	14055	88798	555	490	58	49	68	53005	1	1	1	749.738	2246.19	3	2246.19	-0.0027	1	48.22	3.2e-05	K	VLSLLKHVNQIDTEAEYFK	I
1	ZygaenaFil_C7	ZygaenaFil_C7 Average coverage: 174.042,41	14055	88798	555	490	58	49	68	53006	1	1	1	1124.1	2246.19	2	2246.19	-0.0022	1	85.84	3.1e-08	K	VLSLLKHVNQIDTEAEYFK	I
1	ZygaenaFil_C7	ZygaenaFil_C7 Average coverage: 174.042,41	14055	88798	555	490	58	49	68	58217	1	1	1	840.386	2518.14	3	2518.14	-0.0065	1	54.1	8.5e-06	K	MEDGLSHPESAYHYGIVKENDK	Y
1	ZygaenaFil_C7	ZygaenaFil_C7 Average coverage: 174.042,41	14055	88798	555	490	58	49	68	60552	1	1	1	1300.17	2598.33	2	2598.34	-0.0106	1	104.47	1.6e-10	R	LNHQPFQVTVDVKSDIANEAVFK	I
1	ZygaenaFil_C7	ZygaenaFil_C7 Average coverage: 174.042,41	14055	88798	555	490	58	49	68	60555	1	1	1	867.119	2598.33	3	2598.34	-0.0093	1	87.15	6.7e-09	R	LNHQPFQVTVDVKSDIANEAVFK	I
1	ZygaenaFil_C7	ZygaenaFil_C7 Average coverage: 174.042,41	14055	88798	555	490	58	49	68	60556	1	1	1	650.591	2598.33	4	2598.34	-0.0093	1	52.14	1.4e-05	R	LNHQPFQVTVDVKSDIANEAVFK	I
1	ZygaenaFil_C7	ZygaenaFil_C7 Average coverage: 174.042,41	14055	88798	555	490	58	49	68	60569	1	1	1	650.591	2598.34	4	2598.34	-0.0074	1	48.81	2.6e-05	R	LNHQPFQVTVDVKSDIANEAVFK	I
1	ZygaenaFil_C7	ZygaenaFil_C7 Average coverage: 174.042,41	14055	88798	555	490	58	49	68	60582	1	1	1	867.12	2598.34	3	2598.34	-0.0063	1	66.82	5.4e-07	R	LNHQPFQVTVDVKSDIANEAVFK	I
1	ZygaenaFil_C7	ZygaenaFil_C7 Average coverage: 174.042,41	14055	88798	555	490	58	49	68	60583	1	1	1	650.592	2598.34	4	2598.34	-0.0061	1	40.43	0.00018	R	LNHQPFQVTVDVKSDIANEAVFK	I
1	ZygaenaFil_C7	ZygaenaFil_C7 Average coverage: 174.042,41	14055	88798	555	490	58	49	68	60585	1	1	1	867.12	2598.34	3	2598.34	-0.0059	1	48.07	3.1e-05	R	LNHQPFQVTVDVKSDIANEAVFK	I
1	ZygaenaFil_C7	ZygaenaFil_C7 Average coverage: 174.042,41	14055	88798	555	490	58	49	68	60593	1	1	1	650.592	2598.34	4	2598.34	-0.0047	1	83.83	1.4e-08	R	LNHQPFQVTVDVKSDIANEAVFK	I
1	ZygaenaFil_C7	ZygaenaFil_C7 Average coverage: 174.042,41	14055	88798	555	490	58	49	68	60599	1	1	1	650.593	2598.34	4	2598.34	-0.0022	1	59.52	2.6e-06	R	LNHQPFQVTVDVKSDIANEAVFK	I
1	ZygaenaFil_C7	ZygaenaFil_C7 Average coverage: 174.042,41	14055	88798	555	490	58	49	68	61538	1	1	1	877.06	2628.16	3	2628.16	-0.0057	1	30.8	0.0041	K	QPNMFFKDAYVYHEGEEFSYK	Y
1	ZygaenaFil_C7	ZygaenaFil_C7 Average coverage: 174.042,41	14055	88798	555	490	58	49	68	64329	1	1	1	680.852	2719.38	4	2719.39	-0.0087	1	46.78	5.7e-05	R	ILEYFIQYKQYLEPYTPENLR	Y
1	ZygaenaFil_C7	ZygaenaFil_C7 Average coverage: 174.042,41	14055	88798	555	490	58	49	68	64333	1	1	1	1360.7	2719.38	2	2719.39	-0.0058	1	80.11	3.1e-08	R	ILEYFIQYKQYLEPYTPENLR	Y
1	ZygaenaFil_C7	ZygaenaFil_C7 Average coverage: 174.042,41	14055	88798	555	490	58	49	68	64334	1	1	1	907.469	2719.38	3	2719.39	-0.0052	1	48.52	2.8e-05	R	ILEYFIQYKQYLEPYTPENLR	Y
1	ZygaenaFil_C7	ZygaenaFil_C7 Average coverage: 174.042,41	14055	88798	555	490	58	49	68	64336	1	1	1	1360.7	2719.39	2	2719.39	-0.003	1	78.13	4.7e-08	R	ILEYFIQYKQYLEPYTPENLR	Y
1	ZygaenaFil_C7	ZygaenaFil_C7 Average coverage: 174.042,41	14055	88798	555	490	58	49	68	64337	1	1	1	907.47	2719.39	3	2719.39	-0.0024	1	42.15	0.00011	R	ILEYFIQYKQYLEPYTPENLR	Y
1	ZygaenaFil_C7	ZygaenaFil_C7 Average coverage: 174.042,41	14055	88798	555	490	58	49	68	64338	1	1	1	907.47	2719.39	3	2719.39	-0.002	1	56.46	5.1e-06	R	ILEYFIQYKQYLEPYTPENLR	Y
1	ZygaenaFil_C7	ZygaenaFil_C7 Average coverage: 174.042,41	14055	88798	555	490	58	49	68	64458	1	1	1	910.767	2729.28	3	2729.29	-0.0122	0	46.7	5.6e-05	K	GGFPLQFFVMVYPYTAFTGEMAEK	Y
1	ZygaenaFil_C7	ZygaenaFil_C7 Average coverage: 174.042,41	14055	88798	555	490	58	49	68	64460	1	1	1	910.768	2729.28	3	2729.29	-0.01	0	48.23	0.00016	K	GGFPLQFFVMVYPYTAFTGEMAEK	Y
1	ZygaenaFil_C7	ZygaenaFil_C7 Average coverage: 174.042,41	14055	88798	555	490	58	49	68	64461	1	1	1	910.768	2729.28	3	2729.29	-0.01	0	54.17	8.4e-06	K	GGFPLQFFVMVYPYTAFTGEMAEK	Y
1	ZygaenaFil_C7	ZygaenaFil_C7 Average coverage: 174.042,41	14055	88798	555	490	58	49	68	64462	1	1	1	910.768	2729.28	3	2729.29	-0.0098	0	58.06	8.7e-06	K	GGFPLQFFVMVYPYTAFTGEMAEK	Y
1	ZygaenaFil_C7	ZygaenaFil_C7 Average coverage: 174.042,41	14055	88798	555	490	58	49	68	64463	1	1	1	910.768	2729.28	3	2729.29	-0.0097	0	40.21	0.00017	K	GGFPLQFFVMVYPYTAFTGEMAEK	Y
1	ZygaenaFil_C7	ZygaenaFil_C7 Average coverage: 174.042,41	14055	88798	555	490	58	49	68	64465	1	1	1	683.328	2729.28	4	2729.29	-0.009	0	56.1	5.5e-06	K	GGFPLQFFVMVYPYTAFTGEMAEK	Y
1	ZygaenaFil_C7	ZygaenaFil_C7 Average coverage: 174.042,41	14055	88798	555	490	58	49	68	64473	1	1	1	910.769	2729.28	3	2729.29	-0.007	0	33.8	0.0011	K	GGFPLQFFVMVYPYTAFTGEMAEK	Y
1	ZygaenaFil_C7	ZygaenaFil_C7 Average coverage: 174.042,41	14055	88798	555	490	58	49	68	64475	1	1	1	910.769	2729.28	3	2729.29	-0.0064	0	53.1	1.3e-05	K	GGFPLQFFVMVYPYTAFTGEMAEK	Y
1	ZygaenaFil_C7	ZygaenaFil_C7 Average coverage: 174.042,41	14055	88798	555	490	58	49	68	64477	1	1	1	910.769	2729.28	3	2729.29	-0.0061	0	40.25	0.00017	K	GGFPLQFFVMVYPYTAFTGEMAEK	Y
1	ZygaenaFil_C7	ZygaenaFil_C7 Average coverage: 174.042,41	14055	88798	555	490	58	49	68	64478	1	1	1	910.769	2729.28	3	2729.29	-0.0061	0	63.43	1.4e-06	K	GGFPLQFFVMVYPYTAFTGEMAEK	Y
1	ZygaenaFil_C7	ZygaenaFil_C7 Average coverage: 174.042,41	14055	88798	555	490	58	49	68	64479	1	1	1	910.769	2729.28	3	2729.29	-0.0061	0	54.24	3.5e-05	K	GGFPLQFFVMVYPYTAFTGEMAEK	Y
1	ZygaenaFil_C7	ZygaenaFil_C7 Average coverage: 174.042,41	14055	88798	555	490	58	49	68	64484	1	1	1	1365.65	2729.29	2	2729.29	-0.0059	0	73.16	1.4e-07	K	GGFPLQFFVMVYPYTAFTGEMAEK	Y
1	ZygaenaFil_C7	ZygaenaFil_C7 Average coverage: 174.042,41	14055	88798	555	490	58	49	68	64485	1	1	1	910.769	2729.29	3	2729.29	-0.0058	0	51.38	3.9e-05	K	GGFPLQFFVMVYPYTAFTGEMAEK	Y
1	ZygaenaFil_C7	ZygaenaFil_C7 Average coverage: 174.042,41	14055	88798	555	490	58	49	68	64486	1	1	1	910.769	2729.29	3	2729.29	-0.0057	0	54.22	1.2e-05	K	GGFPLQFFVMVYPYTAFTGEMAEK	Y
1	ZygaenaFil_C7	ZygaenaFil_C7 Average coverage: 174.042,41	14055	88798	555	490	58	49	68	64487	1	1	1	1365.65	2729.29	2	2729.29	-0.0057	0	57.75	3.8e-06	K	GGFPLQFFVMVYPYTAFTGEMAEK	Y
1	ZygaenaFil_C7	ZygaenaFil_C7 Average coverage: 174.042,41	14055	88798	555	490	58	49	68	64488	1	1	1	910.769	2729.29	3	2729.29	-0.0054	0	55.1	9.9e-06	K	GGFPLQFFVMVYPYTAFTGEMAEK	Y
1	ZygaenaFil_C7	ZygaenaFil_C7 Average coverage: 174.042,41	14055	88798	555	490	58	49	68	64490	1	1	1	910.769	2729.29	3	2729.29	-0.0053	0	63.21	2.3e-06	K	GGFPLQFFVMVYPYTAFTGEMAEK	Y
1	ZygaenaFil_C7	ZygaenaFil_C7 Average coverage: 174.042,41	14055	88798	555	490	58	49	68	64491	1	1	1	910.769	2729.29	3	2729.29	-0.0052	0	49.59	7e-05	K	GGFPLQFFVMVYPYTAFTGEMAEK	Y
1	ZygaenaFil_C7	ZygaenaFil_C7 Average coverage: 174.042,41	14055	88798	555	490	58	49	68	64492	1	1	1	910.769	2729.29	3	2729.29	-0.0052	0	56.12	2.2e-05	K	GGFPLQFFVMVYPYTAFTGEMAEK	Y
1	ZygaenaFil_C7	ZygaenaFil_C7 Average coverage: 174.042,41	14055	88798	555	490	58	49	68	64496	1	1	1	910.769	2729.29	3	2729.29	-0.005	0	40.02	0.00025	K	GGFPLQFFVMVYPYTAFTGEMAEK	Y
1	ZygaenaFil_C7	ZygaenaFil_C7 Average coverage: 174.042,41	14055	88798	555	490	58	49	68	64499	1	1	1	910.769	2729.29	3	2729.29	-0.0049	0	36.79	0.00035	K	GGFPLQFFVMVYPYTAFTGEMAEK	Y
1	ZygaenaFil_C7	ZygaenaFil_C7 Average coverage: 174.042,41	14055	88798	555	490	58	49	68	64500	1	1	1	1365.65	2729.29	2	2729.29	-0.0048	0	77.24	5.9e-08	K	GGFPLQFFVMVYPYTAFTGEMAEK	Y
1	ZygaenaFil_C7	ZygaenaFil_C7 Average coverage: 174.042,41	14055	88798	555	490	58	49	68	64503	1	1	1	1365.65	2729.29	2	2729.29	-0.0047	0	91.66	2.5e-09	K	GGFPLQFFVMVYPYTAFTGEMAEK	Y
1	ZygaenaFil_C7	ZygaenaFil_C7 Average coverage: 174.042,41	14055	88798	555	490	58	49	68	64504	1	1	1	910.769	2729.29	3	2729.29	-0.0046	0	40.04	0.00018	K	GGFPLQFFVMVYPYTAFTGEMAEK	Y
1	ZygaenaFil_C7	ZygaenaFil_C7 Average coverage: 174.042,41	14055	88798	555	490	58	49	68	64506	1	1	1	1365.65	2729.29	2	2729.29	-0.0046	0	72.22	1.7e-07	K	GGFPLQFFVMVYPYTAFTGEMAEK	Y
1	ZygaenaFil_C7	ZygaenaFil_C7 Average coverage: 174.042,41	14055	88798	555	490	58	49	68	64507	1	1	1	1365.65	2729.29	2	2729.29	-0.0046	0	43.99	7.5e-05	K	GGFPLQFFVMVYPYTAFTGEMAEK	Y
1	ZygaenaFil_C7	ZygaenaFil_C7 Average coverage: 174.042,41	14055	88798	555	490	58	49	68	64510	1	1	1	910.77	2729.29	3	2729.29	-0.004	0	43.07	0.00028	K	GGFPLQFFVMVYPYTAFTGEMAEK	Y
1	ZygaenaFil_C7	ZygaenaFil_C7 Average coverage: 174.042,41	14055	88798	555	490	58	49	68	64511	1	1	1	1365.65	2729.29	2	2729.29	-0.0036	0	99.75	4.4e-10	K	GGFPLQFFVMVYPYTAFTGEMAEK	Y
1	ZygaenaFil_C7	ZygaenaFil_C7 Average coverage: 174.042,41	14055	88798	555	490	58	49	68	64512	1	1	1	910.77	2729.29	3	2729.29	-0.0032	0	61.36	2e-06	K	GGFPLQFFVMVYPYTAFTGEMAEK	Y
1	ZygaenaFil_C7	ZygaenaFil_C7 Average coverage: 174.042,41	14055	88798	555	490	58	49	68	64514	1	1	1	910.77	2729.29	3	2729.29	-0.0024	0	54.38	2.7e-05	K	GGFPLQFFVMVYPYTAFTGEMAEK	Y
1	ZygaenaFil_C7	ZygaenaFil_C7 Average coverage: 174.042,41	14055	88798	555	490	58	49	68	64516	1	1	1	1365.65	2729.29	2	2729.29	-0.0016	0	69.17	3.3e-07	K	GGFPLQFFVMVYPYTAFTGEMAEK	Y
1	ZygaenaFil_C7	ZygaenaFil_C7 Average coverage: 174.042,41	14055	88798	555	490	58	49	68	64794	1	1	1	916.1	2745.28	3	2745.29	-0.0068	0	61.91	1.7e-06	K	GGFPLQFFVMVYPYTAFTGEMAEK	Y
1	ZygaenaFil_C7	ZygaenaFil_C7 Average coverage: 174.042,41	14055	88798	555	490	58	49	68	64798	1	1	1	916.101	2745.28	3	2745.29	-0.0053	0	42.72	9.9e-05	K	GGFPLQFFVMVYPYTAFTGEMAEK	Y
1	ZygaenaFil_C7	ZygaenaFil_C7 Average coverage: 174.042,41	14055	88798	555	490	58	49	68	64800	1	1	1	1373.65	2745.28	2	2745.29	-0.0046	0	96.38	9.2e-10	K	GGFPLQFFVMVYPYTAFTGEMAEK	Y
1	ZygaenaFil_C7	ZygaenaFil_C7 Average coverage: 174.042,41	14055	88798	555	490	58	49	68	64801	1	1	1	916.101	2745.28	3	2745.29	-0.0046	0	40.57	0.00023	K	GGFPLQFFVMVYPYTAFTGEMAEK	Y
1	ZygaenaFil_C7	ZygaenaFil_C7 Average coverage: 174.042,41	14055	88798	555	490	58	49	68	64803	1	1	1	1373.65	2745.28	2	2745.29	-0.0041	0	99.98	4.2e-10	K	GGFPLQFFVMVYPYTAFTGEMAEK	Y
1	ZygaenaFil_C7	ZygaenaFil_C7 Average coverage: 174.042,41	14055	88798	555	490	58	49	68	64804	1	1	1	916.101	2745.28	3	2745.29	-0.0037	0	45.96	4.9e-05	K	GGFPLQFFVMVYPYTAFTGEMAEK	Y
1	ZygaenaFil_C7	ZygaenaFil_C7 Average coverage: 174.042,41	14055	88798	555	490	58	49	68	64805	1	1	1	1373.65	2745.28	2	2745.29	-0.0035	0	53.15	1e-05	K	GGFPLQFFVMVYPYTAFTGEMAEK	Y
1	ZygaenaFil_C7	ZygaenaFil_C7 Average coverage: 174.042,41	14055	88798	555	490	58	49	68	65137	1	1	1	1381.65	2761.28	2	2761.28	-0.0052	0	70.51	2.4e-07	K	GGFPLQFFVMVYPYTAFTGEMAEK	Y
1	ZygaenaFil_C7	ZygaenaFil_C7 Average coverage: 174.042,41	14055	88798	555	490	58	49	68	65291	1	1	1	1388.14	2774.26	2	2774.28	-0.0131	0	146.8	1.3e-14	K	LSTYFDLFDFEATNALYFSPEER	K
1	ZygaenaFil_C7	ZygaenaFil_C7 Average coverage: 174.042,41	14055	88798	555	490	58	49	68	65295	1	1	1	1388.14	2774.26	2	2774.28	-0.0107	0	128.56	8.8e-13	K	LSTYFDLFDFEATNALYFSPEER	K
1	ZygaenaFil_C7	ZygaenaFil_C7 Average coverage: 174.042,41	14055	88798	555	490	58	49	68	65296	1	1	1	925.762	2774.26	3	2774.28	-0.0106	0	104.99	1.4e-10	K	LSTYFDLFDFEATNALYFSPEER	K
1	ZygaenaFil_C7	ZygaenaFil_C7 Average coverage: 174.042,41	14055	88798	555	490	58	49	68	65300	1	1	1	925.763	2774.27	3	2774.28	-0.0093	0	45.94	4.9e-05	K	LSTYFDLFDFEATNALYFSPEER	K
1	ZygaenaFil_C7	ZygaenaFil_C7 Average coverage: 174.042,41	14055	88798	555	490	58	49	68	65303	1	1	1	925.763	2774.27	3	2774.28	-0.0089	0	66.11	6.3e-07	K	LSTYFDLFDFEATNALYFSPEER	K
1	ZygaenaFil_C7	ZygaenaFil_C7 Average coverage: 174.042,41	14055	88798	555	490	58	49	68	65304	1	1	1	925.763	2774.27	3	2774.28	-0.0089	0	35.43	0.00048	K	LSTYFDLFDFEATNALYFSPEER	K
1	ZygaenaFil_C7	ZygaenaFil_C7 Average coverage: 174.042,41	14055	88798	555	490	58	49	68	65305	1	1	1	1388.14	2774.27	2	2774.28	-0.0087	0	112.02	3.1e-11	K	LSTYFDLFDFEATNALYFSPEER	K
1	ZygaenaFil_C7	ZygaenaFil_C7 Average coverage: 174.042,41	14055	88798	555	490	58	49	68	65309	1	1	1	925.763	2774.27	3	2774.28	-0.0085	0	32.8	0.00084	K	LSTYFDLFDFEATNALYFSPEER	K
1	ZygaenaFil_C7	ZygaenaFil_C7 Average coverage: 174.042,41	14055	88798	555	490	58	49	68	65311	1	1	1	925.763	2774.27	3	2774.28	-0.0083	0	58.61	3.2e-06	K	LSTYFDLFDFEATNALYFSPEER	K
1	ZygaenaFil_C7	ZygaenaFil_C7 Average coverage: 174.042,41	14055	88798	555	490	58	49	68	65313	1	1	1	925.763	2774.27	3	2774.28	-0.0083	0	32.66	0.00087	K	LSTYFDLFDFEATNALYFSPEER	K
1	ZygaenaFil_C7	ZygaenaFil_C7 Average coverage: 174.042,41	14055	88798	555	490	58	49	68	65314	1	1	1	1388.14	2774.27	2	2774.28	-0.0082	0	102.81	3.8e-10	K	LSTYFDLFDFEATNALYFSPEER	K
1	ZygaenaFil_C7	ZygaenaFil_C7 Average coverage: 174.042,41	14055	88798	555	490	58	49	68	65315	1	1	1	925.763	2774.27	3	2774.28	-0.0082	0	65.56	7.5e-07	K	LSTYFDLFDFEATNALYFSPEER	K
1	ZygaenaFil_C7	ZygaenaFil_C7 Average coverage: 174.042,41	14055	88798	555	490	58	49	68	65316	1	1	1	1388.14	2774.27	2	2774.28	-0.0081	0	102.53	4e-10	K	LSTYFDLFDFEATNALYFSPEER	K
1	ZygaenaFil_C7	ZygaenaFil_C7 Average coverage: 174.042,41	14055	88798	555	490	58	49	68	65317	1	1	1	925.763	2774.27	3	2774.28	-0.0078	0	52.26	1.3e-05	K	LSTYFDLFDFEATNALYFSPEER	K
1	ZygaenaFil_C7	ZygaenaFil_C7 Average coverage: 174.042,41	14055	88798	555	490	58	49	68	65319	1	1	1	925.763	2774.27	3	2774.28	-0.0078	0	55.81	5.8e-06	K	LSTYFDLFDFEATNALYFSPEER	K
1	ZygaenaFil_C7	ZygaenaFil_C7 Average coverage: 174.042,41	14055	88798	555	490	58	49	68	65320	1	1	1	1388.14	2774.27	2	2774.28	-0.0078	0	80.15	3.1e-08	K	LSTYFDLFDFEATNALYFSPEER	K
1	ZygaenaFil_C7	ZygaenaFil_C7 Average coverage: 174.042,41	14055	88798	555	490	58	49	68	65321	1	1	1	694.574	2774.27	4	2774.28	-0.0076	0	51.49	3.3e-05	K	LSTYFDLFDFEATNALYFSPEER	K
1	ZygaenaFil_C7	ZygaenaFil_C7 Average coverage: 174.042,41	14055	88798	555	490	58	49	68	65322	1	1	1	925.763	2774.27	3	2774.28	-0.0076	0	81.74	2.2e-08	K	LSTYFDLFDFEATNALYFSPEER	K
1	ZygaenaFil_C7	ZygaenaFil_C7 Average coverage: 174.042,41	14055	88798	555	490	58	49	68	65323	1	1	1	1388.14	2774.27	2	2774.28	-0.0076	0	128.76	8.5e-13	K	LSTYFDLFDFEATNALYFSPEER	K
1	ZygaenaFil_C7	ZygaenaFil_C7 Average coverage: 174.042,41	14055	88798	555	490	58	49	68	65325	1	1	1	1388.14	2774.27	2	2774.28	-0.0076	0	129.05	8e-13	K	LSTYFDLFDFEATNALYFSPEER	K
1	ZygaenaFil_C7	ZygaenaFil_C7 Average coverage: 174.042,41	14055	88798	555	490	58	49	68	65327	1	1	1	925.763	2774.27	3	2774.28	-0.0075	0	77.28	5.7e-08	K	LSTYFDLFDFEATNALYFSPEER	K
1	ZygaenaFil_C7	ZygaenaFil_C7 Average coverage: 174.042,41	14055	88798	555	490	58	49	68	65329	1	1	1	925.763	2774.27	3	2774.28	-0.0074	0	35.2	0.0005	K	LSTYFDLFDFEATNALYFSPEER	K
1	ZygaenaFil_C7	ZygaenaFil_C7 Average coverage: 174.042,41	14055	88798	555	490	58	49	68	65331	1	1	1	1388.14	2774.27	2	2774.28	-0.0073	0	137.35	1.3e-13	K	LSTYFDLFDFEATNALYFSPEER	K
1	ZygaenaFil_C7	ZygaenaFil_C7 Average coverage: 174.042,41	14055	88798	555	490	58	49	68	65332	1	1	1	925.763	2774.27	3	2774.28	-0.0073	0	47.7	3.4e-05	K	LSTYFDLFDFEATNALYFSPEER	K
1	ZygaenaFil_C7	ZygaenaFil_C7 Average coverage: 174.042,41	14055	88798	555	490	58	49	68	65333	1	1	1	1388.14	2774.27	2	2774.28	-0.0072	0	129.42	7.3e-13	K	LSTYFDLFDFEATNALYFSPEER	K
1	ZygaenaFil_C7	ZygaenaFil_C7 Average coverage: 174.042,41	14055	88798	555	490	58	49	68	65334	1	1	1	1388.14	2774.27	2	2774.28	-0.0072	0	76.37	1.2e-07	K	LSTYFDLFDFEATNALYFSPEER	K
1	ZygaenaFil_C7	ZygaenaFil_C7 Average coverage: 174.042,41	14055	88798	555	490	58	49	68	65336	1	1	1	1388.14	2774.27	2	2774.28	-0.0071	0	105.34	2.1e-10	K	LSTYFDLFDFEATNALYFSPEER	K
1	ZygaenaFil_C7	ZygaenaFil_C7 Average coverage: 174.042,41	14055	88798	555	490	58	49	68	65337	1	1	1	925.763	2774.27	3	2774.28	-0.0071	0	71.01	2.3e-07	K	LSTYFDLFDFEATNALYFSPEER	K
1	ZygaenaFil_C7	ZygaenaFil_C7 Average coverage: 174.042,41	14055	88798	555	490	58	49	68	65338	1	1	1	925.763	2774.27	3	2774.28	-0.0071	0	88.71	4.8e-09	K	LSTYFDLFDFEATNALYFSPEER	K
1	ZygaenaFil_C7	ZygaenaFil_C7 Average coverage: 174.042,41	14055	88798	555	490	58	49	68	65341	1	1	1	1388.14	2774.27	2	2774.28	-0.007	0	159.82	7.5e-16	K	LSTYFDLFDFEATNALYFSPEER	K
1	ZygaenaFil_C7	ZygaenaFil_C7 Average coverage: 174.042,41	14055	88798	555	490	58	49	68	65342	1	1	1	1388.14	2774.27	2	2774.28	-0.007	0	92.15	2.3e-09	K	LSTYFDLFDFEATNALYFSPEER	K
1	ZygaenaFil_C7	ZygaenaFil_C7 Average coverage: 174.042,41	14055	88798	555	490	58	49	68	65343	1	1	1	1388.14	2774.27	2	2774.28	-0.007	0	95.98	1e-09	K	LSTYFDLFDFEATNALYFSPEER	K
1	ZygaenaFil_C7	ZygaenaFil_C7 Average coverage: 174.042,41	14055	88798	555	490	58	49	68	65348	1	1	1	1388.14	2774.27	2	2774.28	-0.0068	0	128.92	8.2e-13	K	LSTYFDLFDFEATNALYFSPEER	K
1	ZygaenaFil_C7	ZygaenaFil_C7 Average coverage: 174.042,41	14055	88798	555	490	58	49	68	65349	1	1	1	925.763	2774.27	3	2774.28	-0.0068	0	58.71	4e-06	K	LSTYFDLFDFEATNALYFSPEER	K
1	ZygaenaFil_C7	ZygaenaFil_C7 Average coverage: 174.042,41	14055	88798	555	490	58	49	68	65350	1	1	1	1388.14	2774.27	2	2774.28	-0.0067	0	106.99	9.3e-11	K	LSTYFDLFDFEATNALYFSPEER	K
1	ZygaenaFil_C7	ZygaenaFil_C7 Average coverage: 174.042,41	14055	88798	555	490	58	49	68	65351	1	1	1	925.763	2774.27	3	2774.28	-0.0067	0	71.3	2.5e-07	K	LSTYFDLFDFEATNALYFSPEER	K
1	ZygaenaFil_C7	ZygaenaFil_C7 Average coverage: 174.042,41	14055	88798	555	490	58	49	68	65352	1	1	1	1388.14	2774.27	2	2774.28	-0.0067	0	112.54	2.8e-11	K	LSTYFDLFDFEATNALYFSPEER	K
1	ZygaenaFil_C7	ZygaenaFil_C7 Average coverage: 174.042,41	14055	88798	555	490	58	49	68	65353	1	1	1	925.763	2774.27	3	2774.28	-0.0066	0	42.29	0.00012	K	LSTYFDLFDFEATNALYFSPEER	K
1	ZygaenaFil_C7	ZygaenaFil_C7 Average coverage: 174.042,41	14055	88798	555	490	58	49	68	65354	1	1	1	925.764	2774.27	3	2774.28	-0.0066	0	51.59	1.5e-05	K	LSTYFDLFDFEATNALYFSPEER	K
1	ZygaenaFil_C7	ZygaenaFil_C7 Average coverage: 174.042,41	14055	88798	555	490	58	49	68	65356	1	1	1	1388.14	2774.27	2	2774.28	-0.0065	0	111.94	3.2e-11	K	LSTYFDLFDFEATNALYFSPEER	K
1	ZygaenaFil_C7	ZygaenaFil_C7 Average coverage: 174.042,41	14055	88798	555	490	58	49	68	65357	1	1	1	925.764	2774.27	3	2774.28	-0.0065	0	56.85	5.7e-06	K	LSTYFDLFDFEATNALYFSPEER	K
1	ZygaenaFil_C7	ZygaenaFil_C7 Average coverage: 174.042,41	14055	88798	555	490	58	49	68	65359	1	1	1	925.764	2774.27	3	2774.28	-0.0064	0	49.45	3.1e-05	K	LSTYFDLFDFEATNALYFSPEER	K
1	ZygaenaFil_C7	ZygaenaFil_C7 Average coverage: 174.042,41	14055	88798	555	490	58	49	68	65365	1	1	1	925.764	2774.27	3	2774.28	-0.0062	0	62.3	2.2e-06	K	LSTYFDLFDFEATNALYFSPEER	K
1	ZygaenaFil_C7	ZygaenaFil_C7 Average coverage: 174.042,41	14055	88798	555	490	58	49	68	65368	1	1	1	925.764	2774.27	3	2774.28	-0.0061	0	71.04	2.9e-07	K	LSTYFDLFDFEATNALYFSPEER	K
1	ZygaenaFil_C7	ZygaenaFil_C7 Average coverage: 174.042,41	14055	88798	555	490	58	49	68	65370	1	1	1	925.764	2774.27	3	2774.28	-0.0061	0	55.4	6.8e-06	K	LSTYFDLFDFEATNALYFSPEER	K
1	ZygaenaFil_C7	ZygaenaFil_C7 Average coverage: 174.042,41	14055	88798	555	490	58	49	68	65371	1	1	1	925.764	2774.27	3	2774.28	-0.0061	0	37.82	0.00028	K	LSTYFDLFDFEATNALYFSPEER	K
1	ZygaenaFil_C7	ZygaenaFil_C7 Average coverage: 174.042,41	14055	88798	555	490	58	49	68	65372	1	1	1	925.764	2774.27	3	2774.28	-0.0061	0	72.82	1.5e-07	K	LSTYFDLFDFEATNALYFSPEER	K
1	ZygaenaFil_C7	ZygaenaFil_C7 Average coverage: 174.042,41	14055	88798	555	490	58	49	68	65373	1	1	1	925.764	2774.27	3	2774.28	-0.006	0	58.39	3.8e-06	K	LSTYFDLFDFEATNALYFSPEER	K
1	ZygaenaFil_C7	ZygaenaFil_C7 Average coverage: 174.042,41	14055	88798	555	490	58	49	68	65376	1	1	1	925.764	2774.27	3	2774.28	-0.006	0	70.78	2.4e-07	K	LSTYFDLFDFEATNALYFSPEER	K
1	ZygaenaFil_C7	ZygaenaFil_C7 Average coverage: 174.042,41	14055	88798	555	490	58	49	68	65377	1	1	1	1388.14	2774.27	2	2774.28	-0.006	0	102.53	2.4e-10	K	LSTYFDLFDFEATNALYFSPEER	K
1	ZygaenaFil_C7	ZygaenaFil_C7 Average coverage: 174.042,41	14055	88798	555	490	58	49	68	65378	1	1	1	1388.14	2774.27	2	2774.28	-0.0059	0	79.92	3.2e-08	K	LSTYFDLFDFEATNALYFSPEER	K
1	ZygaenaFil_C7	ZygaenaFil_C7 Average coverage: 174.042,41	14055	88798	555	490	58	49	68	65379	1	1	1	925.764	2774.27	3	2774.28	-0.0059	0	35.59	0.00046	K	LSTYFDLFDFEATNALYFSPEER	K
1	ZygaenaFil_C7	ZygaenaFil_C7 Average coverage: 174.042,41	14055	88798	555	490	58	49	68	65382	1	1	1	925.764	2774.27	3	2774.28	-0.0058	0	47.76	3.3e-05	K	LSTYFDLFDFEATNALYFSPEER	K
1	ZygaenaFil_C7	ZygaenaFil_C7 Average coverage: 174.042,41	14055	88798	555	490	58	49	68	65383	1	1	1	925.764	2774.27	3	2774.28	-0.0058	0	52.27	2.1e-05	K	LSTYFDLFDFEATNALYFSPEER	K
1	ZygaenaFil_C7	ZygaenaFil_C7 Average coverage: 174.042,41	14055	88798	555	490	58	49	68	65384	1	1	1	925.764	2774.27	3	2774.28	-0.0058	0	71.24	2.4e-07	K	LSTYFDLFDFEATNALYFSPEER	K
1	ZygaenaFil_C7	ZygaenaFil_C7 Average coverage: 174.042,41	14055	88798	555	490	58	49	68	65386	1	1	1	1388.14	2774.27	2	2774.28	-0.0058	0	116.63	1.2e-11	K	LSTYFDLFDFEATNALYFSPEER	K
1	ZygaenaFil_C7	ZygaenaFil_C7 Average coverage: 174.042,41	14055	88798	555	490	58	49	68	65388	1	1	1	925.764	2774.27	3	2774.28	-0.0057	0	72.7	2e-07	K	LSTYFDLFDFEATNALYFSPEER	K
1	ZygaenaFil_C7	ZygaenaFil_C7 Average coverage: 174.042,41	14055	88798	555	490	58	49	68	65389	1	1	1	925.764	2774.27	3	2774.28	-0.0057	0	77.75	5.1e-08	K	LSTYFDLFDFEATNALYFSPEER	K
1	ZygaenaFil_C7	ZygaenaFil_C7 Average coverage: 174.042,41	14055	88798	555	490	58	49	68	65392	1	1	1	925.764	2774.27	3	2774.28	-0.0056	0	41.64	0.00012	K	LSTYFDLFDFEATNALYFSPEER	K
1	ZygaenaFil_C7	ZygaenaFil_C7 Average coverage: 174.042,41	14055	88798	555	490	58	49	68	65395	1	1	1	1388.14	2774.27	2	2774.28	-0.0055	0	165.49	2.1e-16	K	LSTYFDLFDFEATNALYFSPEER	K
1	ZygaenaFil_C7	ZygaenaFil_C7 Average coverage: 174.042,41	14055	88798	555	490	58	49	68	65396	1	1	1	925.764	2774.27	3	2774.28	-0.0055	0	51.48	1.5e-05	K	LSTYFDLFDFEATNALYFSPEER	K
1	ZygaenaFil_C7	ZygaenaFil_C7 Average coverage: 174.042,41	14055	88798	555	490	58	49	68	65397	1	1	1	1388.14	2774.27	2	2774.28	-0.0055	0	146.53	1.6e-14	K	LSTYFDLFDFEATNALYFSPEER	K
1	ZygaenaFil_C7	ZygaenaFil_C7 Average coverage: 174.042,41	14055	88798	555	490	58	49	68	65399	1	1	1	925.764	2774.27	3	2774.28	-0.0055	0	43.51	9.8e-05	K	LSTYFDLFDFEATNALYFSPEER	K
1	ZygaenaFil_C7	ZygaenaFil_C7 Average coverage: 174.042,41	14055	88798	555	490	58	49	68	65400	1	1	1	1388.14	2774.27	2	2774.28	-0.0055	0	78.65	4.2e-08	K	LSTYFDLFDFEATNALYFSPEER	K
1	ZygaenaFil_C7	ZygaenaFil_C7 Average coverage: 174.042,41	14055	88798	555	490	58	49	68	65401	1	1	1	1388.14	2774.27	2	2774.28	-0.0055	0	130.94	5.3e-13	K	LSTYFDLFDFEATNALYFSPEER	K
1	ZygaenaFil_C7	ZygaenaFil_C7 Average coverage: 174.042,41	14055	88798	555	490	58	49	68	65402	1	1	1	925.764	2774.27	3	2774.28	-0.0054	0	70.97	2.7e-07	K	LSTYFDLFDFEATNALYFSPEER	K
1	ZygaenaFil_C7	ZygaenaFil_C7 Average coverage: 174.042,41	14055	88798	555	490	58	49	68	65403	1	1	1	925.764	2774.27	3	2774.28	-0.0054	0	56.71	5.6e-06	K	LSTYFDLFDFEATNALYFSPEER	K
1	ZygaenaFil_C7	ZygaenaFil_C7 Average coverage: 174.042,41	14055	88798	555	490	58	49	68	65405	1	1	1	925.764	2774.27	3	2774.28	-0.0054	0	63.02	1.2e-06	K	LSTYFDLFDFEATNALYFSPEER	K
1	ZygaenaFil_C7	ZygaenaFil_C7 Average coverage: 174.042,41	14055	88798	555	490	58	49	68	65406	1	1	1	925.764	2774.27	3	2774.28	-0.0054	0	41.34	0.00013	K	LSTYFDLFDFEATNALYFSPEER	K
1	ZygaenaFil_C7	ZygaenaFil_C7 Average coverage: 174.042,41	14055	88798	555	490	58	49	68	65408	1	1	1	925.764	2774.27	3	2774.28	-0.0054	0	55.79	7e-06	K	LSTYFDLFDFEATNALYFSPEER	K
1	ZygaenaFil_C7	ZygaenaFil_C7 Average coverage: 174.042,41	14055	88798	555	490	58	49	68	65410	1	1	1	1388.14	2774.27	2	2774.28	-0.0053	0	141.78	4.8e-14	K	LSTYFDLFDFEATNALYFSPEER	K
1	ZygaenaFil_C7	ZygaenaFil_C7 Average coverage: 174.042,41	14055	88798	555	490	58	49	68	65411	1	1	1	1388.14	2774.27	2	2774.28	-0.0053	0	111.84	3.3e-11	K	LSTYFDLFDFEATNALYFSPEER	K
1	ZygaenaFil_C7	ZygaenaFil_C7 Average coverage: 174.042,41	14055	88798	555	490	58	49	68	65412	1	1	1	925.764	2774.27	3	2774.28	-0.0053	0	62.5	2.1e-06	K	LSTYFDLFDFEATNALYFSPEER	K
1	ZygaenaFil_C7	ZygaenaFil_C7 Average coverage: 174.042,41	14055	88798	555	490	58	49	68	65413	1	1	1	1388.14	2774.27	2	2774.28	-0.0052	0	115.45	1.5e-11	K	LSTYFDLFDFEATNALYFSPEER	K
1	ZygaenaFil_C7	ZygaenaFil_C7 Average coverage: 174.042,41	14055	88798	555	490	58	49	68	65414	1	1	1	1388.14	2774.27	2	2774.28	-0.0052	0	112.41	2.9e-11	K	LSTYFDLFDFEATNALYFSPEER	K
1	ZygaenaFil_C7	ZygaenaFil_C7 Average coverage: 174.042,41	14055	88798	555	490	58	49	68	65415	1	1	1	925.764	2774.27	3	2774.28	-0.0052	0	66.41	6.1e-07	K	LSTYFDLFDFEATNALYFSPEER	K
1	ZygaenaFil_C7	ZygaenaFil_C7 Average coverage: 174.042,41	14055	88798	555	490	58	49	68	65416	1	1	1	1388.14	2774.27	2	2774.28	-0.0051	0	117.1	1e-11	K	LSTYFDLFDFEATNALYFSPEER	K
1	ZygaenaFil_C7	ZygaenaFil_C7 Average coverage: 174.042,41	14055	88798	555	490	58	49	68	65418	1	1	1	1388.14	2774.27	2	2774.28	-0.0051	0	107.82	7.8e-11	K	LSTYFDLFDFEATNALYFSPEER	K
1	ZygaenaFil_C7	ZygaenaFil_C7 Average coverage: 174.042,41	14055	88798	555	490	58	49	68	65419	1	1	1	1388.14	2774.27	2	2774.28	-0.0051	0	128.73	8.5e-13	K	LSTYFDLFDFEATNALYFSPEER	K
1	ZygaenaFil_C7	ZygaenaFil_C7 Average coverage: 174.042,41	14055	88798	555	490	58	49	68	65420	1	1	1	1388.14	2774.27	2	2774.28	-0.0051	0	124.34	2.2e-12	K	LSTYFDLFDFEATNALYFSPEER	K
1	ZygaenaFil_C7	ZygaenaFil_C7 Average coverage: 174.042,41	14055	88798	555	490	58	49	68	65421	1	1	1	925.764	2774.27	3	2774.28	-0.005	0	58.43	3.9e-06	K	LSTYFDLFDFEATNALYFSPEER	K
1	ZygaenaFil_C7	ZygaenaFil_C7 Average coverage: 174.042,41	14055	88798	555	490	58	49	68	65422	1	1	1	925.764	2774.27	3	2774.28	-0.005	0	66.19	6.7e-07	K	LSTYFDLFDFEATNALYFSPEER	K
1	ZygaenaFil_C7	ZygaenaFil_C7 Average coverage: 174.042,41	14055	88798	555	490	58	49	68	65423	1	1	1	925.764	2774.27	3	2774.28	-0.005	0	56.32	6.6e-06	K	LSTYFDLFDFEATNALYFSPEER	K
1	ZygaenaFil_C7	ZygaenaFil_C7 Average coverage: 174.042,41	14055	88798	555	490	58	49	68	65424	1	1	1	1388.14	2774.27	2	2774.28	-0.0049	0	100.07	4.1e-10	K	LSTYFDLFDFEATNALYFSPEER	K
1	ZygaenaFil_C7	ZygaenaFil_C7 Average coverage: 174.042,41	14055	88798	555	490	58	49	68	65425	1	1	1	925.764	2774.27	3	2774.28	-0.0049	0	45.98	6.3e-05	K	LSTYFDLFDFEATNALYFSPEER	K
1	ZygaenaFil_C7	ZygaenaFil_C7 Average coverage: 174.042,41	14055	88798	555	490	58	49	68	65426	1	1	1	925.764	2774.27	3	2774.28	-0.0049	0	53.63	9.4e-06	K	LSTYFDLFDFEATNALYFSPEER	K
1	ZygaenaFil_C7	ZygaenaFil_C7 Average coverage: 174.042,41	14055	88798	555	490	58	49	68	65427	1	1	1	1388.14	2774.27	2	2774.28	-0.0049	0	128.67	8.6e-13	K	LSTYFDLFDFEATNALYFSPEER	K
1	ZygaenaFil_C7	ZygaenaFil_C7 Average coverage: 174.042,41	14055	88798	555	490	58	49	68	65431	1	1	1	1388.14	2774.27	2	2774.28	-0.0047	0	129	8e-13	K	LSTYFDLFDFEATNALYFSPEER	K
1	ZygaenaFil_C7	ZygaenaFil_C7 Average coverage: 174.042,41	14055	88798	555	490	58	49	68	65432	1	1	1	1388.14	2774.27	2	2774.28	-0.0047	0	128.88	8.3e-13	K	LSTYFDLFDFEATNALYFSPEER	K
1	ZygaenaFil_C7	ZygaenaFil_C7 Average coverage: 174.042,41	14055	88798	555	490	58	49	68	65433	1	1	1	925.764	2774.27	3	2774.28	-0.0047	0	68.93	3.8e-07	K	LSTYFDLFDFEATNALYFSPEER	K
1	ZygaenaFil_C7	ZygaenaFil_C7 Average coverage: 174.042,41	14055	88798	555	490	58	49	68	65434	1	1	1	1388.14	2774.27	2	2774.28	-0.0047	0	124.08	2.3e-12	K	LSTYFDLFDFEATNALYFSPEER	K
1	ZygaenaFil_C7	ZygaenaFil_C7 Average coverage: 174.042,41	14055	88798	555	490	58	49	68	65435	1	1	1	925.764	2774.27	3	2774.28	-0.0046	0	47.71	3.4e-05	K	LSTYFDLFDFEATNALYFSPEER	K
1	ZygaenaFil_C7	ZygaenaFil_C7 Average coverage: 174.042,41	14055	88798	555	490	58	49	68	65437	1	1	1	925.764	2774.27	3	2774.28	-0.0046	0	58.81	3.1e-06	K	LSTYFDLFDFEATNALYFSPEER	K
1	ZygaenaFil_C7	ZygaenaFil_C7 Average coverage: 174.042,41	14055	88798	555	490	58	49	68	65439	1	1	1	925.764	2774.27	3	2774.28	-0.0046	0	56.4	6.4e-06	K	LSTYFDLFDFEATNALYFSPEER	K
1	ZygaenaFil_C7	ZygaenaFil_C7 Average coverage: 174.042,41	14055	88798	555	490	58	49	68	65441	1	1	1	925.764	2774.27	3	2774.28	-0.0046	0	70.69	2.8e-07	K	LSTYFDLFDFEATNALYFSPEER	K
1	ZygaenaFil_C7	ZygaenaFil_C7 Average coverage: 174.042,41	14055	88798	555	490	58	49	68	65442	1	1	1	1388.14	2774.27	2	2774.28	-0.0045	0	112.74	2.7e-11	K	LSTYFDLFDFEATNALYFSPEER	K
1	ZygaenaFil_C7	ZygaenaFil_C7 Average coverage: 174.042,41	14055	88798	555	490	58	49	68	65443	1	1	1	1388.14	2774.27	2	2774.28	-0.0045	0	129	8e-13	K	LSTYFDLFDFEATNALYFSPEER	K
1	ZygaenaFil_C7	ZygaenaFil_C7 Average coverage: 174.042,41	14055	88798	555	490	58	49	68	65445	1	1	1	1388.14	2774.27	2	2774.28	-0.0044	0	102.76	2.3e-10	K	LSTYFDLFDFEATNALYFSPEER	K
1	ZygaenaFil_C7	ZygaenaFil_C7 Average coverage: 174.042,41	14055	88798	555	490	58	49	68	65446	1	1	1	925.764	2774.27	3	2774.28	-0.0044	0	31.84	0.0011	K	LSTYFDLFDFEATNALYFSPEER	K
1	ZygaenaFil_C7	ZygaenaFil_C7 Average coverage: 174.042,41	14055	88798	555	490	58	49	68	65447	1	1	1	1388.14	2774.27	2	2774.28	-0.0044	0	128.73	8.5e-13	K	LSTYFDLFDFEATNALYFSPEER	K
1	ZygaenaFil_C7	ZygaenaFil_C7 Average coverage: 174.042,41	14055	88798	555	490	58	49	68	65448	1	1	1	1388.14	2774.27	2	2774.28	-0.0044	0	124.2	2.3e-12	K	LSTYFDLFDFEATNALYFSPEER	K
1	ZygaenaFil_C7	ZygaenaFil_C7 Average coverage: 174.042,41	14055	88798	555	490	58	49	68	65449	1	1	1	925.764	2774.27	3	2774.28	-0.0044	0	41.04	0.00014	K	LSTYFDLFDFEATNALYFSPEER	K
1	ZygaenaFil_C7	ZygaenaFil_C7 Average coverage: 174.042,41	14055	88798	555	490	58	49	68	65451	1	1	1	1388.14	2774.27	2	2774.28	-0.0043	0	128.73	8.5e-13	K	LSTYFDLFDFEATNALYFSPEER	K
1	ZygaenaFil_C7	ZygaenaFil_C7 Average coverage: 174.042,41	14055	88798	555	490	58	49	68	65453	1	1	1	1388.14	2774.27	2	2774.28	-0.0042	0	146.46	1.6e-14	K	LSTYFDLFDFEATNALYFSPEER	K
1	ZygaenaFil_C7	ZygaenaFil_C7 Average coverage: 174.042,41	14055	88798	555	490	58	49	68	65454	1	1	1	925.764	2774.27	3	2774.28	-0.0041	0	70.7	2.7e-07	K	LSTYFDLFDFEATNALYFSPEER	K
1	ZygaenaFil_C7	ZygaenaFil_C7 Average coverage: 174.042,41	14055	88798	555	490	58	49	68	65455	1	1	1	1388.14	2774.27	2	2774.28	-0.0041	0	102.47	2.5e-10	K	LSTYFDLFDFEATNALYFSPEER	K
1	ZygaenaFil_C7	ZygaenaFil_C7 Average coverage: 174.042,41	14055	88798	555	490	58	49	68	65456	1	1	1	925.764	2774.27	3	2774.28	-0.004	0	56.24	6.5e-06	K	LSTYFDLFDFEATNALYFSPEER	K
1	ZygaenaFil_C7	ZygaenaFil_C7 Average coverage: 174.042,41	14055	88798	555	490	58	49	68	65458	1	1	1	925.764	2774.27	3	2774.28	-0.0037	0	48.73	3.8e-05	K	LSTYFDLFDFEATNALYFSPEER	K
1	ZygaenaFil_C7	ZygaenaFil_C7 Average coverage: 174.042,41	14055	88798	555	490	58	49	68	65459	1	1	1	1388.14	2774.27	2	2774.28	-0.0037	0	112.2	3e-11	K	LSTYFDLFDFEATNALYFSPEER	K
1	ZygaenaFil_C7	ZygaenaFil_C7 Average coverage: 174.042,41	14055	88798	555	490	58	49	68	65460	1	1	1	925.764	2774.27	3	2774.28	-0.0037	0	65.87	6.7e-07	K	LSTYFDLFDFEATNALYFSPEER	K
1	ZygaenaFil_C7	ZygaenaFil_C7 Average coverage: 174.042,41	14055	88798	555	490	58	49	68	65462	1	1	1	1388.14	2774.27	2	2774.28	-0.0035	0	146.6	1.6e-14	K	LSTYFDLFDFEATNALYFSPEER	K
1	ZygaenaFil_C7	ZygaenaFil_C7 Average coverage: 174.042,41	14055	88798	555	490	58	49	68	65463	1	1	1	925.764	2774.27	3	2774.28	-0.0034	0	55.2	6.8e-06	K	LSTYFDLFDFEATNALYFSPEER	K
1	ZygaenaFil_C7	ZygaenaFil_C7 Average coverage: 174.042,41	14055	88798	555	490	58	49	68	65465	1	1	1	925.765	2774.27	3	2774.28	-0.0032	0	40.37	0.00016	K	LSTYFDLFDFEATNALYFSPEER	K
1	ZygaenaFil_C7	ZygaenaFil_C7 Average coverage: 174.042,41	14055	88798	555	490	58	49	68	65466	1	1	1	1388.14	2774.27	2	2774.28	-0.0032	0	128.67	8.6e-13	K	LSTYFDLFDFEATNALYFSPEER	K
1	ZygaenaFil_C7	ZygaenaFil_C7 Average coverage: 174.042,41	14055	88798	555	490	58	49	68	65468	1	1	1	925.765	2774.27	3	2774.28	-0.0031	0	82.01	2e-08	K	LSTYFDLFDFEATNALYFSPEER	K
1	ZygaenaFil_C7	ZygaenaFil_C7 Average coverage: 174.042,41	14055	88798	555	490	58	49	68	65469	1	1	1	1388.14	2774.27	2	2774.28	-0.0031	0	124.46	2.1e-12	K	LSTYFDLFDFEATNALYFSPEER	K
1	ZygaenaFil_C7	ZygaenaFil_C7 Average coverage: 174.042,41	14055	88798	555	490	58	49	68	65470	1	1	1	1388.14	2774.27	2	2774.28	-0.003	0	128.74	8.5e-13	K	LSTYFDLFDFEATNALYFSPEER	K
1	ZygaenaFil_C7	ZygaenaFil_C7 Average coverage: 174.042,41	14055	88798	555	490	58	49	68	65471	1	1	1	1388.14	2774.27	2	2774.28	-0.0029	0	112.18	3e-11	K	LSTYFDLFDFEATNALYFSPEER	K
1	ZygaenaFil_C7	ZygaenaFil_C7 Average coverage: 174.042,41	14055	88798	555	490	58	49	68	65472	1	1	1	1388.14	2774.27	2	2774.28	-0.0028	0	128.68	8.6e-13	K	LSTYFDLFDFEATNALYFSPEER	K
1	ZygaenaFil_C7	ZygaenaFil_C7 Average coverage: 174.042,41	14055	88798	555	490	58	49	68	65474	1	1	1	1388.14	2774.27	2	2774.28	-0.0026	0	90.26	3.4e-09	K	LSTYFDLFDFEATNALYFSPEER	K
1	ZygaenaFil_C7	ZygaenaFil_C7 Average coverage: 174.042,41	14055	88798	555	490	58	49	68	65475	1	1	1	1388.14	2774.27	2	2774.28	-0.0025	0	146.42	1.7e-14	K	LSTYFDLFDFEATNALYFSPEER	K
1	ZygaenaFil_C7	ZygaenaFil_C7 Average coverage: 174.042,41	14055	88798	555	490	58	49	68	65476	1	1	1	1388.14	2774.27	2	2774.28	-0.0025	0	53.44	9.7e-06	K	LSTYFDLFDFEATNALYFSPEER	K
1	ZygaenaFil_C7	ZygaenaFil_C7 Average coverage: 174.042,41	14055	88798	555	490	58	49	68	65477	1	1	1	1388.14	2774.27	2	2774.28	-0.0021	0	124.55	2.1e-12	K	LSTYFDLFDFEATNALYFSPEER	K
1	ZygaenaFil_C7	ZygaenaFil_C7 Average coverage: 174.042,41	14055	88798	555	490	58	49	68	65479	1	1	1	925.765	2774.27	3	2774.28	-0.0011	0	68.73	3.9e-07	K	LSTYFDLFDFEATNALYFSPEER	K
1	ZygaenaFil_C7	ZygaenaFil_C7 Average coverage: 174.042,41	14055	88798	555	490	58	49	68	65480	1	1	1	925.765	2774.27	3	2774.28	-0.0006	0	55.34	7e-06	K	LSTYFDLFDFEATNALYFSPEER	K
1	ZygaenaFil_C7	ZygaenaFil_C7 Average coverage: 174.042,41	14055	88798	555	490	58	49	68	65481	1	1	1	1388.15	2774.28	2	2774.28	0.0022	0	87.62	6.1e-09	K	LSTYFDLFDFEATNALYFSPEER	K
1	ZygaenaFil_C7	ZygaenaFil_C7 Average coverage: 174.042,41	14055	88798	555	490	58	49	68	66798	1	1	1	942.758	2825.25	3	2825.26	-0.01	1	42.54	0.00025	K	DAYVYHEGEEFSYKYNIPGYEPR	N
1	ZygaenaFil_C7	ZygaenaFil_C7 Average coverage: 174.042,41	14055	88798	555	490	58	49	68	66799	1	1	1	942.758	2825.25	3	2825.26	-0.0091	1	36	0.0011	K	DAYVYHEGEEFSYKYNIPGYEPR	N
1	ZygaenaFil_C7	ZygaenaFil_C7 Average coverage: 174.042,41	14055	88798	555	490	58	49	68	66801	1	1	1	1413.63	2825.25	2	2825.26	-0.0082	1	103.56	2e-10	K	DAYVYHEGEEFSYKYNIPGYEPR	N
1	ZygaenaFil_C7	ZygaenaFil_C7 Average coverage: 174.042,41	14055	88798	555	490	58	49	68	66802	1	1	1	707.321	2825.25	4	2825.26	-0.008	1	31.25	0.0033	K	DAYVYHEGEEFSYKYNIPGYEPR	N
1	ZygaenaFil_C7	ZygaenaFil_C7 Average coverage: 174.042,41	14055	88798	555	490	58	49	68	66803	1	1	1	942.759	2825.25	3	2825.26	-0.0069	1	66.04	1.1e-06	K	DAYVYHEGEEFSYKYNIPGYEPR	N
1	ZygaenaFil_C7	ZygaenaFil_C7 Average coverage: 174.042,41	14055	88798	555	490	58	49	68	66805	1	1	1	942.759	2825.25	3	2825.26	-0.0062	1	38.35	0.00069	K	DAYVYHEGEEFSYKYNIPGYEPR	N
1	ZygaenaFil_C7	ZygaenaFil_C7 Average coverage: 174.042,41	14055	88798	555	490	58	49	68	66806	1	1	1	942.759	2825.26	3	2825.26	-0.0058	1	74.27	1.7e-07	K	DAYVYHEGEEFSYKYNIPGYEPR	N
1	ZygaenaFil_C7	ZygaenaFil_C7 Average coverage: 174.042,41	14055	88798	555	490	58	49	68	66807	1	1	1	707.321	2825.26	4	2825.26	-0.0046	1	32.89	0.0024	K	DAYVYHEGEEFSYKYNIPGYEPR	N
1	ZygaenaFil_C7	ZygaenaFil_C7 Average coverage: 174.042,41	14055	88798	555	490	58	49	68	66808	1	1	1	942.76	2825.26	3	2825.26	-0.0043	1	66.4	1.1e-06	K	DAYVYHEGEEFSYKYNIPGYEPR	N
1	ZygaenaFil_C7	ZygaenaFil_C7 Average coverage: 174.042,41	14055	88798	555	490	58	49	68	68080	1	1	1	1452.19	2902.36	2	2902.37	-0.0143	1	151.54	6e-15	K	LSTYFDLFDFEATNALYFSPEERK	T
1	ZygaenaFil_C7	ZygaenaFil_C7 Average coverage: 174.042,41	14055	88798	555	490	58	49	68	68083	1	1	1	968.462	2902.36	3	2902.37	-0.0062	1	88.06	1e-08	K	LSTYFDLFDFEATNALYFSPEERK	T
1	ZygaenaFil_C7	ZygaenaFil_C7 Average coverage: 174.042,41	14055	88798	555	490	58	49	68	70157	1	1	1	1508.73	3015.44	2	3015.46	-0.0126	1	59.54	2.6e-06	K	GTKGGFPLQFFVMVYPYTAFTGEMAEK	Y
1	ZygaenaFil_C7	ZygaenaFil_C7 Average coverage: 174.042,41	14055	88798	555	490	58	49	68	70158	1	1	1	1006.16	3015.45	3	3015.46	-0.0091	1	39.92	0.00018	K	GTKGGFPLQFFVMVYPYTAFTGEMAEK	Y
1	ZygaenaFil_C7	ZygaenaFil_C7 Average coverage: 174.042,41	14055	88798	555	490	58	49	68	70161	1	1	1	1006.16	3015.45	3	3015.46	-0.0071	1	70.66	2.4e-07	K	GTKGGFPLQFFVMVYPYTAFTGEMAEK	Y
1	ZygaenaFil_C7	ZygaenaFil_C7 Average coverage: 174.042,41	14055	88798	555	490	58	49	68	70163	1	1	1	1006.16	3015.45	3	3015.46	-0.0056	1	65.63	7e-07	K	GTKGGFPLQFFVMVYPYTAFTGEMAEK	Y
1	ZygaenaFil_C7	ZygaenaFil_C7 Average coverage: 174.042,41	14055	88798	555	490	58	49	68	70167	1	1	1	1006.16	3015.45	3	3015.46	-0.0033	1	36.79	0.00036	K	GTKGGFPLQFFVMVYPYTAFTGEMAEK	Y
1	ZygaenaFil_C7	ZygaenaFil_C7 Average coverage: 174.042,41	14055	88798	555	490	58	49	68	70408	1	1	1	1011.49	3031.44	3	3031.45	-0.0129	1	59.7	4.7e-06	K	GTKGGFPLQFFVMVYPYTAFTGEMAEK	Y
1	ZygaenaFil_C7	ZygaenaFil_C7 Average coverage: 174.042,41	14055	88798	555	490	58	49	68	70409	1	1	1	1011.49	3031.44	3	3031.45	-0.0083	1	37.25	0.00032	K	GTKGGFPLQFFVMVYPYTAFTGEMAEK	Y
1	ZygaenaFil_C7	ZygaenaFil_C7 Average coverage: 174.042,41	14055	88798	555	490	58	49	68	70413	1	1	1	1011.49	3031.45	3	3031.45	-0.0046	1	60.05	2.8e-06	K	GTKGGFPLQFFVMVYPYTAFTGEMAEK	Y
1	ZygaenaFil_C7	ZygaenaFil_C7 Average coverage: 174.042,41	14055	88798	555	490	58	49	68	70919	1	1	1	772.86	3087.41	4	3087.42	-0.0093	0	41.28	0.00044	R	LLSAASEYNDEYTIMPSALSFYQTSMR	D
1	ZygaenaFil_C7	ZygaenaFil_C7 Average coverage: 174.042,41	14055	88798	555	490	58	49	68	71059	1	1	1	1035.47	3103.4	3	3103.42	-0.0164	0	75.47	1.2e-07	R	LLSAASEYNDEYTIMPSALSFYQTSMR	D
1	ZygaenaFil_C7	ZygaenaFil_C7 Average coverage: 174.042,41	14055	88798	555	490	58	49	68	72392	1	1	1	1073.89	3218.66	3	3218.67	-0.0069	1	31.78	0.001	R	LSNGLSEIPEFSWYYPIKNGYKPLLYK	K
1	ZygaenaFil_C7	ZygaenaFil_C7 Average coverage: 174.042,41	14055	88798	555	490	58	49	68	72393	1	1	1	1073.89	3218.66	3	3218.67	-0.0064	1	33.29	0.00076	R	LSNGLSEIPEFSWYYPIKNGYKPLLYK	K
1	ZygaenaFil_C7	ZygaenaFil_C7 Average coverage: 174.042,41	14055	88798	555	490	58	49	68	72624	1	1	1	1082.18	3243.51	3	3243.52	-0.0087	1	109.52	5.4e-11	R	RLLSAASEYNDEYTIMPSALSFYQTSMR	D
1	ZygaenaFil_C7	ZygaenaFil_C7 Average coverage: 174.042,41	14055	88798	555	490	58	49	68	72625	1	1	1	811.886	3243.51	4	3243.52	-0.0083	1	90.49	3.3e-09	R	RLLSAASEYNDEYTIMPSALSFYQTSMR	D
1	ZygaenaFil_C7	ZygaenaFil_C7 Average coverage: 174.042,41	14055	88798	555	490	58	49	68	72626	1	1	1	1082.18	3243.51	3	3243.52	-0.0081	1	103.54	2e-10	R	RLLSAASEYNDEYTIMPSALSFYQTSMR	D
1	ZygaenaFil_C7	ZygaenaFil_C7 Average coverage: 174.042,41	14055	88798	555	490	58	49	68	72627	1	1	1	811.886	3243.51	4	3243.52	-0.0066	1	97.7	6.9e-10	R	RLLSAASEYNDEYTIMPSALSFYQTSMR	D
1	ZygaenaFil_C7	ZygaenaFil_C7 Average coverage: 174.042,41	14055	88798	555	490	58	49	68	74356	1	1	1	1141.85	3422.52	3	3422.53	-0.0118	0	35.5	0.00083	R	LSYFTEDIGWNSYYYFENLYFPFWMK	G
1	ZygaenaFil_C7	ZygaenaFil_C7 Average coverage: 174.042,41	14055	88798	555	490	58	49	68	74357	1	1	1	856.637	3422.52	4	3422.53	-0.0115	0	44.01	0.00012	R	LSYFTEDIGWNSYYYFENLYFPFWMK	G
1	ZygaenaFil_C7	ZygaenaFil_C7 Average coverage: 174.042,41	14055	88798	555	490	58	49	68	74359	1	1	1	1141.85	3422.53	3	3422.53	-0.0043	0	74.35	1.1e-07	R	LSYFTEDIGWNSYYYFENLYFPFWMK	G
1	ZygaenaFil_C7	ZygaenaFil_C7 Average coverage: 174.042,41	14055	88798	555	490	58	49	68	74544	1	1	1	1147.18	3438.51	3	3438.53	-0.011	0	45.48	6.1e-05	R	LSYFTEDIGWNSYYYFENLYFPFWMK	G
1	ZygaenaFil_C7	ZygaenaFil_C7 Average coverage: 174.042,41	14055	88798	555	490	58	49	68	77260	1	1	1	919.193	3672.74	4	3672.75	-0.0098	1	77.64	5.3e-08	K	INDVTVEKLSTYFDLFDFEATNALYFSPEER	K
1	ZygaenaFil_C7	ZygaenaFil_C7 Average coverage: 174.042,41	14055	88798	555	490	58	49	68	77261	1	1	1	1225.25	3672.74	3	3672.75	-0.0092	1	72.29	1.7e-07	K	INDVTVEKLSTYFDLFDFEATNALYFSPEER	K
1	ZygaenaFil_C7	ZygaenaFil_C7 Average coverage: 174.042,41	14055	88798	555	490	58	49	68	77262	1	1	1	919.193	3672.74	4	3672.75	-0.0091	1	37.97	0.00032	K	INDVTVEKLSTYFDLFDFEATNALYFSPEER	K
1	ZygaenaFil_C7	ZygaenaFil_C7 Average coverage: 174.042,41	14055	88798	555	490	58	49	68	77263	1	1	1	1225.25	3672.74	3	3672.75	-0.0087	1	59.39	2.7e-06	K	INDVTVEKLSTYFDLFDFEATNALYFSPEER	K
1	ZygaenaFil_C7	ZygaenaFil_C7 Average coverage: 174.042,41	14055	88798	555	490	58	49	68	77265	1	1	1	1225.26	3672.74	3	3672.75	-0.0079	1	48.88	3.3e-05	K	INDVTVEKLSTYFDLFDFEATNALYFSPEER	K
1	ZygaenaFil_C7	ZygaenaFil_C7 Average coverage: 174.042,41	14055	88798	555	490	58	49	68	77266	1	1	1	1225.26	3672.74	3	3672.75	-0.0078	1	83.83	1.5e-08	K	INDVTVEKLSTYFDLFDFEATNALYFSPEER	K
1	ZygaenaFil_C7	ZygaenaFil_C7 Average coverage: 174.042,41	14055	88798	555	490	58	49	68	77268	1	1	1	919.193	3672.74	4	3672.75	-0.0068	1	59.81	2.5e-06	K	INDVTVEKLSTYFDLFDFEATNALYFSPEER	K
1	ZygaenaFil_C7	ZygaenaFil_C7 Average coverage: 174.042,41	14055	88798	555	490	58	49	68	77269	1	1	1	1225.26	3672.74	3	3672.75	-0.0068	1	86.85	7.2e-09	K	INDVTVEKLSTYFDLFDFEATNALYFSPEER	K
1	ZygaenaFil_C7	ZygaenaFil_C7 Average coverage: 174.042,41	14055	88798	555	490	58	49	68	77271	1	1	1	1225.26	3672.74	3	3672.75	-0.0066	1	74.87	9.5e-08	K	INDVTVEKLSTYFDLFDFEATNALYFSPEER	K
1	ZygaenaFil_C7	ZygaenaFil_C7 Average coverage: 174.042,41	14055	88798	555	490	58	49	68	77272	1	1	1	1225.26	3672.74	3	3672.75	-0.0065	1	38.21	0.00026	K	INDVTVEKLSTYFDLFDFEATNALYFSPEER	K
1	ZygaenaFil_C7	ZygaenaFil_C7 Average coverage: 174.042,41	14055	88798	555	490	58	49	68	77273	1	1	1	1225.26	3672.74	3	3672.75	-0.0063	1	73.92	1.2e-07	K	INDVTVEKLSTYFDLFDFEATNALYFSPEER	K
1	ZygaenaFil_C7	ZygaenaFil_C7 Average coverage: 174.042,41	14055	88798	555	490	58	49	68	77274	1	1	1	1225.26	3672.74	3	3672.75	-0.0062	1	84.71	1.1e-08	K	INDVTVEKLSTYFDLFDFEATNALYFSPEER	K
1	ZygaenaFil_C7	ZygaenaFil_C7 Average coverage: 174.042,41	14055	88798	555	490	58	49	68	77275	1	1	1	1225.26	3672.75	3	3672.75	-0.0039	1	93.93	1.6e-09	K	INDVTVEKLSTYFDLFDFEATNALYFSPEER	K
1	ZygaenaFil_C7	ZygaenaFil_C7 Average coverage: 174.042,41	14055	88798	555	490	58	49	68	77276	1	1	1	1225.26	3672.75	3	3672.75	-0.0039	1	70.22	2.6e-07	K	INDVTVEKLSTYFDLFDFEATNALYFSPEER	K
1	ZygaenaFil_C7	ZygaenaFil_C7 Average coverage: 174.042,41	14055	88798	555	490	58	49	68	77277	1	1	1	1225.26	3672.75	3	3672.75	-0.0039	1	65.54	7.2e-07	K	INDVTVEKLSTYFDLFDFEATNALYFSPEER	K
1	ZygaenaFil_C7	ZygaenaFil_C7 Average coverage: 174.042,41	14055	88798	555	490	58	49	68	77278	1	1	1	1225.26	3672.75	3	3672.75	-0.0038	1	85.61	9.4e-09	K	INDVTVEKLSTYFDLFDFEATNALYFSPEER	K
1	ZygaenaFil_C7	ZygaenaFil_C7 Average coverage: 174.042,41	14055	88798	555	490	58	49	68	77279	1	1	1	1225.26	3672.75	3	3672.75	-0.0033	1	67.07	8.3e-07	K	INDVTVEKLSTYFDLFDFEATNALYFSPEER	K
1	ZygaenaFil_C7	ZygaenaFil_C7 Average coverage: 174.042,41	14055	88798	555	490	58	49	68	77280	1	1	1	1225.26	3672.75	3	3672.75	-0.0028	1	66.06	6.4e-07	K	INDVTVEKLSTYFDLFDFEATNALYFSPEER	K
1	ZygaenaFil_C7	ZygaenaFil_C7 Average coverage: 174.042,41	14055	88798	555	490	58	49	68	77282	1	1	1	1225.26	3672.75	3	3672.75	-0.0015	1	63.72	1.1e-06	K	INDVTVEKLSTYFDLFDFEATNALYFSPEER	K
1	ZygaenaFil_C7	ZygaenaFil_C7 Average coverage: 174.042,41	14055	88798	555	490	58	49	68	77283	1	1	1	1225.26	3672.75	3	3672.75	-0.0001	1	86.85	7.2e-09	K	INDVTVEKLSTYFDLFDFEATNALYFSPEER	K
1	ZygaenaFil_C7	ZygaenaFil_C7 Average coverage: 174.042,41	14055	88798	555	490	58	49	68	81166	1	1	1	1428.66	4282.96	3	4282.97	-0.0124	1	75.36	5.8e-08	R	LSYFTEDIGWNSYYYFENLYFPFWMKGEQFSALK	E
1	ZygaenaFil_C7	ZygaenaFil_C7 Average coverage: 174.042,41	14055	88798	555	490	58	49	68	81167	1	1	1	1071.75	4282.96	4	4282.97	-0.0119	1	73.92	8.1e-08	R	LSYFTEDIGWNSYYYFENLYFPFWMKGEQFSALK	E
1	ZygaenaFil_C7	ZygaenaFil_C7 Average coverage: 174.042,41	14055	88798	555	490	58	49	68	81671	1	1	1	1093.52	4370.04	4	4370.06	-0.0128	1	44.97	8.6e-05	R	LLSAASEYNDEYTIMPSALSFYQTSMRDPIFYQLYSR	I
1	ZygaenaFil_C7	ZygaenaFil_C7 Average coverage: 174.042,41	14055	88798	555	490	58	49	68	81672	1	1	1	1457.69	4370.04	3	4370.06	-0.0105	1	65.16	8.5e-07	R	LLSAASEYNDEYTIMPSALSFYQTSMRDPIFYQLYSR	I
1	ZygaenaFil_C7	ZygaenaFil_C7 Average coverage: 174.042,41	14055	88798	555	490	58	49	68	81673	1	1	1	1457.69	4370.05	3	4370.06	-0.0092	1	69.53	3.2e-07	R	LLSAASEYNDEYTIMPSALSFYQTSMRDPIFYQLYSR	I
1	ZygaenaFil_C7	ZygaenaFil_C7 Average coverage: 174.042,41	14055	88798	555	490	58	49	68	81674	1	1	1	1457.69	4370.05	3	4370.06	-0.0086	1	53.56	1.2e-05	R	LLSAASEYNDEYTIMPSALSFYQTSMRDPIFYQLYSR	I
1	ZygaenaFil_C7	ZygaenaFil_C7 Average coverage: 174.042,41	14055	88798	555	490	58	49	68	81675	1	1	1	1093.52	4370.05	4	4370.06	-0.0025	1	59.18	3.5e-06	R	LLSAASEYNDEYTIMPSALSFYQTSMRDPIFYQLYSR	I
1	ZygaenaFil_C7	ZygaenaFil_C7 Average coverage: 174.042,41	14055	88798	555	490	58	49	68	85656	1	1	1	1332.4	5325.58	4	5325.6	-0.0172	0	35.77	0.00038	R	VYANEDQFTYAYYLAVLHRPETQGMVLPAPYEISPQFYVNSEVVSK	M
1	ZygaenaFil_C7	ZygaenaFil_C7 Average coverage: 174.042,41	14055	88798	555	490	58	49	68	85659	1	1	1	1332.4	5325.59	4	5325.6	-0.0142	0	51.07	1.1e-05	R	VYANEDQFTYAYYLAVLHRPETQGMVLPAPYEISPQFYVNSEVVSK	M
1	ZygaenaFil_C7	ZygaenaFil_C7 Average coverage: 174.042,41	14055	88798	555	490	58	49	68	85661	1	1	1	1332.4	5325.59	4	5325.6	-0.0132	0	46.03	3.5e-05	R	VYANEDQFTYAYYLAVLHRPETQGMVLPAPYEISPQFYVNSEVVSK	M
1	ZygaenaFil_C7	ZygaenaFil_C7 Average coverage: 174.042,41	14055	88798	555	490	58	49	68	85662	1	1	1	1066.12	5325.59	5	5325.6	-0.0128	0	41.58	0.0001	R	VYANEDQFTYAYYLAVLHRPETQGMVLPAPYEISPQFYVNSEVVSK	M
1	ZygaenaFil_C7	ZygaenaFil_C7 Average coverage: 174.042,41	14055	88798	555	490	58	49	68	85663	1	1	1	1332.4	5325.59	4	5325.6	-0.0122	0	46.05	3.5e-05	R	VYANEDQFTYAYYLAVLHRPETQGMVLPAPYEISPQFYVNSEVVSK	M
1	ZygaenaFil_C7	ZygaenaFil_C7 Average coverage: 174.042,41	14055	88798	555	490	58	49	68	85664	1	1	1	1332.4	5325.59	4	5325.6	-0.0122	0	39.57	0.00015	R	VYANEDQFTYAYYLAVLHRPETQGMVLPAPYEISPQFYVNSEVVSK	M
1	ZygaenaFil_C7	ZygaenaFil_C7 Average coverage: 174.042,41	14055	88798	555	490	58	49	68	85668	1	1	1	1332.4	5325.59	4	5325.6	-0.01	0	32.36	0.00093	R	VYANEDQFTYAYYLAVLHRPETQGMVLPAPYEISPQFYVNSEVVSK	M
1	ZygaenaFil_C7	ZygaenaFil_C7 Average coverage: 174.042,41	14055	88798	555	490	58	49	68	85670	1	1	1	1332.41	5325.59	4	5325.6	-0.0096	0	41.25	0.00012	R	VYANEDQFTYAYYLAVLHRPETQGMVLPAPYEISPQFYVNSEVVSK	M
1	ZygaenaFil_C7	ZygaenaFil_C7 Average coverage: 174.042,41	14055	88798	555	490	58	49	68	85671	1	1	1	1332.41	5325.59	4	5325.6	-0.0095	0	44.62	5.5e-05	R	VYANEDQFTYAYYLAVLHRPETQGMVLPAPYEISPQFYVNSEVVSK	M
1	ZygaenaFil_C7	ZygaenaFil_C7 Average coverage: 174.042,41	14055	88798	555	490	58	49	68	85672	1	1	1	1332.41	5325.59	4	5325.6	-0.0095	0	35.88	0.00041	R	VYANEDQFTYAYYLAVLHRPETQGMVLPAPYEISPQFYVNSEVVSK	M
1	ZygaenaFil_C7	ZygaenaFil_C7 Average coverage: 174.042,41	14055	88798	555	490	58	49	68	85673	1	1	1	1332.41	5325.59	4	5325.6	-0.0092	0	33.43	0.00073	R	VYANEDQFTYAYYLAVLHRPETQGMVLPAPYEISPQFYVNSEVVSK	M
1	ZygaenaFil_C7	ZygaenaFil_C7 Average coverage: 174.042,41	14055	88798	555	490	58	49	68	85675	1	1	1	1066.13	5325.59	5	5325.6	-0.0086	0	30.97	0.0013	R	VYANEDQFTYAYYLAVLHRPETQGMVLPAPYEISPQFYVNSEVVSK	M
1	ZygaenaFil_C7	ZygaenaFil_C7 Average coverage: 174.042,41	14055	88798	555	490	58	49	68	85678	1	1	1	1332.41	5325.6	4	5325.6	-0.0051	0	40.57	0.00014	R	VYANEDQFTYAYYLAVLHRPETQGMVLPAPYEISPQFYVNSEVVSK	M
1	ZygaenaFil_C7	ZygaenaFil_C7 Average coverage: 174.042,41	14055	88798	555	490	58	49	68	85914	1	1	1	1069.32	5341.59	5	5341.6	-0.0092	0	32.22	0.00069	R	VYANEDQFTYAYYLAVLHRPETQGMVLPAPYEISPQFYVNSEVVSK	M
1	ZygaenaFil_C7	ZygaenaFil_C7 Average coverage: 174.042,41	14055	88798	555	490	58	49	68	85915	1	1	1	1336.4	5341.59	4	5341.6	-0.0048	0	49.44	1.3e-05	R	VYANEDQFTYAYYLAVLHRPETQGMVLPAPYEISPQFYVNSEVVSK	M
1	ZygaenaFil_C26471	ZygaenaFil_C26471 Average coverage: 49,52	155	13069	6	5	2	2	13.9	36616	1	0	1	797.378	1592.74	2	1592.75	-0.0053	0	57.54	4e-06	K	HVNQIDTEAEYFK	I
1	ZygaenaFil_C26471	ZygaenaFil_C26471 Average coverage: 49,52	155	13069	6	5	2	2	13.9	36618	1	0	1	797.379	1592.74	2	1592.75	-0.0047	0	47.99	3.2e-05	K	HVNQIDTEAEYFK	I
1	ZygaenaFil_C26471	ZygaenaFil_C26471 Average coverage: 49,52	155	13069	6	5	2	2	13.9	36622	1	0	1	797.379	1592.74	2	1592.75	-0.0034	0	69.88	5e-07	K	HVNQIDTEAEYFK	I
1	ZygaenaFil_C26471	ZygaenaFil_C26471 Average coverage: 49,52	155	13069	6	5	2	2	13.9	36623	1	0	1	797.379	1592.74	2	1592.75	-0.0032	0	30.35	0.0016	K	HVNQIDTEAEYFK	I
1	ZygaenaFil_C26471	ZygaenaFil_C26471 Average coverage: 49,52	155	13069	6	5	2	2	13.9	36624	1	0	1	797.379	1592.74	2	1592.75	-0.0031	0	47.47	3.5e-05	K	HVNQIDTEAEYFK	I
1	ZygaenaFil_C26471	ZygaenaFil_C26471 Average coverage: 49,52	155	13069	6	5	2	2	13.9	45004	1	0	1	946.478	1890.94	2	1890.95	-0.0057	1	76.04	2.3e-07	K	HVNQIDTEAEYFKIGK	D
1	ZygaenaFil_C21140	ZygaenaFil_C21140 Average coverage: 91,12	104	118859	8	5	1	1	1.1	34828	1	0	1	762.909	1523.8	2	1523.81	-0.0062	0	46.24	0.00021	R	LNHQPFQVTVDVK	S
1	ZygaenaFil_C21140	ZygaenaFil_C21140 Average coverage: 91,12	104	118859	8	5	1	1	1.1	34888	1	0	1	762.909	1523.8	2	1523.81	-0.0051	0	33.74	0.0013	R	LNHQPFQVTVDVK	S
1	ZygaenaFil_C21140	ZygaenaFil_C21140 Average coverage: 91,12	104	118859	8	5	1	1	1.1	34900	1	0	1	762.91	1523.8	2	1523.81	-0.005	0	52.14	0.00022	R	LNHQPFQVTVDVK	S
1	ZygaenaFil_C21140	ZygaenaFil_C21140 Average coverage: 91,12	104	118859	8	5	1	1	1.1	34958	1	0	1	762.91	1523.81	2	1523.81	-0.0043	0	60.16	4.2e-06	R	LNHQPFQVTVDVK	S
1	ZygaenaFil_C21140	ZygaenaFil_C21140 Average coverage: 91,12	104	118859	8	5	1	1	1.1	35004	1	0	1	762.91	1523.81	2	1523.81	-0.0039	0	46.32	9.3e-05	R	LNHQPFQVTVDVK	S
1	ZygaenaFil_C21140	ZygaenaFil_C21140 Average coverage: 91,12	104	118859	8	5	1	1	1.1	35049	1	0	1	508.943	1523.81	3	1523.81	-0.0033	0	31.78	0.004	R	LNHQPFQVTVDVK	S
1	ZygaenaFil_C21140	ZygaenaFil_C21140 Average coverage: 91,12	104	118859	8	5	1	1	1.1	35091	1	0	1	508.943	1523.81	3	1523.81	-0.0016	0	31.82	0.0056	R	LNHQPFQVTVDVK	S
1	ZygaenaFil_C21140	ZygaenaFil_C21140 Average coverage: 91,12	104	118859	8	5	1	1	1.1	35097	1	0	1	762.912	1523.81	2	1523.81	-0.0008	0	58.78	1.2e-05	R	LNHQPFQVTVDVK	S
1	ZygaenaFil_C25737	ZygaenaFil_C25737 Average coverage: 22,72	59	18533	1	1	1	1	6.2	28222	1	0	1	666.837	1331.66	2	1331.66	-0.0032	1	58.91	5.7e-05	K	FYRNYELTAR	-
1	ZygaenaFil_C957	ZygaenaFil_C957 Average coverage: 41,74	0	506902	2	0	1	0	0.2	19639	1	0	1	370.184	1107.53	3	1107.53	-0.0035	0	44.23	0.0019	K	YNIPGYEPR	N
1	ZygaenaFil_C957	ZygaenaFil_C957 Average coverage: 41,74	0	506902	2	0	1	0	0.2	19642	1	0	1	370.184	1107.53	3	1107.53	-0.0034	0	43.68	0.0022	K	YNIPGYEPR	N
2	ZygaenaFil_C651	ZygaenaFil_C651 Average coverage: 1.796,90	11920	280886	539	438	145	123	62	4223	1	1	1	352.202	702.39	2	702.391	-0.0012	0	30.97	0.0098	K	LGASLDK	K
2	ZygaenaFil_C651	ZygaenaFil_C651 Average coverage: 1.796,90	11920	280886	539	438	145	123	62	10446	1	1	1	447.733	893.451	2	893.453	-0.002	0	33.11	0.0085	K	STGLEIMK	N
2	ZygaenaFil_C651	ZygaenaFil_C651 Average coverage: 1.796,90	11920	280886	539	438	145	123	62	10964	1	1	1	302.519	904.534	3	904.538	-0.0043	1	31.55	0.02	K	KGIEALFK	R
2	ZygaenaFil_C651	ZygaenaFil_C651 Average coverage: 1.796,90	11920	280886	539	438	145	123	62	10968	1	1	1	453.275	904.535	2	904.538	-0.0032	1	33.97	0.012	K	KGIEALFK	R
2	ZygaenaFil_C651	ZygaenaFil_C651 Average coverage: 1.796,90	11920	280886	539	438	145	123	62	12504	1	1	1	311.854	932.541	3	932.544	-0.0037	1	41.03	0.0038	K	GIEALFKR	D
2	ZygaenaFil_C651	ZygaenaFil_C651 Average coverage: 1.796,90	11920	280886	539	438	145	123	62	12506	1	1	1	467.278	932.541	2	932.544	-0.003	1	34.88	0.006	K	GIEALFKR	D
2	ZygaenaFil_C651	ZygaenaFil_C651 Average coverage: 1.796,90	11920	280886	539	438	145	123	62	12511	1	1	1	311.854	932.542	3	932.544	-0.0027	1	36.87	0.0098	K	GIEALFKR	D
2	ZygaenaFil_C651	ZygaenaFil_C651 Average coverage: 1.796,90	11920	280886	539	438	145	123	62	12512	1	1	1	467.278	932.542	2	932.544	-0.0027	1	41.62	0.0033	K	GIEALFKR	D
2	ZygaenaFil_C651	ZygaenaFil_C651 Average coverage: 1.796,90	11920	280886	539	438	145	123	62	12515	1	1	1	467.278	932.542	2	932.544	-0.002	1	53.76	0.0002	K	GIEALFKR	D
2	ZygaenaFil_C651	ZygaenaFil_C651 Average coverage: 1.796,90	11920	280886	539	438	145	123	62	13023	1	1	1	473.27	944.526	2	944.529	-0.0031	0	45.97	7.5e-05	K	ASGVVAVSQK	F
2	ZygaenaFil_C651	ZygaenaFil_C651 Average coverage: 1.796,90	11920	280886	539	438	145	123	62	13026	1	1	1	473.27	944.526	2	944.529	-0.003	0	31.92	0.001	K	ASGVVAVSQK	F
2	ZygaenaFil_C651	ZygaenaFil_C651 Average coverage: 1.796,90	11920	280886	539	438	145	123	62	13027	1	1	1	473.27	944.526	2	944.529	-0.0029	0	32.44	0.00091	K	ASGVVAVSQK	F
2	ZygaenaFil_C651	ZygaenaFil_C651 Average coverage: 1.796,90	11920	280886	539	438	145	123	62	13986	1	1	1	482.739	963.463	2	963.466	-0.0029	0	53.36	1.3e-05	K	NGPSELYGK	L
2	ZygaenaFil_C651	ZygaenaFil_C651 Average coverage: 1.796,90	11920	280886	539	438	145	123	62	14132	1	1	1	484.755	967.495	2	967.497	-0.0019	0	30.86	0.0032	R	GATASTIGYK	A
2	ZygaenaFil_C651	ZygaenaFil_C651 Average coverage: 1.796,90	11920	280886	539	438	145	123	62	14481	1	1	1	325.851	974.53	3	974.534	-0.0034	0	30.64	0.0022	K	FVLNAHFK	N
2	ZygaenaFil_C651	ZygaenaFil_C651 Average coverage: 1.796,90	11920	280886	539	438	145	123	62	14500	1	1	1	325.851	974.531	3	974.534	-0.0031	0	30.8	0.0021	K	FVLNAHFK	N
2	ZygaenaFil_C651	ZygaenaFil_C651 Average coverage: 1.796,90	11920	280886	539	438	145	123	62	14714	1	1	1	490.78	979.546	2	979.549	-0.0035	0	41.89	0.00022	R	VFLDALFR	A
2	ZygaenaFil_C651	ZygaenaFil_C651 Average coverage: 1.796,90	11920	280886	539	438	145	123	62	14716	1	1	1	490.78	979.546	2	979.549	-0.0033	0	31.28	0.0021	R	VFLDALFR	A
2	ZygaenaFil_C651	ZygaenaFil_C651 Average coverage: 1.796,90	11920	280886	539	438	145	123	62	14717	1	1	1	490.78	979.546	2	979.549	-0.0033	0	34.59	0.001	R	VFLDALFR	A
2	ZygaenaFil_C651	ZygaenaFil_C651 Average coverage: 1.796,90	11920	280886	539	438	145	123	62	14718	1	1	1	490.78	979.546	2	979.549	-0.0032	0	31	0.0018	R	VFLDALFR	A
2	ZygaenaFil_C651	ZygaenaFil_C651 Average coverage: 1.796,90	11920	280886	539	438	145	123	62	14720	1	1	1	490.78	979.546	2	979.549	-0.003	0	30.87	0.0018	R	VFLDALFR	A
2	ZygaenaFil_C651	ZygaenaFil_C651 Average coverage: 1.796,90	11920	280886	539	438	145	123	62	15659	1	1	1	502.734	1003.45	2	1003.46	-0.0036	0	34.21	0.00062	K	SDVDNLEGR	I
2	ZygaenaFil_C651	ZygaenaFil_C651 Average coverage: 1.796,90	11920	280886	539	438	145	123	62	15660	1	1	1	502.734	1003.45	2	1003.46	-0.0028	0	47.43	4.6e-05	K	SDVDNLEGR	I
2	ZygaenaFil_C651	ZygaenaFil_C651 Average coverage: 1.796,90	11920	280886	539	438	145	123	62	16521	1	1	1	344.513	1030.52	3	1030.52	-0.0056	0	33.38	0.026	R	VAEHFFGPK	S
2	ZygaenaFil_C651	ZygaenaFil_C651 Average coverage: 1.796,90	11920	280886	539	438	145	123	62	16529	1	1	1	344.514	1030.52	3	1030.52	-0.0036	0	35.2	0.007	R	VAEHFFGPK	S
2	ZygaenaFil_C651	ZygaenaFil_C651 Average coverage: 1.796,90	11920	280886	539	438	145	123	62	16530	1	1	1	516.267	1030.52	2	1030.52	-0.0036	0	38.09	0.00088	R	VAEHFFGPK	S
2	ZygaenaFil_C651	ZygaenaFil_C651 Average coverage: 1.796,90	11920	280886	539	438	145	123	62	16541	1	1	1	516.268	1030.52	2	1030.52	-0.0024	0	41.92	0.00094	R	VAEHFFGPK	S
2	ZygaenaFil_C651	ZygaenaFil_C651 Average coverage: 1.796,90	11920	280886	539	438	145	123	62	16684	1	1	1	346.524	1036.55	3	1036.56	-0.0045	1	36.41	0.0012	K	NFKVDLSSK	D
2	ZygaenaFil_C651	ZygaenaFil_C651 Average coverage: 1.796,90	11920	280886	539	438	145	123	62	16689	1	1	1	519.284	1036.55	2	1036.56	-0.0022	1	46.67	4.2e-05	K	NFKVDLSSK	D
2	ZygaenaFil_C651	ZygaenaFil_C651 Average coverage: 1.796,90	11920	280886	539	438	145	123	62	17276	1	1	1	527.336	1052.66	2	1052.66	-0.0026	0	33.52	0.0022	K	LLIETPVIR	V
2	ZygaenaFil_C651	ZygaenaFil_C651 Average coverage: 1.796,90	11920	280886	539	438	145	123	62	17831	1	1	1	531.812	1061.61	2	1061.61	-0.0035	0	46.69	0.00084	R	GTGLLIVDFK	K
2	ZygaenaFil_C651	ZygaenaFil_C651 Average coverage: 1.796,90	11920	280886	539	438	145	123	62	17832	1	1	1	531.812	1061.61	2	1061.61	-0.0034	0	42.44	0.0022	R	GTGLLIVDFK	K
2	ZygaenaFil_C651	ZygaenaFil_C651 Average coverage: 1.796,90	11920	280886	539	438	145	123	62	17833	1	1	1	531.812	1061.61	2	1061.61	-0.0032	0	46.07	0.00069	R	GTGLLIVDFK	K
2	ZygaenaFil_C651	ZygaenaFil_C651 Average coverage: 1.796,90	11920	280886	539	438	145	123	62	17834	1	1	1	531.812	1061.61	2	1061.61	-0.0031	0	38.81	0.0037	R	GTGLLIVDFK	K
2	ZygaenaFil_C651	ZygaenaFil_C651 Average coverage: 1.796,90	11920	280886	539	438	145	123	62	17835	1	1	1	531.812	1061.61	2	1061.61	-0.003	0	30.66	0.024	R	GTGLLIVDFK	K
2	ZygaenaFil_C651	ZygaenaFil_C651 Average coverage: 1.796,90	11920	280886	539	438	145	123	62	17836	1	1	1	531.812	1061.61	2	1061.61	-0.0029	0	42.77	0.0015	R	GTGLLIVDFK	K
2	ZygaenaFil_C651	ZygaenaFil_C651 Average coverage: 1.796,90	11920	280886	539	438	145	123	62	17959	1	1	1	534.253	1066.49	2	1066.49	-0.0015	0	38.57	0.00069	K	NTDNLFESK	N
2	ZygaenaFil_C651	ZygaenaFil_C651 Average coverage: 1.796,90	11920	280886	539	438	145	123	62	18226	1	1	1	538.806	1075.6	2	1075.6	-0.0043	0	43.79	0.00043	K	SAGLFAELIR	A
2	ZygaenaFil_C651	ZygaenaFil_C651 Average coverage: 1.796,90	11920	280886	539	438	145	123	62	18227	1	1	1	538.807	1075.6	2	1075.6	-0.0042	0	52.33	7.1e-05	K	SAGLFAELIR	A
2	ZygaenaFil_C651	ZygaenaFil_C651 Average coverage: 1.796,90	11920	280886	539	438	145	123	62	18232	1	1	1	538.807	1075.6	2	1075.6	-0.0037	0	45.49	0.00028	K	SAGLFAELIR	A
2	ZygaenaFil_C651	ZygaenaFil_C651 Average coverage: 1.796,90	11920	280886	539	438	145	123	62	18236	1	1	1	538.807	1075.6	2	1075.6	-0.0034	0	36.33	0.0019	K	SAGLFAELIR	A
2	ZygaenaFil_C651	ZygaenaFil_C651 Average coverage: 1.796,90	11920	280886	539	438	145	123	62	18239	1	1	1	538.807	1075.6	2	1075.6	-0.0032	0	31.78	0.0046	K	SAGLFAELIR	A
2	ZygaenaFil_C651	ZygaenaFil_C651 Average coverage: 1.796,90	11920	280886	539	438	145	123	62	18245	1	1	1	538.807	1075.6	2	1075.6	-0.003	0	55.82	5e-05	K	SAGLFAELIR	A
2	ZygaenaFil_C651	ZygaenaFil_C651 Average coverage: 1.796,90	11920	280886	539	438	145	123	62	18248	1	1	1	538.807	1075.6	2	1075.6	-0.0029	0	43.55	0.0004	K	SAGLFAELIR	A
2	ZygaenaFil_C651	ZygaenaFil_C651 Average coverage: 1.796,90	11920	280886	539	438	145	123	62	18253	1	1	1	538.807	1075.6	2	1075.6	-0.0025	0	40.54	0.00058	K	SAGLFAELIR	A
2	ZygaenaFil_C651	ZygaenaFil_C651 Average coverage: 1.796,90	11920	280886	539	438	145	123	62	18460	1	1	1	542.288	1082.56	2	1082.56	-0.0032	0	33.37	0.0018	R	GDILDYLFK	I
2	ZygaenaFil_C651	ZygaenaFil_C651 Average coverage: 1.796,90	11920	280886	539	438	145	123	62	18462	1	1	1	542.288	1082.56	2	1082.56	-0.0026	0	32.29	0.0034	R	GDILDYLFK	I
2	ZygaenaFil_C651	ZygaenaFil_C651 Average coverage: 1.796,90	11920	280886	539	438	145	123	62	19760	1	1	1	555.293	1108.57	2	1108.58	-0.0044	0	36.04	0.0011	K	YELSGVVTNK	Q
2	ZygaenaFil_C651	ZygaenaFil_C651 Average coverage: 1.796,90	11920	280886	539	438	145	123	62	20645	1	1	1	567.286	1132.56	2	1132.56	-0.0056	0	37.76	0.0012	K	LGFNVQGNER	R
2	ZygaenaFil_C651	ZygaenaFil_C651 Average coverage: 1.796,90	11920	280886	539	438	145	123	62	20648	1	1	1	567.287	1132.56	2	1132.56	-0.0036	0	53.6	2.7e-05	K	LGFNVQGNER	R
2	ZygaenaFil_C651	ZygaenaFil_C651 Average coverage: 1.796,90	11920	280886	539	438	145	123	62	20651	1	1	1	567.287	1132.56	2	1132.56	-0.0031	0	41.19	0.00077	K	LGFNVQGNER	R
2	ZygaenaFil_C651	ZygaenaFil_C651 Average coverage: 1.796,90	11920	280886	539	438	145	123	62	20654	1	1	1	567.287	1132.56	2	1132.56	-0.0028	0	30.21	0.0019	K	LGFNVQGNER	R
2	ZygaenaFil_C651	ZygaenaFil_C651 Average coverage: 1.796,90	11920	280886	539	438	145	123	62	20658	1	1	1	567.288	1132.56	2	1132.56	-0.002	0	38.68	0.00024	K	LGFNVQGNER	R
2	ZygaenaFil_C651	ZygaenaFil_C651 Average coverage: 1.796,90	11920	280886	539	438	145	123	62	20807	1	1	1	379.556	1135.65	3	1135.65	-0.0039	1	31.27	0.0012	R	RVFLDALFR	A
2	ZygaenaFil_C651	ZygaenaFil_C651 Average coverage: 1.796,90	11920	280886	539	438	145	123	62	20810	1	1	1	379.556	1135.65	3	1135.65	-0.0029	1	37.17	0.0015	R	RVFLDALFR	A
2	ZygaenaFil_C651	ZygaenaFil_C651 Average coverage: 1.796,90	11920	280886	539	438	145	123	62	21227	1	1	1	574.807	1147.6	2	1147.6	-0.0025	1	41.6	0.00037	K	STGLEIMKNR	Q
2	ZygaenaFil_C651	ZygaenaFil_C651 Average coverage: 1.796,90	11920	280886	539	438	145	123	62	21684	1	1	1	580.348	1158.68	2	1158.69	-0.0035	0	35.07	0.00051	R	VLSLESSAILK	D
2	ZygaenaFil_C651	ZygaenaFil_C651 Average coverage: 1.796,90	11920	280886	539	438	145	123	62	21686	1	1	1	580.349	1158.68	2	1158.69	-0.0029	0	46.38	0.0002	R	VLSLESSAILK	D
2	ZygaenaFil_C651	ZygaenaFil_C651 Average coverage: 1.796,90	11920	280886	539	438	145	123	62	21687	1	1	1	580.349	1158.68	2	1158.69	-0.0026	0	45.44	0.00019	R	VLSLESSAILK	D
2	ZygaenaFil_C651	ZygaenaFil_C651 Average coverage: 1.796,90	11920	280886	539	438	145	123	62	22096	1	1	1	391.218	1170.63	3	1170.64	-0.0043	1	33.48	0.02	R	TSANPDKVLAR	Q
2	ZygaenaFil_C651	ZygaenaFil_C651 Average coverage: 1.796,90	11920	280886	539	438	145	123	62	22097	1	1	1	391.218	1170.63	3	1170.64	-0.0039	1	44.55	0.00031	R	TSANPDKVLAR	Q
2	ZygaenaFil_C651	ZygaenaFil_C651 Average coverage: 1.796,90	11920	280886	539	438	145	123	62	22098	1	1	1	586.323	1170.63	2	1170.64	-0.0038	1	46.22	0.00012	R	TSANPDKVLAR	Q
2	ZygaenaFil_C651	ZygaenaFil_C651 Average coverage: 1.796,90	11920	280886	539	438	145	123	62	22169	1	1	1	587.328	1172.64	2	1172.65	-0.0049	0	43.26	0.00038	K	LTLEASPMALK	L
2	ZygaenaFil_C651	ZygaenaFil_C651 Average coverage: 1.796,90	11920	280886	539	438	145	123	62	22171	1	1	1	587.329	1172.64	2	1172.65	-0.0038	0	39.93	0.00094	K	LTLEASPMALK	L
2	ZygaenaFil_C651	ZygaenaFil_C651 Average coverage: 1.796,90	11920	280886	539	438	145	123	62	22307	1	1	1	589.823	1177.63	2	1177.63	-0.0036	0	53.76	0.00012	K	ELYNTIAAGVK	E
2	ZygaenaFil_C651	ZygaenaFil_C651 Average coverage: 1.796,90	11920	280886	539	438	145	123	62	22502	1	1	1	395.207	1182.6	3	1182.6	-0.0028	0	33.97	0.0037	R	LPFENAHDIK	L
2	ZygaenaFil_C651	ZygaenaFil_C651 Average coverage: 1.796,90	11920	280886	539	438	145	123	62	22693	1	1	1	595.327	1188.64	2	1188.64	-0.0033	0	30.45	0.032	K	LTLEASPMALK	L
2	ZygaenaFil_C651	ZygaenaFil_C651 Average coverage: 1.796,90	11920	280886	539	438	145	123	62	22727	1	1	1	595.859	1189.7	2	1189.71	-0.004	1	32.34	0.0046	R	GTGLLIVDFKK	S
2	ZygaenaFil_C651	ZygaenaFil_C651 Average coverage: 1.796,90	11920	280886	539	438	145	123	62	23785	1	1	1	605.779	1209.54	2	1209.54	-0.0019	0	37.12	0.0015	K	FNGNSDQLGMK	N
2	ZygaenaFil_C651	ZygaenaFil_C651 Average coverage: 1.796,90	11920	280886	539	438	145	123	62	25072	1	1	1	619.348	1236.68	2	1236.69	-0.0048	0	37.17	0.0072	R	SVYRPVLEFK	Y
2	ZygaenaFil_C651	ZygaenaFil_C651 Average coverage: 1.796,90	11920	280886	539	438	145	123	62	25419	1	1	1	415.245	1242.71	3	1242.72	-0.0047	0	39.3	0.0003	R	AIISLLQTEQK	S
2	ZygaenaFil_C651	ZygaenaFil_C651 Average coverage: 1.796,90	11920	280886	539	438	145	123	62	25427	1	1	1	622.365	1242.71	2	1242.72	-0.0037	0	37.56	0.0003	R	AIISLLQTEQK	S
2	ZygaenaFil_C651	ZygaenaFil_C651 Average coverage: 1.796,90	11920	280886	539	438	145	123	62	25430	1	1	1	622.365	1242.72	2	1242.72	-0.0031	0	34.59	0.00057	R	AIISLLQTEQK	S
2	ZygaenaFil_C651	ZygaenaFil_C651 Average coverage: 1.796,90	11920	280886	539	438	145	123	62	25431	1	1	1	622.365	1242.72	2	1242.72	-0.0031	0	32.1	0.00098	R	AIISLLQTEQK	S
2	ZygaenaFil_C651	ZygaenaFil_C651 Average coverage: 1.796,90	11920	280886	539	438	145	123	62	25433	1	1	1	622.365	1242.72	2	1242.72	-0.0025	0	32.31	0.00093	R	AIISLLQTEQK	S
2	ZygaenaFil_C651	ZygaenaFil_C651 Average coverage: 1.796,90	11920	280886	539	438	145	123	62	25975	1	1	1	632.318	1262.62	2	1262.63	-0.0039	0	64.7	1.4e-06	R	VGEQQQSVNFK	Y
2	ZygaenaFil_C651	ZygaenaFil_C651 Average coverage: 1.796,90	11920	280886	539	438	145	123	62	26135	1	1	1	635.851	1269.69	2	1269.69	-0.0057	0	40.94	0.0023	R	IDIDGQLLVER	N
2	ZygaenaFil_C651	ZygaenaFil_C651 Average coverage: 1.796,90	11920	280886	539	438	145	123	62	26136	1	1	1	635.852	1269.69	2	1269.69	-0.0043	0	104.82	1.3e-09	R	IDIDGQLLVER	N
2	ZygaenaFil_C651	ZygaenaFil_C651 Average coverage: 1.796,90	11920	280886	539	438	145	123	62	26137	1	1	1	635.852	1269.69	2	1269.69	-0.0042	0	34.21	0.00063	R	IDIDGQLLVER	N
2	ZygaenaFil_C651	ZygaenaFil_C651 Average coverage: 1.796,90	11920	280886	539	438	145	123	62	26138	1	1	1	635.852	1269.69	2	1269.69	-0.0042	0	80.18	8.1e-08	R	IDIDGQLLVER	N
2	ZygaenaFil_C651	ZygaenaFil_C651 Average coverage: 1.796,90	11920	280886	539	438	145	123	62	26237	1	1	1	637.313	1272.61	2	1272.61	-0.0026	0	49.28	0.00019	K	IQDMAITGPDGR	K
2	ZygaenaFil_C651	ZygaenaFil_C651 Average coverage: 1.796,90	11920	280886	539	438	145	123	62	26238	1	1	1	637.313	1272.61	2	1272.61	-0.0022	0	38.35	0.00025	K	IQDMAITGPDGR	K
2	ZygaenaFil_C651	ZygaenaFil_C651 Average coverage: 1.796,90	11920	280886	539	438	145	123	62	26407	1	1	1	639.335	1276.65	2	1276.66	-0.0054	0	74.98	2.1e-07	R	ALDQFMQVLGR	G
2	ZygaenaFil_C651	ZygaenaFil_C651 Average coverage: 1.796,90	11920	280886	539	438	145	123	62	26408	1	1	1	639.335	1276.65	2	1276.66	-0.0054	0	49.84	7e-05	R	ALDQFMQVLGR	G
2	ZygaenaFil_C651	ZygaenaFil_C651 Average coverage: 1.796,90	11920	280886	539	438	145	123	62	26409	1	1	1	639.335	1276.65	2	1276.66	-0.0048	0	64.88	2.6e-06	R	ALDQFMQVLGR	G
2	ZygaenaFil_C651	ZygaenaFil_C651 Average coverage: 1.796,90	11920	280886	539	438	145	123	62	26410	1	1	1	639.335	1276.66	2	1276.66	-0.0046	0	74.99	2.2e-07	R	ALDQFMQVLGR	G
2	ZygaenaFil_C651	ZygaenaFil_C651 Average coverage: 1.796,90	11920	280886	539	438	145	123	62	26411	1	1	1	426.559	1276.66	3	1276.66	-0.0045	0	32.96	0.0075	R	ALDQFMQVLGR	G
2	ZygaenaFil_C651	ZygaenaFil_C651 Average coverage: 1.796,90	11920	280886	539	438	145	123	62	26412	1	1	1	639.335	1276.66	2	1276.66	-0.0042	0	75.21	2.5e-07	R	ALDQFMQVLGR	G
2	ZygaenaFil_C651	ZygaenaFil_C651 Average coverage: 1.796,90	11920	280886	539	438	145	123	62	26413	1	1	1	639.335	1276.66	2	1276.66	-0.004	0	70.13	5.5e-07	R	ALDQFMQVLGR	G
2	ZygaenaFil_C651	ZygaenaFil_C651 Average coverage: 1.796,90	11920	280886	539	438	145	123	62	26414	1	1	1	639.335	1276.66	2	1276.66	-0.0035	0	75.01	2.2e-07	R	ALDQFMQVLGR	G
2	ZygaenaFil_C651	ZygaenaFil_C651 Average coverage: 1.796,90	11920	280886	539	438	145	123	62	26415	1	1	1	639.336	1276.66	2	1276.66	-0.0032	0	70.49	1e-06	R	ALDQFMQVLGR	G
2	ZygaenaFil_C651	ZygaenaFil_C651 Average coverage: 1.796,90	11920	280886	539	438	145	123	62	26416	1	1	1	639.336	1276.66	2	1276.66	-0.002	0	65.62	7e-07	R	ALDQFMQVLGR	G
2	ZygaenaFil_C651	ZygaenaFil_C651 Average coverage: 1.796,90	11920	280886	539	438	145	123	62	26672	1	1	1	645.311	1288.61	2	1288.61	-0.0001	0	59.84	3.5e-06	K	IQDMAITGPDGR	K
2	ZygaenaFil_C651	ZygaenaFil_C651 Average coverage: 1.796,90	11920	280886	539	438	145	123	62	26861	1	1	1	647.333	1292.65	2	1292.65	-0.0041	0	64.53	9e-07	R	ALDQFMQVLGR	G
2	ZygaenaFil_C651	ZygaenaFil_C651 Average coverage: 1.796,90	11920	280886	539	438	145	123	62	27031	1	1	1	649.821	1297.63	2	1297.63	-0.003	1	36.63	0.00037	R	NGPETKYTFGGK	F
2	ZygaenaFil_C651	ZygaenaFil_C651 Average coverage: 1.796,90	11920	280886	539	438	145	123	62	27441	1	1	1	655.388	1308.76	2	1308.77	-0.0045	0	33.74	0.00069	R	GIDLQLALPLEK	Q
2	ZygaenaFil_C651	ZygaenaFil_C651 Average coverage: 1.796,90	11920	280886	539	438	145	123	62	27446	1	1	1	655.388	1308.76	2	1308.77	-0.004	0	30.91	0.0024	R	GIDLQLALPLEK	Q
2	ZygaenaFil_C651	ZygaenaFil_C651 Average coverage: 1.796,90	11920	280886	539	438	145	123	62	27447	1	1	1	655.388	1308.76	2	1308.77	-0.0037	0	37.1	0.00033	R	GIDLQLALPLEK	Q
2	ZygaenaFil_C651	ZygaenaFil_C651 Average coverage: 1.796,90	11920	280886	539	438	145	123	62	27450	1	1	1	655.388	1308.76	2	1308.77	-0.0035	0	35.14	0.0006	R	GIDLQLALPLEK	Q
2	ZygaenaFil_C651	ZygaenaFil_C651 Average coverage: 1.796,90	11920	280886	539	438	145	123	62	27604	1	1	1	658.879	1315.74	2	1315.75	-0.0066	0	69.12	4.1e-07	R	VLALEGVVTYPR	D
2	ZygaenaFil_C651	ZygaenaFil_C651 Average coverage: 1.796,90	11920	280886	539	438	145	123	62	27605	1	1	1	658.879	1315.74	2	1315.75	-0.0066	0	68.61	3.7e-07	R	VLALEGVVTYPR	D
2	ZygaenaFil_C651	ZygaenaFil_C651 Average coverage: 1.796,90	11920	280886	539	438	145	123	62	27607	1	1	1	658.88	1315.74	2	1315.75	-0.0052	0	61.47	1.7e-06	R	VLALEGVVTYPR	D
2	ZygaenaFil_C651	ZygaenaFil_C651 Average coverage: 1.796,90	11920	280886	539	438	145	123	62	27610	1	1	1	658.88	1315.75	2	1315.75	-0.0047	0	68.6	7.1e-07	R	VLALEGVVTYPR	D
2	ZygaenaFil_C651	ZygaenaFil_C651 Average coverage: 1.796,90	11920	280886	539	438	145	123	62	27611	1	1	1	658.88	1315.75	2	1315.75	-0.0045	0	66.07	6.4e-07	R	VLALEGVVTYPR	D
2	ZygaenaFil_C651	ZygaenaFil_C651 Average coverage: 1.796,90	11920	280886	539	438	145	123	62	27612	1	1	1	658.88	1315.75	2	1315.75	-0.0044	0	53.15	1.1e-05	R	VLALEGVVTYPR	D
2	ZygaenaFil_C651	ZygaenaFil_C651 Average coverage: 1.796,90	11920	280886	539	438	145	123	62	27614	1	1	1	658.88	1315.75	2	1315.75	-0.0044	0	49.56	2.3e-05	R	VLALEGVVTYPR	D
2	ZygaenaFil_C651	ZygaenaFil_C651 Average coverage: 1.796,90	11920	280886	539	438	145	123	62	27616	1	1	1	658.88	1315.75	2	1315.75	-0.0043	0	53.12	1.1e-05	R	VLALEGVVTYPR	D
2	ZygaenaFil_C651	ZygaenaFil_C651 Average coverage: 1.796,90	11920	280886	539	438	145	123	62	27618	1	1	1	658.88	1315.75	2	1315.75	-0.0043	0	49.62	2.2e-05	R	VLALEGVVTYPR	D
2	ZygaenaFil_C651	ZygaenaFil_C651 Average coverage: 1.796,90	11920	280886	539	438	145	123	62	27624	1	1	1	658.88	1315.75	2	1315.75	-0.0041	0	41.1	0.00017	R	VLALEGVVTYPR	D
2	ZygaenaFil_C651	ZygaenaFil_C651 Average coverage: 1.796,90	11920	280886	539	438	145	123	62	27625	1	1	1	658.88	1315.75	2	1315.75	-0.004	0	68.07	4.1e-07	R	VLALEGVVTYPR	D
2	ZygaenaFil_C651	ZygaenaFil_C651 Average coverage: 1.796,90	11920	280886	539	438	145	123	62	27627	1	1	1	658.88	1315.75	2	1315.75	-0.004	0	49.07	2.5e-05	R	VLALEGVVTYPR	D
2	ZygaenaFil_C651	ZygaenaFil_C651 Average coverage: 1.796,90	11920	280886	539	438	145	123	62	27630	1	1	1	658.88	1315.75	2	1315.75	-0.0038	0	50.19	7.6e-05	R	VLALEGVVTYPR	D
2	ZygaenaFil_C651	ZygaenaFil_C651 Average coverage: 1.796,90	11920	280886	539	438	145	123	62	27634	1	1	1	658.88	1315.75	2	1315.75	-0.0036	0	65.79	6.8e-07	R	VLALEGVVTYPR	D
2	ZygaenaFil_C651	ZygaenaFil_C651 Average coverage: 1.796,90	11920	280886	539	438	145	123	62	27635	1	1	1	658.88	1315.75	2	1315.75	-0.0036	0	36.19	0.0004	R	VLALEGVVTYPR	D
2	ZygaenaFil_C651	ZygaenaFil_C651 Average coverage: 1.796,90	11920	280886	539	438	145	123	62	27638	1	1	1	658.881	1315.75	2	1315.75	-0.0034	0	68.89	4.8e-07	R	VLALEGVVTYPR	D
2	ZygaenaFil_C651	ZygaenaFil_C651 Average coverage: 1.796,90	11920	280886	539	438	145	123	62	27642	1	1	1	439.59	1315.75	3	1315.75	-0.0027	0	34.86	0.0054	R	VLALEGVVTYPR	D
2	ZygaenaFil_C651	ZygaenaFil_C651 Average coverage: 1.796,90	11920	280886	539	438	145	123	62	27643	1	1	1	658.881	1315.75	2	1315.75	-0.0023	0	65.63	7e-07	R	VLALEGVVTYPR	D
2	ZygaenaFil_C651	ZygaenaFil_C651 Average coverage: 1.796,90	11920	280886	539	438	145	123	62	27810	1	1	1	662.839	1323.66	2	1323.67	-0.004	0	53.17	1.4e-05	K	ITYNGASATGELK	F
2	ZygaenaFil_C651	ZygaenaFil_C651 Average coverage: 1.796,90	11920	280886	539	438	145	123	62	27811	1	1	1	662.839	1323.66	2	1323.67	-0.0039	0	80.4	1.3e-07	K	ITYNGASATGELK	F
2	ZygaenaFil_C651	ZygaenaFil_C651 Average coverage: 1.796,90	11920	280886	539	438	145	123	62	27812	1	1	1	662.839	1323.66	2	1323.67	-0.0027	0	55.63	6.1e-06	K	ITYNGASATGELK	F
2	ZygaenaFil_C651	ZygaenaFil_C651 Average coverage: 1.796,90	11920	280886	539	438	145	123	62	27859	1	1	1	663.852	1325.69	2	1325.69	-0.004	0	55.83	3.9e-05	R	NQELISLSASHK	D
2	ZygaenaFil_C651	ZygaenaFil_C651 Average coverage: 1.796,90	11920	280886	539	438	145	123	62	27860	1	1	1	663.852	1325.69	2	1325.69	-0.004	0	60.46	1.3e-05	R	NQELISLSASHK	D
2	ZygaenaFil_C651	ZygaenaFil_C651 Average coverage: 1.796,90	11920	280886	539	438	145	123	62	28150	1	1	1	665.378	1328.74	2	1328.75	-0.0044	0	47.26	0.00017	K	FPSGITITLPQR	V
2	ZygaenaFil_C651	ZygaenaFil_C651 Average coverage: 1.796,90	11920	280886	539	438	145	123	62	28151	1	1	1	665.378	1328.74	2	1328.75	-0.0044	0	42.37	0.00015	K	FPSGITITLPQR	V
2	ZygaenaFil_C651	ZygaenaFil_C651 Average coverage: 1.796,90	11920	280886	539	438	145	123	62	28152	1	1	1	665.378	1328.74	2	1328.75	-0.0043	0	38.96	0.00061	K	FPSGITITLPQR	V
2	ZygaenaFil_C651	ZygaenaFil_C651 Average coverage: 1.796,90	11920	280886	539	438	145	123	62	28153	1	1	1	665.378	1328.74	2	1328.75	-0.0042	0	39.97	0.00018	K	FPSGITITLPQR	V
2	ZygaenaFil_C651	ZygaenaFil_C651 Average coverage: 1.796,90	11920	280886	539	438	145	123	62	28154	1	1	1	665.378	1328.74	2	1328.75	-0.0042	0	57.45	1.2e-05	K	FPSGITITLPQR	V
2	ZygaenaFil_C651	ZygaenaFil_C651 Average coverage: 1.796,90	11920	280886	539	438	145	123	62	28155	1	1	1	665.378	1328.74	2	1328.75	-0.0039	0	38.06	0.00027	K	FPSGITITLPQR	V
2	ZygaenaFil_C651	ZygaenaFil_C651 Average coverage: 1.796,90	11920	280886	539	438	145	123	62	28156	1	1	1	665.378	1328.74	2	1328.75	-0.0037	0	42.16	0.00033	K	FPSGITITLPQR	V
2	ZygaenaFil_C651	ZygaenaFil_C651 Average coverage: 1.796,90	11920	280886	539	438	145	123	62	28157	1	1	1	665.378	1328.74	2	1328.75	-0.0034	0	56.02	7.9e-05	K	FPSGITITLPQR	V
2	ZygaenaFil_C651	ZygaenaFil_C651 Average coverage: 1.796,90	11920	280886	539	438	145	123	62	28159	1	1	1	665.379	1328.74	2	1328.75	-0.0025	0	49.67	3.9e-05	K	FPSGITITLPQR	V
2	ZygaenaFil_C651	ZygaenaFil_C651 Average coverage: 1.796,90	11920	280886	539	438	145	123	62	28293	1	1	1	668.347	1334.68	2	1334.68	-0.0048	0	55.55	6.2e-06	R	QHYGLIHTPNR	F
2	ZygaenaFil_C651	ZygaenaFil_C651 Average coverage: 1.796,90	11920	280886	539	438	145	123	62	28301	1	1	1	668.348	1334.68	2	1334.68	-0.002	0	54.03	3.4e-05	R	QHYGLIHTPNR	F
2	ZygaenaFil_C651	ZygaenaFil_C651 Average coverage: 1.796,90	11920	280886	539	438	145	123	62	28380	1	1	1	670.844	1339.67	2	1339.68	-0.0045	0	42.72	0.0023	K	QDLFNVYSQVK	G
2	ZygaenaFil_C651	ZygaenaFil_C651 Average coverage: 1.796,90	11920	280886	539	438	145	123	62	28390	1	1	1	335.947	1339.76	4	1339.76	-0.0038	0	31.73	0.0027	K	YGKPPGLEKPVR	F
2	ZygaenaFil_C651	ZygaenaFil_C651 Average coverage: 1.796,90	11920	280886	539	438	145	123	62	28523	1	1	1	672.863	1343.71	2	1343.72	-0.0038	0	39.24	0.00021	K	LTLTGNTGGALNGR	F
2	ZygaenaFil_C651	ZygaenaFil_C651 Average coverage: 1.796,90	11920	280886	539	438	145	123	62	28524	1	1	1	672.863	1343.71	2	1343.72	-0.0035	0	42.76	9.8e-05	K	LTLTGNTGGALNGR	F
2	ZygaenaFil_C651	ZygaenaFil_C651 Average coverage: 1.796,90	11920	280886	539	438	145	123	62	28654	1	1	1	450.587	1348.74	3	1348.75	-0.0055	0	64.48	1.3e-05	K	LSIIGHLQPESR	I
2	ZygaenaFil_C651	ZygaenaFil_C651 Average coverage: 1.796,90	11920	280886	539	438	145	123	62	28656	1	1	1	675.378	1348.74	2	1348.75	-0.0044	0	52.27	3.2e-05	K	LSIIGHLQPESR	I
2	ZygaenaFil_C651	ZygaenaFil_C651 Average coverage: 1.796,90	11920	280886	539	438	145	123	62	28661	1	1	1	675.379	1348.74	2	1348.75	-0.0033	0	56.52	5e-06	K	LSIIGHLQPESR	I
2	ZygaenaFil_C651	ZygaenaFil_C651 Average coverage: 1.796,90	11920	280886	539	438	145	123	62	28830	1	1	1	679.837	1357.66	2	1357.67	-0.0063	0	32.04	0.0037	K	DNFNYFLNALK	S
2	ZygaenaFil_C651	ZygaenaFil_C651 Average coverage: 1.796,90	11920	280886	539	438	145	123	62	28838	1	1	1	679.838	1357.66	2	1357.67	-0.0042	0	47.42	0.00014	K	DNFNYFLNALK	S
2	ZygaenaFil_C651	ZygaenaFil_C651 Average coverage: 1.796,90	11920	280886	539	438	145	123	62	28839	1	1	1	679.838	1357.66	2	1357.67	-0.0041	0	47.61	0.00011	K	DNFNYFLNALK	S
2	ZygaenaFil_C651	ZygaenaFil_C651 Average coverage: 1.796,90	11920	280886	539	438	145	123	62	28843	1	1	1	679.839	1357.66	2	1357.67	-0.0039	0	30.59	0.0077	K	DNFNYFLNALK	S
2	ZygaenaFil_C651	ZygaenaFil_C651 Average coverage: 1.796,90	11920	280886	539	438	145	123	62	28844	1	1	1	453.562	1357.66	3	1357.67	-0.0039	0	37.8	0.0015	K	DNFNYFLNALK	S
2	ZygaenaFil_C651	ZygaenaFil_C651 Average coverage: 1.796,90	11920	280886	539	438	145	123	62	28845	1	1	1	679.839	1357.66	2	1357.67	-0.0038	0	52.71	2.8e-05	K	DNFNYFLNALK	S
2	ZygaenaFil_C651	ZygaenaFil_C651 Average coverage: 1.796,90	11920	280886	539	438	145	123	62	28847	1	1	1	679.839	1357.66	2	1357.67	-0.0037	0	33.16	0.0031	K	DNFNYFLNALK	S
2	ZygaenaFil_C651	ZygaenaFil_C651 Average coverage: 1.796,90	11920	280886	539	438	145	123	62	28850	1	1	1	679.839	1357.66	2	1357.67	-0.0033	0	55.44	1.8e-05	K	DNFNYFLNALK	S
2	ZygaenaFil_C651	ZygaenaFil_C651 Average coverage: 1.796,90	11920	280886	539	438	145	123	62	28856	1	1	1	679.839	1357.66	2	1357.67	-0.0025	0	41.72	0.00043	K	DNFNYFLNALK	S
2	ZygaenaFil_C651	ZygaenaFil_C651 Average coverage: 1.796,90	11920	280886	539	438	145	123	62	28863	1	1	1	679.84	1357.67	2	1357.67	-0.001	0	45.4	0.00014	K	DNFNYFLNALK	S
2	ZygaenaFil_C651	ZygaenaFil_C651 Average coverage: 1.796,90	11920	280886	539	438	145	123	62	29040	1	1	1	681.889	1361.76	2	1361.77	-0.0026	1	62.17	3e-06	K	ASGVVAVSQKFAAK	L
2	ZygaenaFil_C651	ZygaenaFil_C651 Average coverage: 1.796,90	11920	280886	539	438	145	123	62	29041	1	1	1	681.89	1361.77	2	1361.77	-0.0012	1	39.29	0.00043	K	ASGVVAVSQKFAAK	L
2	ZygaenaFil_C651	ZygaenaFil_C651 Average coverage: 1.796,90	11920	280886	539	438	145	123	62	29060	1	1	1	682.386	1362.76	2	1362.76	-0.005	0	74.81	1.1e-07	K	THAVAELVLPTGR	C
2	ZygaenaFil_C651	ZygaenaFil_C651 Average coverage: 1.796,90	11920	280886	539	438	145	123	62	29062	1	1	1	682.386	1362.76	2	1362.76	-0.0049	0	74.35	1.2e-07	K	THAVAELVLPTGR	C
2	ZygaenaFil_C651	ZygaenaFil_C651 Average coverage: 1.796,90	11920	280886	539	438	145	123	62	29063	1	1	1	682.386	1362.76	2	1362.76	-0.0048	0	35.65	0.00078	K	THAVAELVLPTGR	C
2	ZygaenaFil_C651	ZygaenaFil_C651 Average coverage: 1.796,90	11920	280886	539	438	145	123	62	29065	1	1	1	682.386	1362.76	2	1362.76	-0.0047	0	69.71	3.2e-07	K	THAVAELVLPTGR	C
2	ZygaenaFil_C651	ZygaenaFil_C651 Average coverage: 1.796,90	11920	280886	539	438	145	123	62	29066	1	1	1	455.26	1362.76	3	1362.76	-0.0044	0	47.21	0.0003	K	THAVAELVLPTGR	C
2	ZygaenaFil_C651	ZygaenaFil_C651 Average coverage: 1.796,90	11920	280886	539	438	145	123	62	29069	1	1	1	682.386	1362.76	2	1362.76	-0.004	0	74.89	9.5e-08	K	THAVAELVLPTGR	C
2	ZygaenaFil_C651	ZygaenaFil_C651 Average coverage: 1.796,90	11920	280886	539	438	145	123	62	29070	1	1	1	682.386	1362.76	2	1362.76	-0.004	0	74.34	1.1e-07	K	THAVAELVLPTGR	C
2	ZygaenaFil_C651	ZygaenaFil_C651 Average coverage: 1.796,90	11920	280886	539	438	145	123	62	29073	1	1	1	682.386	1362.76	2	1362.76	-0.0037	0	47.4	3.6e-05	K	THAVAELVLPTGR	C
2	ZygaenaFil_C651	ZygaenaFil_C651 Average coverage: 1.796,90	11920	280886	539	438	145	123	62	29076	1	1	1	455.26	1362.76	3	1362.76	-0.0031	0	30.76	0.0045	K	THAVAELVLPTGR	C
2	ZygaenaFil_C651	ZygaenaFil_C651 Average coverage: 1.796,90	11920	280886	539	438	145	123	62	29077	1	1	1	682.387	1362.76	2	1362.76	-0.0029	0	74.27	1.1e-07	K	THAVAELVLPTGR	C
2	ZygaenaFil_C651	ZygaenaFil_C651 Average coverage: 1.796,90	11920	280886	539	438	145	123	62	29321	1	1	1	684.834	1367.65	2	1367.66	-0.0038	0	46.89	5.7e-05	K	AYLSVISCPCAK	S
2	ZygaenaFil_C651	ZygaenaFil_C651 Average coverage: 1.796,90	11920	280886	539	438	145	123	62	30190	1	1	1	701.359	1400.7	2	1400.71	-0.0058	1	62.38	2.4e-05	K	IQDMAITGPDGRK	Y
2	ZygaenaFil_C651	ZygaenaFil_C651 Average coverage: 1.796,90	11920	280886	539	438	145	123	62	30193	1	1	1	467.909	1400.7	3	1400.71	-0.0034	1	32.03	0.024	K	IQDMAITGPDGRK	Y
2	ZygaenaFil_C651	ZygaenaFil_C651 Average coverage: 1.796,90	11920	280886	539	438	145	123	62	30654	1	1	1	708.888	1415.76	2	1415.77	-0.0057	0	31.65	0.0011	R	IDISADIFLPGQK	K
2	ZygaenaFil_C651	ZygaenaFil_C651 Average coverage: 1.796,90	11920	280886	539	438	145	123	62	30656	1	1	1	708.888	1415.76	2	1415.77	-0.0051	0	54.65	0.00013	R	IDISADIFLPGQK	K
2	ZygaenaFil_C651	ZygaenaFil_C651 Average coverage: 1.796,90	11920	280886	539	438	145	123	62	30657	1	1	1	708.888	1415.76	2	1415.77	-0.0049	0	42.81	0.00052	R	IDISADIFLPGQK	K
2	ZygaenaFil_C651	ZygaenaFil_C651 Average coverage: 1.796,90	11920	280886	539	438	145	123	62	30659	1	1	1	708.888	1415.76	2	1415.77	-0.0046	0	35.95	0.005	R	IDISADIFLPGQK	K
2	ZygaenaFil_C651	ZygaenaFil_C651 Average coverage: 1.796,90	11920	280886	539	438	145	123	62	30662	1	1	1	708.888	1415.76	2	1415.77	-0.0043	0	44.41	0.00018	R	IDISADIFLPGQK	K
2	ZygaenaFil_C651	ZygaenaFil_C651 Average coverage: 1.796,90	11920	280886	539	438	145	123	62	30667	1	1	1	708.889	1415.76	2	1415.77	-0.0019	0	44.97	0.00025	R	IDISADIFLPGQK	K
2	ZygaenaFil_C651	ZygaenaFil_C651 Average coverage: 1.796,90	11920	280886	539	438	145	123	62	32490	1	1	1	726.852	1451.69	2	1451.7	-0.0064	0	34.29	0.0064	K	FTPSSLELDMNAK	M
2	ZygaenaFil_C651	ZygaenaFil_C651 Average coverage: 1.796,90	11920	280886	539	438	145	123	62	32491	1	1	1	726.853	1451.69	2	1451.7	-0.0051	0	41.55	0.00022	K	FTPSSLELDMNAK	M
2	ZygaenaFil_C651	ZygaenaFil_C651 Average coverage: 1.796,90	11920	280886	539	438	145	123	62	32493	1	1	1	726.854	1451.69	2	1451.7	-0.004	0	50.23	2e-05	K	FTPSSLELDMNAK	M
2	ZygaenaFil_C651	ZygaenaFil_C651 Average coverage: 1.796,90	11920	280886	539	438	145	123	62	32495	1	1	1	726.854	1451.69	2	1451.7	-0.0039	0	53.54	1.3e-05	K	FTPSSLELDMNAK	M
2	ZygaenaFil_C651	ZygaenaFil_C651 Average coverage: 1.796,90	11920	280886	539	438	145	123	62	33079	1	1	1	734.851	1467.69	2	1467.69	-0.0037	0	37.66	0.00029	K	FTPSSLELDMNAK	M
2	ZygaenaFil_C651	ZygaenaFil_C651 Average coverage: 1.796,90	11920	280886	539	438	145	123	62	33087	1	1	1	734.889	1467.76	2	1467.77	-0.0055	0	55.22	8.3e-05	K	NLLDTEPVQQVGR	F
2	ZygaenaFil_C651	ZygaenaFil_C651 Average coverage: 1.796,90	11920	280886	539	438	145	123	62	33092	1	1	1	734.889	1467.76	2	1467.77	-0.0038	0	64.24	4.1e-06	K	NLLDTEPVQQVGR	F
2	ZygaenaFil_C651	ZygaenaFil_C651 Average coverage: 1.796,90	11920	280886	539	438	145	123	62	33094	1	1	1	734.891	1467.77	2	1467.77	-0.0053	1	49.84	5.6e-05	K	KQDLFNVYSQVK	G
2	ZygaenaFil_C651	ZygaenaFil_C651 Average coverage: 1.796,90	11920	280886	539	438	145	123	62	33095	1	1	1	734.891	1467.77	2	1467.77	-0.005	1	62.61	1.6e-06	K	KQDLFNVYSQVK	G
2	ZygaenaFil_C651	ZygaenaFil_C651 Average coverage: 1.796,90	11920	280886	539	438	145	123	62	33099	1	1	1	490.263	1467.77	3	1467.77	-0.0037	1	37.93	0.002	K	KQDLFNVYSQVK	G
2	ZygaenaFil_C651	ZygaenaFil_C651 Average coverage: 1.796,90	11920	280886	539	438	145	123	62	33100	1	1	1	734.892	1467.77	2	1467.77	-0.0031	1	83.82	4.8e-08	K	KQDLFNVYSQVK	G
2	ZygaenaFil_C651	ZygaenaFil_C651 Average coverage: 1.796,90	11920	280886	539	438	145	123	62	33101	1	1	1	734.893	1467.77	2	1467.77	-0.0017	1	51.07	9.4e-05	K	KQDLFNVYSQVK	G
2	ZygaenaFil_C651	ZygaenaFil_C651 Average coverage: 1.796,90	11920	280886	539	438	145	123	62	33102	1	1	1	734.893	1467.77	2	1467.77	-0.0012	1	74.93	2.8e-07	K	KQDLFNVYSQVK	G
2	ZygaenaFil_C651	ZygaenaFil_C651 Average coverage: 1.796,90	11920	280886	539	438	145	123	62	33114	1	1	1	490.291	1467.85	3	1467.86	-0.0041	1	33.32	0.0011	R	KYGKPPGLEKPVR	F
2	ZygaenaFil_C651	ZygaenaFil_C651 Average coverage: 1.796,90	11920	280886	539	438	145	123	62	33600	1	1	1	739.426	1476.84	2	1476.84	-0.0041	1	55.32	6.5e-06	R	KLSIIGHLQPESR	I
2	ZygaenaFil_C651	ZygaenaFil_C651 Average coverage: 1.796,90	11920	280886	539	438	145	123	62	33622	1	1	1	739.883	1477.75	2	1477.76	-0.0061	1	46.15	0.00096	K	NIPNGPTSKFEFK	S
2	ZygaenaFil_C651	ZygaenaFil_C651 Average coverage: 1.796,90	11920	280886	539	438	145	123	62	34755	1	1	1	507.935	1520.78	3	1520.78	-0.0015	1	31.81	0.0025	K	LYREIENDQTLK	E
2	ZygaenaFil_C651	ZygaenaFil_C651 Average coverage: 1.796,90	11920	280886	539	438	145	123	62	35423	1	1	1	771.386	1540.76	2	1540.76	-0.0057	1	45.16	0.00031	K	VYFKGDLQNTSNR	K
2	ZygaenaFil_C651	ZygaenaFil_C651 Average coverage: 1.796,90	11920	280886	539	438	145	123	62	35425	1	1	1	771.386	1540.76	2	1540.76	-0.005	1	34.16	0.0035	K	VYFKGDLQNTSNR	K
2	ZygaenaFil_C651	ZygaenaFil_C651 Average coverage: 1.796,90	11920	280886	539	438	145	123	62	35430	1	1	1	771.387	1540.76	2	1540.76	-0.004	1	42.02	0.0023	K	VYFKGDLQNTSNR	K
2	ZygaenaFil_C651	ZygaenaFil_C651 Average coverage: 1.796,90	11920	280886	539	438	145	123	62	35502	1	1	1	772.935	1543.86	2	1543.86	-0.0053	1	44.1	7.5e-05	R	IDISADIFLPGQKK	N
2	ZygaenaFil_C651	ZygaenaFil_C651 Average coverage: 1.796,90	11920	280886	539	438	145	123	62	35505	1	1	1	772.936	1543.86	2	1543.86	-0.004	1	82.19	1.4e-07	R	IDISADIFLPGQKK	N
2	ZygaenaFil_C651	ZygaenaFil_C651 Average coverage: 1.796,90	11920	280886	539	438	145	123	62	35575	1	1	1	774.374	1546.73	2	1546.74	-0.0045	1	98.12	4.4e-09	R	DNNDKLHFSTQTK	N
2	ZygaenaFil_C651	ZygaenaFil_C651 Average coverage: 1.796,90	11920	280886	539	438	145	123	62	35751	1	1	1	519.945	1556.81	3	1556.82	-0.0036	1	52.8	2.5e-05	K	QEGPKTIIEGSGSVR	V
2	ZygaenaFil_C651	ZygaenaFil_C651 Average coverage: 1.796,90	11920	280886	539	438	145	123	62	35752	1	1	1	779.413	1556.81	2	1556.82	-0.0036	1	36.07	0.00041	K	QEGPKTIIEGSGSVR	V
2	ZygaenaFil_C651	ZygaenaFil_C651 Average coverage: 1.796,90	11920	280886	539	438	145	123	62	35808	1	1	1	520.63	1558.87	3	1558.87	-0.0043	1	30.62	0.0056	R	VLALEGVVTYPRDK	S
2	ZygaenaFil_C651	ZygaenaFil_C651 Average coverage: 1.796,90	11920	280886	539	438	145	123	62	35810	1	1	1	780.441	1558.87	2	1558.87	-0.0036	1	57.13	6.1e-06	R	VLALEGVVTYPRDK	S
2	ZygaenaFil_C651	ZygaenaFil_C651 Average coverage: 1.796,90	11920	280886	539	438	145	123	62	35924	1	1	1	783.445	1564.88	2	1564.88	-0.0061	0	100.51	1.9e-09	R	AGTGHSLEVIIDILK	K
2	ZygaenaFil_C651	ZygaenaFil_C651 Average coverage: 1.796,90	11920	280886	539	438	145	123	62	35927	1	1	1	522.633	1564.88	3	1564.88	-0.0053	0	63.7	5.8e-06	R	AGTGHSLEVIIDILK	K
2	ZygaenaFil_C651	ZygaenaFil_C651 Average coverage: 1.796,90	11920	280886	539	438	145	123	62	35928	1	1	1	783.446	1564.88	2	1564.88	-0.0049	0	48.55	0.00027	R	AGTGHSLEVIIDILK	K
2	ZygaenaFil_C651	ZygaenaFil_C651 Average coverage: 1.796,90	11920	280886	539	438	145	123	62	35936	1	1	1	783.447	1564.88	2	1564.88	-0.0037	0	52.88	2.3e-05	R	AGTGHSLEVIIDILK	K
2	ZygaenaFil_C651	ZygaenaFil_C651 Average coverage: 1.796,90	11920	280886	539	438	145	123	62	36001	1	1	1	784.83	1567.65	2	1567.65	-0.0048	0	69.03	3.4e-07	R	EYSFEYNGVSDMK	V
2	ZygaenaFil_C651	ZygaenaFil_C651 Average coverage: 1.796,90	11920	280886	539	438	145	123	62	36003	1	1	1	784.83	1567.65	2	1567.65	-0.0041	0	45.89	5e-05	R	EYSFEYNGVSDMK	V
2	ZygaenaFil_C651	ZygaenaFil_C651 Average coverage: 1.796,90	11920	280886	539	438	145	123	62	36049	1	1	1	785.924	1569.83	2	1569.84	-0.0064	1	45.78	0.00011	K	YIGKYELSGVVTNK	Q
2	ZygaenaFil_C651	ZygaenaFil_C651 Average coverage: 1.796,90	11920	280886	539	438	145	123	62	36065	1	1	1	785.925	1569.84	2	1569.84	-0.0049	1	77.63	5.4e-07	K	YIGKYELSGVVTNK	Q
2	ZygaenaFil_C651	ZygaenaFil_C651 Average coverage: 1.796,90	11920	280886	539	438	145	123	62	36069	1	1	1	785.925	1569.84	2	1569.84	-0.0045	1	49.85	5.9e-05	K	YIGKYELSGVVTNK	Q
2	ZygaenaFil_C651	ZygaenaFil_C651 Average coverage: 1.796,90	11920	280886	539	438	145	123	62	36070	1	1	1	785.925	1569.84	2	1569.84	-0.0043	1	46.08	9.9e-05	K	YIGKYELSGVVTNK	Q
2	ZygaenaFil_C651	ZygaenaFil_C651 Average coverage: 1.796,90	11920	280886	539	438	145	123	62	36329	1	1	1	791.361	1580.71	2	1580.71	-0.0058	0	55.25	1.1e-05	R	TEDPQSLYDNIMR	R
2	ZygaenaFil_C651	ZygaenaFil_C651 Average coverage: 1.796,90	11920	280886	539	438	145	123	62	36331	1	1	1	791.365	1580.72	2	1580.71	0.0018	0	53.69	9.2e-06	R	TEDPQSLYDNIMR	R
2	ZygaenaFil_C651	ZygaenaFil_C651 Average coverage: 1.796,90	11920	280886	539	438	145	123	62	36375	1	1	1	792.828	1583.64	2	1583.64	-0.0035	0	61.37	1.8e-06	R	EYSFEYNGVSDMK	V
2	ZygaenaFil_C651	ZygaenaFil_C651 Average coverage: 1.796,90	11920	280886	539	438	145	123	62	36686	1	1	1	798.911	1595.81	2	1595.81	-0.0056	0	40.42	0.00016	K	ELFLGVGALAGAYCR	D
2	ZygaenaFil_C651	ZygaenaFil_C651 Average coverage: 1.796,90	11920	280886	539	438	145	123	62	36690	1	1	1	798.912	1595.81	2	1595.81	-0.0042	0	44.17	7.2e-05	K	ELFLGVGALAGAYCR	D
2	ZygaenaFil_C651	ZygaenaFil_C651 Average coverage: 1.796,90	11920	280886	539	438	145	123	62	36691	1	1	1	798.912	1595.81	2	1595.81	-0.004	0	52.74	2.2e-05	K	ELFLGVGALAGAYCR	D
2	ZygaenaFil_C651	ZygaenaFil_C651 Average coverage: 1.796,90	11920	280886	539	438	145	123	62	36692	1	1	1	532.944	1595.81	3	1595.81	-0.0037	0	40.25	0.00017	K	ELFLGVGALAGAYCR	D
2	ZygaenaFil_C651	ZygaenaFil_C651 Average coverage: 1.796,90	11920	280886	539	438	145	123	62	36693	1	1	1	798.912	1595.81	2	1595.81	-0.0036	0	40.11	0.00017	K	ELFLGVGALAGAYCR	D
2	ZygaenaFil_C651	ZygaenaFil_C651 Average coverage: 1.796,90	11920	280886	539	438	145	123	62	36694	1	1	1	798.912	1595.81	2	1595.81	-0.0033	0	60.83	2e-06	K	ELFLGVGALAGAYCR	D
2	ZygaenaFil_C651	ZygaenaFil_C651 Average coverage: 1.796,90	11920	280886	539	438	145	123	62	36697	1	1	1	798.913	1595.81	2	1595.81	-0.0005	0	34.61	0.00057	K	ELFLGVGALAGAYCR	D
2	ZygaenaFil_C651	ZygaenaFil_C651 Average coverage: 1.796,90	11920	280886	539	438	145	123	62	36704	1	1	1	799.359	1596.7	2	1596.71	-0.0046	0	69.76	6.8e-07	R	TEDPQSLYDNIMR	R
2	ZygaenaFil_C651	ZygaenaFil_C651 Average coverage: 1.796,90	11920	280886	539	438	145	123	62	36705	1	1	1	799.361	1596.71	2	1596.71	-0.0026	0	66.59	1.6e-06	R	TEDPQSLYDNIMR	R
2	ZygaenaFil_C651	ZygaenaFil_C651 Average coverage: 1.796,90	11920	280886	539	438	145	123	62	36892	1	1	1	802.893	1603.77	2	1603.78	-0.006	0	34.81	0.00077	K	YHLHVYSQPEFGK	F
2	ZygaenaFil_C651	ZygaenaFil_C651 Average coverage: 1.796,90	11920	280886	539	438	145	123	62	36893	1	1	1	802.894	1603.77	2	1603.78	-0.0054	0	55.15	6.7e-06	K	YHLHVYSQPEFGK	F
2	ZygaenaFil_C651	ZygaenaFil_C651 Average coverage: 1.796,90	11920	280886	539	438	145	123	62	36897	1	1	1	535.598	1603.77	3	1603.78	-0.0048	0	30.18	0.0027	K	YHLHVYSQPEFGK	F
2	ZygaenaFil_C651	ZygaenaFil_C651 Average coverage: 1.796,90	11920	280886	539	438	145	123	62	37042	1	1	1	806.414	1610.81	2	1610.82	-0.0048	0	50.73	0.0002	K	LFGTDALFLSLGDDK	G
2	ZygaenaFil_C651	ZygaenaFil_C651 Average coverage: 1.796,90	11920	280886	539	438	145	123	62	37059	1	1	1	806.907	1611.8	2	1611.8	-0.0042	0	58.27	2.5e-05	K	IAFTNSFNPNVNFK	L
2	ZygaenaFil_C651	ZygaenaFil_C651 Average coverage: 1.796,90	11920	280886	539	438	145	123	62	37060	1	1	1	806.908	1611.8	2	1611.8	-0.0041	0	50.16	0.00017	K	IAFTNSFNPNVNFK	L
2	ZygaenaFil_C651	ZygaenaFil_C651 Average coverage: 1.796,90	11920	280886	539	438	145	123	62	37062	1	1	1	806.908	1611.8	2	1611.8	-0.0037	0	56.18	1.2e-05	K	IAFTNSFNPNVNFK	L
2	ZygaenaFil_C651	ZygaenaFil_C651 Average coverage: 1.796,90	11920	280886	539	438	145	123	62	37217	1	1	1	811.434	1620.85	2	1620.86	-0.0053	0	82.9	1.7e-07	K	VTTNLHSSTGGHLVAK	V
2	ZygaenaFil_C651	ZygaenaFil_C651 Average coverage: 1.796,90	11920	280886	539	438	145	123	62	37639	1	1	1	547.628	1639.86	3	1639.87	-0.005	0	39.88	0.00018	K	NIAHGAVFLQENTVK	S
2	ZygaenaFil_C651	ZygaenaFil_C651 Average coverage: 1.796,90	11920	280886	539	438	145	123	62	37641	1	1	1	820.939	1639.86	2	1639.87	-0.0047	0	31.97	0.001	K	NIAHGAVFLQENTVK	S
2	ZygaenaFil_C651	ZygaenaFil_C651 Average coverage: 1.796,90	11920	280886	539	438	145	123	62	37643	1	1	1	820.939	1639.86	2	1639.87	-0.0046	0	43.24	8.8e-05	K	NIAHGAVFLQENTVK	S
2	ZygaenaFil_C651	ZygaenaFil_C651 Average coverage: 1.796,90	11920	280886	539	438	145	123	62	37655	1	1	1	820.94	1639.86	2	1639.87	-0.0035	0	68.14	6.2e-07	K	NIAHGAVFLQENTVK	S
2	ZygaenaFil_C651	ZygaenaFil_C651 Average coverage: 1.796,90	11920	280886	539	438	145	123	62	37660	1	1	1	820.94	1639.87	2	1639.87	-0.0019	0	92.48	5.1e-09	K	NIAHGAVFLQENTVK	S
2	ZygaenaFil_C651	ZygaenaFil_C651 Average coverage: 1.796,90	11920	280886	539	438	145	123	62	37868	1	1	1	824.39	1646.77	2	1646.77	-0.0068	0	59.36	3e-06	R	VAALEAFQADPCNNK	L
2	ZygaenaFil_C651	ZygaenaFil_C651 Average coverage: 1.796,90	11920	280886	539	438	145	123	62	37871	1	1	1	824.392	1646.77	2	1646.77	-0.0026	0	43.58	8.2e-05	R	VAALEAFQADPCNNK	L
2	ZygaenaFil_C651	ZygaenaFil_C651 Average coverage: 1.796,90	11920	280886	539	438	145	123	62	37979	1	1	1	826.907	1651.8	2	1651.8	-0.0044	0	38.98	0.00022	K	NGFMNAVFNPTAEIK	E
2	ZygaenaFil_C651	ZygaenaFil_C651 Average coverage: 1.796,90	11920	280886	539	438	145	123	62	37981	1	1	1	826.907	1651.8	2	1651.8	-0.0039	0	34.13	0.00063	K	NGFMNAVFNPTAEIK	E
2	ZygaenaFil_C651	ZygaenaFil_C651 Average coverage: 1.796,90	11920	280886	539	438	145	123	62	38499	1	1	1	834.903	1667.79	2	1667.8	-0.0056	0	41.32	0.00013	K	NGFMNAVFNPTAEIK	E
2	ZygaenaFil_C651	ZygaenaFil_C651 Average coverage: 1.796,90	11920	280886	539	438	145	123	62	38500	1	1	1	834.904	1667.79	2	1667.8	-0.0041	0	52.12	1.3e-05	K	NGFMNAVFNPTAEIK	E
2	ZygaenaFil_C651	ZygaenaFil_C651 Average coverage: 1.796,90	11920	280886	539	438	145	123	62	38846	1	1	1	840.942	1679.87	2	1679.87	-0.0046	1	64.75	1.1e-05	K	LNNGRNIQNSFYLK	N
2	ZygaenaFil_C651	ZygaenaFil_C651 Average coverage: 1.796,90	11920	280886	539	438	145	123	62	39207	1	1	1	848.441	1694.87	2	1694.87	-0.0066	1	76.85	4.7e-07	R	VGEQQQSVNFKYIR	T
2	ZygaenaFil_C651	ZygaenaFil_C651 Average coverage: 1.796,90	11920	280886	539	438	145	123	62	39208	1	1	1	565.963	1694.87	3	1694.87	-0.0064	1	41.03	0.00087	R	VGEQQQSVNFKYIR	T
2	ZygaenaFil_C651	ZygaenaFil_C651 Average coverage: 1.796,90	11920	280886	539	438	145	123	62	39210	1	1	1	848.442	1694.87	2	1694.87	-0.0044	1	76.71	6.6e-07	R	VGEQQQSVNFKYIR	T
2	ZygaenaFil_C651	ZygaenaFil_C651 Average coverage: 1.796,90	11920	280886	539	438	145	123	62	39468	1	1	1	851.436	1700.86	2	1700.86	-0.0057	0	40.88	0.00015	K	QKPNDYNIGAIGHFK	V
2	ZygaenaFil_C651	ZygaenaFil_C651 Average coverage: 1.796,90	11920	280886	539	438	145	123	62	39470	1	1	1	851.437	1700.86	2	1700.86	-0.005	0	60.34	2.2e-06	K	QKPNDYNIGAIGHFK	V
2	ZygaenaFil_C651	ZygaenaFil_C651 Average coverage: 1.796,90	11920	280886	539	438	145	123	62	39650	1	1	1	853.967	1705.92	2	1705.92	-0.0055	0	63.9	4.9e-06	K	QEIVIASSDLVYLTR	V
2	ZygaenaFil_C651	ZygaenaFil_C651 Average coverage: 1.796,90	11920	280886	539	438	145	123	62	39652	1	1	1	853.967	1705.92	2	1705.92	-0.0052	0	77.02	4.7e-07	K	QEIVIASSDLVYLTR	V
2	ZygaenaFil_C651	ZygaenaFil_C651 Average coverage: 1.796,90	11920	280886	539	438	145	123	62	39653	1	1	1	853.967	1705.92	2	1705.92	-0.0049	0	46.4	0.00055	K	QEIVIASSDLVYLTR	V
2	ZygaenaFil_C651	ZygaenaFil_C651 Average coverage: 1.796,90	11920	280886	539	438	145	123	62	39654	1	1	1	853.967	1705.92	2	1705.92	-0.0048	0	94.62	8.2e-09	K	QEIVIASSDLVYLTR	V
2	ZygaenaFil_C651	ZygaenaFil_C651 Average coverage: 1.796,90	11920	280886	539	438	145	123	62	39655	1	1	1	853.967	1705.92	2	1705.92	-0.0045	0	69.6	2.6e-06	K	QEIVIASSDLVYLTR	V
2	ZygaenaFil_C651	ZygaenaFil_C651 Average coverage: 1.796,90	11920	280886	539	438	145	123	62	39656	1	1	1	853.968	1705.92	2	1705.92	-0.0043	0	108.25	3.7e-10	K	QEIVIASSDLVYLTR	V
2	ZygaenaFil_C651	ZygaenaFil_C651 Average coverage: 1.796,90	11920	280886	539	438	145	123	62	39657	1	1	1	569.648	1705.92	3	1705.92	-0.0041	0	43.29	0.0005	K	QEIVIASSDLVYLTR	V
2	ZygaenaFil_C651	ZygaenaFil_C651 Average coverage: 1.796,90	11920	280886	539	438	145	123	62	39658	1	1	1	853.968	1705.92	2	1705.92	-0.0039	0	51.45	0.00017	K	QEIVIASSDLVYLTR	V
2	ZygaenaFil_C651	ZygaenaFil_C651 Average coverage: 1.796,90	11920	280886	539	438	145	123	62	39662	1	1	1	853.969	1705.92	2	1705.92	-0.0012	0	49.52	0.00026	K	QEIVIASSDLVYLTR	V
2	ZygaenaFil_C651	ZygaenaFil_C651 Average coverage: 1.796,90	11920	280886	539	438	145	123	62	39782	1	1	1	857.934	1713.85	2	1713.86	-0.0053	1	65.7	7.4e-07	R	QGNLDRVAEHFFGPK	S
2	ZygaenaFil_C651	ZygaenaFil_C651 Average coverage: 1.796,90	11920	280886	539	438	145	123	62	40755	1	1	1	581.624	1741.85	3	1741.86	-0.0067	1	87.23	6.6e-09	R	ALPFKLEFDADFDSK	K
2	ZygaenaFil_C651	ZygaenaFil_C651 Average coverage: 1.796,90	11920	280886	539	438	145	123	62	40762	1	1	1	871.933	1741.85	2	1741.86	-0.0054	1	74.14	1.3e-07	R	ALPFKLEFDADFDSK	K
2	ZygaenaFil_C651	ZygaenaFil_C651 Average coverage: 1.796,90	11920	280886	539	438	145	123	62	40764	1	1	1	581.624	1741.85	3	1741.86	-0.0053	1	60.76	2e-06	R	ALPFKLEFDADFDSK	K
2	ZygaenaFil_C651	ZygaenaFil_C651 Average coverage: 1.796,90	11920	280886	539	438	145	123	62	40765	1	1	1	871.933	1741.85	2	1741.86	-0.0053	1	82.82	1.7e-08	R	ALPFKLEFDADFDSK	K
2	ZygaenaFil_C651	ZygaenaFil_C651 Average coverage: 1.796,90	11920	280886	539	438	145	123	62	40768	1	1	1	871.933	1741.85	2	1741.86	-0.005	1	74.89	9.5e-08	R	ALPFKLEFDADFDSK	K
2	ZygaenaFil_C651	ZygaenaFil_C651 Average coverage: 1.796,90	11920	280886	539	438	145	123	62	40774	1	1	1	871.933	1741.85	2	1741.86	-0.0046	1	69.66	2.9e-07	R	ALPFKLEFDADFDSK	K
2	ZygaenaFil_C651	ZygaenaFil_C651 Average coverage: 1.796,90	11920	280886	539	438	145	123	62	40780	1	1	1	581.625	1741.85	3	1741.86	-0.004	1	44.75	0.00023	R	ALPFKLEFDADFDSK	K
2	ZygaenaFil_C651	ZygaenaFil_C651 Average coverage: 1.796,90	11920	280886	539	438	145	123	62	40784	1	1	1	581.625	1741.85	3	1741.86	-0.0037	1	36.92	0.00052	R	ALPFKLEFDADFDSK	K
2	ZygaenaFil_C651	ZygaenaFil_C651 Average coverage: 1.796,90	11920	280886	539	438	145	123	62	40792	1	1	1	871.935	1741.85	2	1741.86	-0.0017	1	45.76	5.1e-05	R	ALPFKLEFDADFDSK	K
2	ZygaenaFil_C651	ZygaenaFil_C651 Average coverage: 1.796,90	11920	280886	539	438	145	123	62	41343	1	1	1	590.327	1767.96	3	1767.96	-0.005	1	33.88	0.0021	K	KNIAHGAVFLQENTVK	S
2	ZygaenaFil_C651	ZygaenaFil_C651 Average coverage: 1.796,90	11920	280886	539	438	145	123	62	41350	1	1	1	884.987	1767.96	2	1767.96	-0.0034	1	61.76	4.3e-06	K	KNIAHGAVFLQENTVK	S
2	ZygaenaFil_C651	ZygaenaFil_C651 Average coverage: 1.796,90	11920	280886	539	438	145	123	62	41537	1	1	1	888.427	1774.84	2	1774.84	-0.0037	0	33.56	0.00091	K	YHNQHPEQFSFITK	N
2	ZygaenaFil_C651	ZygaenaFil_C651 Average coverage: 1.796,90	11920	280886	539	438	145	123	62	41596	1	1	1	593.331	1776.97	3	1776.98	-0.0074	0	36.92	0.0043	K	SVPFPVQGELVLHLDK	N
2	ZygaenaFil_C651	ZygaenaFil_C651 Average coverage: 1.796,90	11920	280886	539	438	145	123	62	41601	1	1	1	593.331	1776.97	3	1776.98	-0.0065	0	35.15	0.0059	K	SVPFPVQGELVLHLDK	N
2	ZygaenaFil_C651	ZygaenaFil_C651 Average coverage: 1.796,90	11920	280886	539	438	145	123	62	41605	1	1	1	889.493	1776.97	2	1776.98	-0.0057	0	72.92	7.1e-07	K	SVPFPVQGELVLHLDK	N
2	ZygaenaFil_C651	ZygaenaFil_C651 Average coverage: 1.796,90	11920	280886	539	438	145	123	62	41610	1	1	1	889.494	1776.97	2	1776.98	-0.005	0	42.3	0.00024	K	SVPFPVQGELVLHLDK	N
2	ZygaenaFil_C651	ZygaenaFil_C651 Average coverage: 1.796,90	11920	280886	539	438	145	123	62	41615	1	1	1	593.332	1776.97	3	1776.98	-0.0044	0	61.48	8.2e-06	K	SVPFPVQGELVLHLDK	N
2	ZygaenaFil_C651	ZygaenaFil_C651 Average coverage: 1.796,90	11920	280886	539	438	145	123	62	41616	1	1	1	593.332	1776.97	3	1776.98	-0.0044	0	36.25	0.0052	K	SVPFPVQGELVLHLDK	N
2	ZygaenaFil_C651	ZygaenaFil_C651 Average coverage: 1.796,90	11920	280886	539	438	145	123	62	41618	1	1	1	889.494	1776.97	2	1776.98	-0.0041	0	33.99	0.00065	K	SVPFPVQGELVLHLDK	N
2	ZygaenaFil_C651	ZygaenaFil_C651 Average coverage: 1.796,90	11920	280886	539	438	145	123	62	41767	1	1	1	595.302	1782.88	3	1782.89	-0.0051	0	38.4	0.00052	R	LPQYSLDLHVNNQDK	K
2	ZygaenaFil_C651	ZygaenaFil_C651 Average coverage: 1.796,90	11920	280886	539	438	145	123	62	41769	1	1	1	892.45	1782.89	2	1782.89	-0.0042	0	66.39	1.2e-06	R	LPQYSLDLHVNNQDK	K
2	ZygaenaFil_C651	ZygaenaFil_C651 Average coverage: 1.796,90	11920	280886	539	438	145	123	62	41886	1	1	1	893.49	1784.97	2	1784.97	-0.003	1	55.77	5.9e-06	R	AVNNVGQKFVLNAHFK	N
2	ZygaenaFil_C651	ZygaenaFil_C651 Average coverage: 1.796,90	11920	280886	539	438	145	123	62	41975	1	1	1	447.97	1787.85	4	1787.86	-0.0069	0	44.58	0.00017	R	NDQYAILAEAGFSHPR	L
2	ZygaenaFil_C651	ZygaenaFil_C651 Average coverage: 1.796,90	11920	280886	539	438	145	123	62	41976	1	1	1	894.934	1787.85	2	1787.86	-0.0064	0	98.15	6.3e-10	R	NDQYAILAEAGFSHPR	L
2	ZygaenaFil_C651	ZygaenaFil_C651 Average coverage: 1.796,90	11920	280886	539	438	145	123	62	41977	1	1	1	894.934	1787.85	2	1787.86	-0.0051	0	51.38	4.8e-05	R	NDQYAILAEAGFSHPR	L
2	ZygaenaFil_C651	ZygaenaFil_C651 Average coverage: 1.796,90	11920	280886	539	438	145	123	62	41982	1	1	1	596.959	1787.86	3	1787.86	-0.0032	0	58.65	4.2e-06	R	NDQYAILAEAGFSHPR	L
2	ZygaenaFil_C651	ZygaenaFil_C651 Average coverage: 1.796,90	11920	280886	539	438	145	123	62	42742	1	1	1	905.497	1808.98	2	1808.99	-0.007	1	63.01	1.2e-06	K	VHTKLTLTGNTGGALNGR	F
2	ZygaenaFil_C651	ZygaenaFil_C651 Average coverage: 1.796,90	11920	280886	539	438	145	123	62	42743	1	1	1	604	1808.98	3	1808.99	-0.0059	1	43.2	0.00025	K	VHTKLTLTGNTGGALNGR	F
2	ZygaenaFil_C651	ZygaenaFil_C651 Average coverage: 1.796,90	11920	280886	539	438	145	123	62	44639	1	1	1	625.637	1873.89	3	1873.9	-0.0079	0	59.1	5.9e-06	R	FDIGLLDNGHSYSTHAK	V
2	ZygaenaFil_C651	ZygaenaFil_C651 Average coverage: 1.796,90	11920	280886	539	438	145	123	62	44641	1	1	1	625.637	1873.89	3	1873.9	-0.0064	0	78.83	5.5e-08	R	FDIGLLDNGHSYSTHAK	V
2	ZygaenaFil_C651	ZygaenaFil_C651 Average coverage: 1.796,90	11920	280886	539	438	145	123	62	44645	1	1	1	937.953	1873.89	2	1873.9	-0.0037	0	34.97	0.00053	R	FDIGLLDNGHSYSTHAK	V
2	ZygaenaFil_C651	ZygaenaFil_C651 Average coverage: 1.796,90	11920	280886	539	438	145	123	62	45410	1	1	1	956.497	1910.98	2	1910.98	-0.0056	1	68.42	3.8e-07	R	LPQYSLDLHVNNQDKK	Y
2	ZygaenaFil_C651	ZygaenaFil_C651 Average coverage: 1.796,90	11920	280886	539	438	145	123	62	45413	1	1	1	956.498	1910.98	2	1910.98	-0.0044	1	40.02	0.00018	R	LPQYSLDLHVNNQDKK	Y
2	ZygaenaFil_C651	ZygaenaFil_C651 Average coverage: 1.796,90	11920	280886	539	438	145	123	62	46017	1	1	1	971.479	1940.94	2	1940.95	-0.0053	1	83.28	1.6e-08	K	NTDNLFESKNVLEYAGK	K
2	ZygaenaFil_C651	ZygaenaFil_C651 Average coverage: 1.796,90	11920	280886	539	438	145	123	62	46430	1	1	1	654.983	1961.93	3	1961.93	-0.0068	1	41.54	0.00013	R	NQELISLSASHKDDDYK	I
2	ZygaenaFil_C651	ZygaenaFil_C651 Average coverage: 1.796,90	11920	280886	539	438	145	123	62	46434	1	1	1	981.972	1961.93	2	1961.93	-0.0043	1	139.72	7.9e-14	R	NQELISLSASHKDDDYK	I
2	ZygaenaFil_C651	ZygaenaFil_C651 Average coverage: 1.796,90	11920	280886	539	438	145	123	62	46439	1	1	1	981.972	1961.93	2	1961.93	-0.0036	1	116.91	1.7e-11	R	NQELISLSASHKDDDYK	I
2	ZygaenaFil_C651	ZygaenaFil_C651 Average coverage: 1.796,90	11920	280886	539	438	145	123	62	47452	1	1	1	998.004	1993.99	2	1994	-0.007	0	33.75	0.00068	K	IESVGTISFPPFGSDLNSK	L
2	ZygaenaFil_C651	ZygaenaFil_C651 Average coverage: 1.796,90	11920	280886	539	438	145	123	62	47454	1	1	1	998.004	1993.99	2	1994	-0.0054	0	50.48	1.8e-05	K	IESVGTISFPPFGSDLNSK	L
2	ZygaenaFil_C651	ZygaenaFil_C651 Average coverage: 1.796,90	11920	280886	539	438	145	123	62	47455	1	1	1	998.005	1993.99	2	1994	-0.005	0	36.58	0.00085	K	IESVGTISFPPFGSDLNSK	L
2	ZygaenaFil_C651	ZygaenaFil_C651 Average coverage: 1.796,90	11920	280886	539	438	145	123	62	47459	1	1	1	998.005	1994	2	1994	-0.0033	0	43.14	9e-05	K	IESVGTISFPPFGSDLNSK	L
2	ZygaenaFil_C651	ZygaenaFil_C651 Average coverage: 1.796,90	11920	280886	539	438	145	123	62	47461	1	1	1	998.006	1994	2	1994	-0.0029	0	71.95	2.2e-07	K	IESVGTISFPPFGSDLNSK	L
2	ZygaenaFil_C651	ZygaenaFil_C651 Average coverage: 1.796,90	11920	280886	539	438	145	123	62	47514	1	1	1	667.021	1998.04	3	1998.05	-0.0086	0	42.44	0.0001	K	NPAPNIYLLPAMLTIDDK	Q
2	ZygaenaFil_C651	ZygaenaFil_C651 Average coverage: 1.796,90	11920	280886	539	438	145	123	62	47516	1	1	1	667.021	1998.04	3	1998.05	-0.0077	0	38.59	0.00024	K	NPAPNIYLLPAMLTIDDK	Q
2	ZygaenaFil_C651	ZygaenaFil_C651 Average coverage: 1.796,90	11920	280886	539	438	145	123	62	47517	1	1	1	1000.03	1998.04	2	1998.05	-0.0073	0	75.59	8.8e-08	K	NPAPNIYLLPAMLTIDDK	Q
2	ZygaenaFil_C651	ZygaenaFil_C651 Average coverage: 1.796,90	11920	280886	539	438	145	123	62	47520	1	1	1	667.022	1998.04	3	1998.05	-0.0056	0	36.83	0.00035	K	NPAPNIYLLPAMLTIDDK	Q
2	ZygaenaFil_C651	ZygaenaFil_C651 Average coverage: 1.796,90	11920	280886	539	438	145	123	62	47521	1	1	1	1000.03	1998.04	2	1998.05	-0.0053	0	55.53	6.2e-06	K	NPAPNIYLLPAMLTIDDK	Q
2	ZygaenaFil_C651	ZygaenaFil_C651 Average coverage: 1.796,90	11920	280886	539	438	145	123	62	47522	1	1	1	1000.03	1998.04	2	1998.05	-0.0048	0	45.62	5.3e-05	K	NPAPNIYLLPAMLTIDDK	Q
2	ZygaenaFil_C651	ZygaenaFil_C651 Average coverage: 1.796,90	11920	280886	539	438	145	123	62	47525	1	1	1	1000.03	1998.05	2	1998.05	-0.0043	0	90.8	3.1e-09	K	NPAPNIYLLPAMLTIDDK	Q
2	ZygaenaFil_C651	ZygaenaFil_C651 Average coverage: 1.796,90	11920	280886	539	438	145	123	62	47527	1	1	1	1000.03	1998.05	2	1998.05	-0.0041	0	43.56	8.2e-05	K	NPAPNIYLLPAMLTIDDK	Q
2	ZygaenaFil_C651	ZygaenaFil_C651 Average coverage: 1.796,90	11920	280886	539	438	145	123	62	47529	1	1	1	1000.03	1998.05	2	1998.05	-0.0017	0	43.42	8.5e-05	K	NPAPNIYLLPAMLTIDDK	Q
2	ZygaenaFil_C651	ZygaenaFil_C651 Average coverage: 1.796,90	11920	280886	539	438	145	123	62	47530	1	1	1	1000.03	1998.05	2	1998.05	-0.0006	0	33.7	0.0014	K	NPAPNIYLLPAMLTIDDK	Q
2	ZygaenaFil_C651	ZygaenaFil_C651 Average coverage: 1.796,90	11920	280886	539	438	145	123	62	47859	1	1	1	671.338	2010.99	3	2010.99	-0.0031	1	32.74	0.0013	K	FQLPQREEMLEVNGHGK	F
2	ZygaenaFil_C651	ZygaenaFil_C651 Average coverage: 1.796,90	11920	280886	539	438	145	123	62	47933	1	1	1	1008.02	2014.03	2	2014.04	-0.0098	0	92.78	2e-09	K	NPAPNIYLLPAMLTIDDK	Q
2	ZygaenaFil_C651	ZygaenaFil_C651 Average coverage: 1.796,90	11920	280886	539	438	145	123	62	47935	1	1	1	672.353	2014.04	3	2014.04	-0.0067	0	36.22	0.0014	K	NPAPNIYLLPAMLTIDDK	Q
2	ZygaenaFil_C651	ZygaenaFil_C651 Average coverage: 1.796,90	11920	280886	539	438	145	123	62	47936	1	1	1	1008.03	2014.04	2	2014.04	-0.0043	0	65.18	9.6e-07	K	NPAPNIYLLPAMLTIDDK	Q
2	ZygaenaFil_C651	ZygaenaFil_C651 Average coverage: 1.796,90	11920	280886	539	438	145	123	62	49237	1	1	1	693.678	2078.01	3	2078.02	-0.0051	1	31.14	0.0013	K	NGPSELYGKLGFNVQGNER	R
2	ZygaenaFil_C651	ZygaenaFil_C651 Average coverage: 1.796,90	11920	280886	539	438	145	123	62	49239	1	1	1	1040.01	2078.02	2	2078.02	-0.0029	1	98.79	5.8e-10	K	NGPSELYGKLGFNVQGNER	R
2	ZygaenaFil_C651	ZygaenaFil_C651 Average coverage: 1.796,90	11920	280886	539	438	145	123	62	49648	1	1	1	695.348	2083.02	3	2083.03	-0.01	0	63.3	9.5e-06	K	LGISPEFGLQVSNEVSDHR	L
2	ZygaenaFil_C651	ZygaenaFil_C651 Average coverage: 1.796,90	11920	280886	539	438	145	123	62	49650	1	1	1	695.349	2083.03	3	2083.03	-0.0081	0	36.98	0.00093	K	LGISPEFGLQVSNEVSDHR	L
2	ZygaenaFil_C651	ZygaenaFil_C651 Average coverage: 1.796,90	11920	280886	539	438	145	123	62	49651	1	1	1	695.35	2083.03	3	2083.03	-0.0068	0	32.74	0.007	K	LGISPEFGLQVSNEVSDHR	L
2	ZygaenaFil_C651	ZygaenaFil_C651 Average coverage: 1.796,90	11920	280886	539	438	145	123	62	49652	1	1	1	695.35	2083.03	3	2083.03	-0.0065	0	72.72	8.2e-07	K	LGISPEFGLQVSNEVSDHR	L
2	ZygaenaFil_C651	ZygaenaFil_C651 Average coverage: 1.796,90	11920	280886	539	438	145	123	62	49653	1	1	1	695.35	2083.03	3	2083.03	-0.0063	0	35.81	0.0048	K	LGISPEFGLQVSNEVSDHR	L
2	ZygaenaFil_C651	ZygaenaFil_C651 Average coverage: 1.796,90	11920	280886	539	438	145	123	62	49654	1	1	1	695.35	2083.03	3	2083.03	-0.0053	0	49.12	0.00031	K	LGISPEFGLQVSNEVSDHR	L
2	ZygaenaFil_C651	ZygaenaFil_C651 Average coverage: 1.796,90	11920	280886	539	438	145	123	62	49655	1	1	1	1042.52	2083.03	2	2083.03	-0.005	0	55.47	6.3e-06	K	LGISPEFGLQVSNEVSDHR	L
2	ZygaenaFil_C651	ZygaenaFil_C651 Average coverage: 1.796,90	11920	280886	539	438	145	123	62	49656	1	1	1	695.35	2083.03	3	2083.03	-0.0048	0	42.93	0.0013	K	LGISPEFGLQVSNEVSDHR	L
2	ZygaenaFil_C651	ZygaenaFil_C651 Average coverage: 1.796,90	11920	280886	539	438	145	123	62	49674	1	1	1	1043.01	2084	2	2084	-0.0038	1	71.22	1.5e-06	K	SFLRTEDPQSLYDNIMR	R
2	ZygaenaFil_C651	ZygaenaFil_C651 Average coverage: 1.796,90	11920	280886	539	438	145	123	62	50007	1	1	1	700.04	2097.1	3	2097.11	-0.0072	1	74.05	1.5e-07	K	SATEIKNLLDTEPVQQVGR	F
2	ZygaenaFil_C651	ZygaenaFil_C651 Average coverage: 1.796,90	11920	280886	539	438	145	123	62	50008	1	1	1	700.041	2097.1	3	2097.11	-0.0059	1	75.63	1.7e-07	K	SATEIKNLLDTEPVQQVGR	F
2	ZygaenaFil_C651	ZygaenaFil_C651 Average coverage: 1.796,90	11920	280886	539	438	145	123	62	50282	1	1	1	702.668	2104.98	3	2104.99	-0.0053	0	50.34	1.9e-05	K	LENLNGMSLNTAMEVNAER	D
2	ZygaenaFil_C651	ZygaenaFil_C651 Average coverage: 1.796,90	11920	280886	539	438	145	123	62	50283	1	1	1	1053.5	2104.98	2	2104.99	-0.0044	0	88.09	7.4e-09	K	LENLNGMSLNTAMEVNAER	D
2	ZygaenaFil_C651	ZygaenaFil_C651 Average coverage: 1.796,90	11920	280886	539	438	145	123	62	50284	1	1	1	1053.5	2104.98	2	2104.99	-0.0043	0	95.73	1.1e-09	K	LENLNGMSLNTAMEVNAER	D
2	ZygaenaFil_C651	ZygaenaFil_C651 Average coverage: 1.796,90	11920	280886	539	438	145	123	62	50401	1	1	1	1055.02	2108.02	2	2108.02	-0.0053	1	85.52	1.8e-08	K	SEYGVSKDNFNYFLNALK	S
2	ZygaenaFil_C651	ZygaenaFil_C651 Average coverage: 1.796,90	11920	280886	539	438	145	123	62	50571	1	1	1	1060.09	2118.17	2	2118.18	-0.0075	1	119.97	9e-12	K	DGTLALGKTHAVAELVLPTGR	C
2	ZygaenaFil_C651	ZygaenaFil_C651 Average coverage: 1.796,90	11920	280886	539	438	145	123	62	50573	1	1	1	707.065	2118.17	3	2118.18	-0.0059	1	48.34	2.9e-05	K	DGTLALGKTHAVAELVLPTGR	C
2	ZygaenaFil_C651	ZygaenaFil_C651 Average coverage: 1.796,90	11920	280886	539	438	145	123	62	50574	1	1	1	707.066	2118.18	3	2118.18	-0.0041	1	48.35	2.9e-05	K	DGTLALGKTHAVAELVLPTGR	C
2	ZygaenaFil_C651	ZygaenaFil_C651 Average coverage: 1.796,90	11920	280886	539	438	145	123	62	50575	1	1	1	707.066	2118.18	3	2118.18	-0.0039	1	46.45	4.4e-05	K	DGTLALGKTHAVAELVLPTGR	C
2	ZygaenaFil_C651	ZygaenaFil_C651 Average coverage: 1.796,90	11920	280886	539	438	145	123	62	50622	1	1	1	1061.5	2120.98	2	2120.98	-0.0038	0	94.52	1.4e-09	K	LENLNGMSLNTAMEVNAER	D
2	ZygaenaFil_C651	ZygaenaFil_C651 Average coverage: 1.796,90	11920	280886	539	438	145	123	62	50773	1	1	1	1067.55	2133.08	2	2133.09	-0.0069	0	110.67	6e-11	K	NEFQALEQPLAYLSLGNAR	H
2	ZygaenaFil_C651	ZygaenaFil_C651 Average coverage: 1.796,90	11920	280886	539	438	145	123	62	50774	1	1	1	712.034	2133.08	3	2133.09	-0.0067	0	40.81	0.0006	K	NEFQALEQPLAYLSLGNAR	H
2	ZygaenaFil_C651	ZygaenaFil_C651 Average coverage: 1.796,90	11920	280886	539	438	145	123	62	50775	1	1	1	1067.55	2133.08	2	2133.09	-0.0065	0	71.65	1.9e-07	K	NEFQALEQPLAYLSLGNAR	H
2	ZygaenaFil_C651	ZygaenaFil_C651 Average coverage: 1.796,90	11920	280886	539	438	145	123	62	50776	1	1	1	1067.55	2133.08	2	2133.09	-0.0058	0	94.65	2.6e-09	K	NEFQALEQPLAYLSLGNAR	H
2	ZygaenaFil_C651	ZygaenaFil_C651 Average coverage: 1.796,90	11920	280886	539	438	145	123	62	50777	1	1	1	712.034	2133.08	3	2133.09	-0.0057	0	79.33	1.5e-07	K	NEFQALEQPLAYLSLGNAR	H
2	ZygaenaFil_C651	ZygaenaFil_C651 Average coverage: 1.796,90	11920	280886	539	438	145	123	62	51315	1	1	1	721.724	2162.15	3	2162.16	-0.0087	0	55.87	4.4e-05	K	VNLQSPGVAQHVLNVGFDLR	K
2	ZygaenaFil_C651	ZygaenaFil_C651 Average coverage: 1.796,90	11920	280886	539	438	145	123	62	51319	1	1	1	1082.08	2162.15	2	2162.16	-0.007	0	101.31	1.2e-09	K	VNLQSPGVAQHVLNVGFDLR	K
2	ZygaenaFil_C651	ZygaenaFil_C651 Average coverage: 1.796,90	11920	280886	539	438	145	123	62	51320	1	1	1	721.725	2162.15	3	2162.16	-0.0068	0	49.69	2.8e-05	K	VNLQSPGVAQHVLNVGFDLR	K
2	ZygaenaFil_C651	ZygaenaFil_C651 Average coverage: 1.796,90	11920	280886	539	438	145	123	62	51321	1	1	1	721.725	2162.15	3	2162.16	-0.0067	0	33.77	0.0022	K	VNLQSPGVAQHVLNVGFDLR	K
2	ZygaenaFil_C651	ZygaenaFil_C651 Average coverage: 1.796,90	11920	280886	539	438	145	123	62	51322	1	1	1	721.725	2162.15	3	2162.16	-0.006	0	41.51	0.00036	K	VNLQSPGVAQHVLNVGFDLR	K
2	ZygaenaFil_C651	ZygaenaFil_C651 Average coverage: 1.796,90	11920	280886	539	438	145	123	62	51323	1	1	1	721.725	2162.15	3	2162.16	-0.0059	0	31.54	0.0025	K	VNLQSPGVAQHVLNVGFDLR	K
2	ZygaenaFil_C651	ZygaenaFil_C651 Average coverage: 1.796,90	11920	280886	539	438	145	123	62	51324	1	1	1	721.725	2162.15	3	2162.16	-0.0059	0	33.13	0.00078	K	VNLQSPGVAQHVLNVGFDLR	K
2	ZygaenaFil_C651	ZygaenaFil_C651 Average coverage: 1.796,90	11920	280886	539	438	145	123	62	51325	1	1	1	721.725	2162.15	3	2162.16	-0.0058	0	53.02	1.7e-05	K	VNLQSPGVAQHVLNVGFDLR	K
2	ZygaenaFil_C651	ZygaenaFil_C651 Average coverage: 1.796,90	11920	280886	539	438	145	123	62	51326	1	1	1	721.725	2162.15	3	2162.16	-0.0058	0	72.25	9.7e-07	K	VNLQSPGVAQHVLNVGFDLR	K
2	ZygaenaFil_C651	ZygaenaFil_C651 Average coverage: 1.796,90	11920	280886	539	438	145	123	62	51327	1	1	1	1082.08	2162.15	2	2162.16	-0.0057	0	140.14	1.6e-13	K	VNLQSPGVAQHVLNVGFDLR	K
2	ZygaenaFil_C651	ZygaenaFil_C651 Average coverage: 1.796,90	11920	280886	539	438	145	123	62	51328	1	1	1	721.726	2162.15	3	2162.16	-0.0051	0	38.83	0.00037	K	VNLQSPGVAQHVLNVGFDLR	K
2	ZygaenaFil_C651	ZygaenaFil_C651 Average coverage: 1.796,90	11920	280886	539	438	145	123	62	51331	1	1	1	721.726	2162.15	3	2162.16	-0.0048	0	42.22	0.00097	K	VNLQSPGVAQHVLNVGFDLR	K
2	ZygaenaFil_C651	ZygaenaFil_C651 Average coverage: 1.796,90	11920	280886	539	438	145	123	62	51333	1	1	1	721.726	2162.16	3	2162.16	-0.0046	0	32.25	0.001	K	VNLQSPGVAQHVLNVGFDLR	K
2	ZygaenaFil_C651	ZygaenaFil_C651 Average coverage: 1.796,90	11920	280886	539	438	145	123	62	51334	1	1	1	1082.08	2162.16	2	2162.16	-0.0045	0	115.7	4.3e-11	K	VNLQSPGVAQHVLNVGFDLR	K
2	ZygaenaFil_C651	ZygaenaFil_C651 Average coverage: 1.796,90	11920	280886	539	438	145	123	62	51337	1	1	1	1082.09	2162.16	2	2162.16	-0.0039	0	118.83	2.1e-11	K	VNLQSPGVAQHVLNVGFDLR	K
2	ZygaenaFil_C651	ZygaenaFil_C651 Average coverage: 1.796,90	11920	280886	539	438	145	123	62	51340	1	1	1	721.726	2162.16	3	2162.16	-0.0032	0	87.11	1.7e-08	K	VNLQSPGVAQHVLNVGFDLR	K
2	ZygaenaFil_C651	ZygaenaFil_C651 Average coverage: 1.796,90	11920	280886	539	438	145	123	62	51341	1	1	1	1082.09	2162.16	2	2162.16	-0.0026	0	46.05	4.8e-05	K	VNLQSPGVAQHVLNVGFDLR	K
2	ZygaenaFil_C651	ZygaenaFil_C651 Average coverage: 1.796,90	11920	280886	539	438	145	123	62	51342	1	1	1	721.726	2162.16	3	2162.16	-0.0022	0	41.17	0.00019	K	VNLQSPGVAQHVLNVGFDLR	K
2	ZygaenaFil_C651	ZygaenaFil_C651 Average coverage: 1.796,90	11920	280886	539	438	145	123	62	52377	1	1	1	736.77	2207.29	3	2207.3	-0.0065	1	90.03	3.1e-09	K	LTLEASPMALKLLIETPVIR	V
2	ZygaenaFil_C651	ZygaenaFil_C651 Average coverage: 1.796,90	11920	280886	539	438	145	123	62	52379	1	1	1	1104.65	2207.29	2	2207.3	-0.005	1	143.14	1.4e-14	K	LTLEASPMALKLLIETPVIR	V
2	ZygaenaFil_C651	ZygaenaFil_C651 Average coverage: 1.796,90	11920	280886	539	438	145	123	62	52392	1	1	1	737.049	2208.13	3	2208.13	-0.006	1	38.72	0.00023	R	VKAEATPYNNELDLDIYIK	L
2	ZygaenaFil_C651	ZygaenaFil_C651 Average coverage: 1.796,90	11920	280886	539	438	145	123	62	52393	1	1	1	1105.07	2208.13	2	2208.13	-0.0058	1	107.49	8.4e-11	R	VKAEATPYNNELDLDIYIK	L
2	ZygaenaFil_C651	ZygaenaFil_C651 Average coverage: 1.796,90	11920	280886	539	438	145	123	62	52395	1	1	1	1105.07	2208.13	2	2208.13	-0.0047	1	97.19	1.2e-09	R	VKAEATPYNNELDLDIYIK	L
2	ZygaenaFil_C651	ZygaenaFil_C651 Average coverage: 1.796,90	11920	280886	539	438	145	123	62	52442	1	1	1	738.049	2211.12	3	2211.13	-0.004	1	53.22	8.6e-05	R	KLGISPEFGLQVSNEVSDHR	L
2	ZygaenaFil_C651	ZygaenaFil_C651 Average coverage: 1.796,90	11920	280886	539	438	145	123	62	52443	1	1	1	738.049	2211.12	3	2211.13	-0.0035	1	70.43	2e-06	R	KLGISPEFGLQVSNEVSDHR	L
2	ZygaenaFil_C651	ZygaenaFil_C651 Average coverage: 1.796,90	11920	280886	539	438	145	123	62	52947	1	1	1	748.701	2243.08	3	2243.09	-0.0057	0	33.09	0.00079	K	ISANEEYLYKPFSVGENGAR	A
2	ZygaenaFil_C651	ZygaenaFil_C651 Average coverage: 1.796,90	11920	280886	539	438	145	123	62	52948	1	1	1	1122.55	2243.08	2	2243.09	-0.0049	0	74.85	1.2e-07	K	ISANEEYLYKPFSVGENGAR	A
2	ZygaenaFil_C651	ZygaenaFil_C651 Average coverage: 1.796,90	11920	280886	539	438	145	123	62	52950	1	1	1	1122.55	2243.08	2	2243.09	-0.0044	0	57.21	4.3e-06	K	ISANEEYLYKPFSVGENGAR	A
2	ZygaenaFil_C651	ZygaenaFil_C651 Average coverage: 1.796,90	11920	280886	539	438	145	123	62	53176	1	1	1	1131.59	2261.17	2	2261.18	-0.0061	1	112.68	1e-10	K	KNEFQALEQPLAYLSLGNAR	H
2	ZygaenaFil_C651	ZygaenaFil_C651 Average coverage: 1.796,90	11920	280886	539	438	145	123	62	53177	1	1	1	754.732	2261.17	3	2261.18	-0.0055	1	49.19	2.4e-05	K	KNEFQALEQPLAYLSLGNAR	H
2	ZygaenaFil_C651	ZygaenaFil_C651 Average coverage: 1.796,90	11920	280886	539	438	145	123	62	53178	1	1	1	754.732	2261.17	3	2261.18	-0.0055	1	44.66	6.5e-05	K	KNEFQALEQPLAYLSLGNAR	H
2	ZygaenaFil_C651	ZygaenaFil_C651 Average coverage: 1.796,90	11920	280886	539	438	145	123	62	53179	1	1	1	1131.6	2261.18	2	2261.18	-0.005	1	132.47	1.1e-12	K	KNEFQALEQPLAYLSLGNAR	H
2	ZygaenaFil_C651	ZygaenaFil_C651 Average coverage: 1.796,90	11920	280886	539	438	145	123	62	53180	1	1	1	754.732	2261.18	3	2261.18	-0.0048	1	49.08	2.5e-05	K	KNEFQALEQPLAYLSLGNAR	H
2	ZygaenaFil_C651	ZygaenaFil_C651 Average coverage: 1.796,90	11920	280886	539	438	145	123	62	53182	1	1	1	754.733	2261.18	3	2261.18	-0.0042	1	44.21	7.7e-05	K	KNEFQALEQPLAYLSLGNAR	H
2	ZygaenaFil_C651	ZygaenaFil_C651 Average coverage: 1.796,90	11920	280886	539	438	145	123	62	53576	1	1	1	764.423	2290.25	3	2290.25	-0.008	1	64.95	8.1e-07	K	VNLQSPGVAQHVLNVGFDLRK	L
2	ZygaenaFil_C651	ZygaenaFil_C651 Average coverage: 1.796,90	11920	280886	539	438	145	123	62	53580	1	1	1	764.424	2290.25	3	2290.25	-0.0058	1	57.58	4.7e-06	K	VNLQSPGVAQHVLNVGFDLRK	L
2	ZygaenaFil_C651	ZygaenaFil_C651 Average coverage: 1.796,90	11920	280886	539	438	145	123	62	54027	1	1	1	578.812	2311.22	4	2311.23	-0.0067	0	33.31	0.00075	K	NTSPLVTAAEITTAPQEVAASLK	L
2	ZygaenaFil_C651	ZygaenaFil_C651 Average coverage: 1.796,90	11920	280886	539	438	145	123	62	54029	1	1	1	771.414	2311.22	3	2311.23	-0.0056	0	63.77	2.1e-06	K	NTSPLVTAAEITTAPQEVAASLK	L
2	ZygaenaFil_C651	ZygaenaFil_C651 Average coverage: 1.796,90	11920	280886	539	438	145	123	62	54030	1	1	1	1156.62	2311.22	2	2311.23	-0.0054	0	98.33	6e-10	K	NTSPLVTAAEITTAPQEVAASLK	L
2	ZygaenaFil_C651	ZygaenaFil_C651 Average coverage: 1.796,90	11920	280886	539	438	145	123	62	54032	1	1	1	1156.62	2311.22	2	2311.23	-0.0051	0	99.73	4.8e-10	K	NTSPLVTAAEITTAPQEVAASLK	L
2	ZygaenaFil_C651	ZygaenaFil_C651 Average coverage: 1.796,90	11920	280886	539	438	145	123	62	54034	1	1	1	1156.62	2311.22	2	2311.23	-0.0046	0	77.02	6e-08	K	NTSPLVTAAEITTAPQEVAASLK	L
2	ZygaenaFil_C651	ZygaenaFil_C651 Average coverage: 1.796,90	11920	280886	539	438	145	123	62	54331	1	1	1	780.064	2337.17	3	2337.18	-0.0078	1	55.26	6.6e-06	K	NGFMNAVFNPTAEIKETSVLR	S
2	ZygaenaFil_C651	ZygaenaFil_C651 Average coverage: 1.796,90	11920	280886	539	438	145	123	62	54332	1	1	1	780.065	2337.17	3	2337.18	-0.0058	1	49.74	2.2e-05	K	NGFMNAVFNPTAEIKETSVLR	S
2	ZygaenaFil_C651	ZygaenaFil_C651 Average coverage: 1.796,90	11920	280886	539	438	145	123	62	54333	1	1	1	780.065	2337.17	3	2337.18	-0.0052	1	64.54	1.4e-06	K	NGFMNAVFNPTAEIKETSVLR	S
2	ZygaenaFil_C651	ZygaenaFil_C651 Average coverage: 1.796,90	11920	280886	539	438	145	123	62	54334	1	1	1	1169.59	2337.17	2	2337.18	-0.0046	1	125.59	5.2e-12	K	NGFMNAVFNPTAEIKETSVLR	S
2	ZygaenaFil_C651	ZygaenaFil_C651 Average coverage: 1.796,90	11920	280886	539	438	145	123	62	54442	1	1	1	782.042	2343.1	3	2343.11	-0.0084	1	49.97	7.4e-05	K	DNFNYFLNALKSDVDNLEGR	I
2	ZygaenaFil_C651	ZygaenaFil_C651 Average coverage: 1.796,90	11920	280886	539	438	145	123	62	54443	1	1	1	1172.56	2343.11	2	2343.11	-0.0071	1	126.67	3.3e-12	K	DNFNYFLNALKSDVDNLEGR	I
2	ZygaenaFil_C651	ZygaenaFil_C651 Average coverage: 1.796,90	11920	280886	539	438	145	123	62	54444	1	1	1	782.043	2343.11	3	2343.11	-0.0055	1	91.49	1.1e-08	K	DNFNYFLNALKSDVDNLEGR	I
2	ZygaenaFil_C651	ZygaenaFil_C651 Average coverage: 1.796,90	11920	280886	539	438	145	123	62	54539	1	1	1	783.388	2347.14	3	2347.15	-0.0066	1	38.89	0.00023	K	LFGTDALFLSLGDDKGFDFNR	A
2	ZygaenaFil_C651	ZygaenaFil_C651 Average coverage: 1.796,90	11920	280886	539	438	145	123	62	54540	1	1	1	783.388	2347.14	3	2347.15	-0.0065	1	64.05	1.2e-06	K	LFGTDALFLSLGDDKGFDFNR	A
2	ZygaenaFil_C651	ZygaenaFil_C651 Average coverage: 1.796,90	11920	280886	539	438	145	123	62	54541	1	1	1	783.388	2347.14	3	2347.15	-0.0063	1	38.35	0.00025	K	LFGTDALFLSLGDDKGFDFNR	A
2	ZygaenaFil_C651	ZygaenaFil_C651 Average coverage: 1.796,90	11920	280886	539	438	145	123	62	54550	1	1	1	1174.58	2347.15	2	2347.15	-0.0033	1	110.19	5.7e-11	K	LFGTDALFLSLGDDKGFDFNR	A
2	ZygaenaFil_C651	ZygaenaFil_C651 Average coverage: 1.796,90	11920	280886	539	438	145	123	62	54931	1	1	1	1186.06	2370.11	2	2370.13	-0.0155	0	55.69	6e-06	K	FQANDPVFNADVDLFLNFER	D
2	ZygaenaFil_C651	ZygaenaFil_C651 Average coverage: 1.796,90	11920	280886	539	438	145	123	62	54936	1	1	1	791.045	2370.11	3	2370.13	-0.0142	0	44.87	7.5e-05	K	FQANDPVFNADVDLFLNFER	D
2	ZygaenaFil_C651	ZygaenaFil_C651 Average coverage: 1.796,90	11920	280886	539	438	145	123	62	54940	1	1	1	1186.07	2370.12	2	2370.13	-0.0115	0	83.46	1.5e-08	K	FQANDPVFNADVDLFLNFER	D
2	ZygaenaFil_C651	ZygaenaFil_C651 Average coverage: 1.796,90	11920	280886	539	438	145	123	62	54942	1	1	1	791.047	2370.12	3	2370.13	-0.0098	0	49.9	2.9e-05	K	FQANDPVFNADVDLFLNFER	D
2	ZygaenaFil_C651	ZygaenaFil_C651 Average coverage: 1.796,90	11920	280886	539	438	145	123	62	54943	1	1	1	1186.07	2370.12	2	2370.13	-0.0059	0	125.42	1.7e-12	K	FQANDPVFNADVDLFLNFER	D
2	ZygaenaFil_C651	ZygaenaFil_C651 Average coverage: 1.796,90	11920	280886	539	438	145	123	62	54944	1	1	1	791.048	2370.12	3	2370.13	-0.0052	0	69.9	1.4e-06	K	FQANDPVFNADVDLFLNFER	D
2	ZygaenaFil_C651	ZygaenaFil_C651 Average coverage: 1.796,90	11920	280886	539	438	145	123	62	54946	1	1	1	1186.07	2370.12	2	2370.13	-0.004	0	120.84	4.7e-12	K	FQANDPVFNADVDLFLNFER	D
2	ZygaenaFil_C651	ZygaenaFil_C651 Average coverage: 1.796,90	11920	280886	539	438	145	123	62	54947	1	1	1	1186.07	2370.13	2	2370.13	-0.0022	0	115.16	1.6e-11	K	FQANDPVFNADVDLFLNFER	D
2	ZygaenaFil_C651	ZygaenaFil_C651 Average coverage: 1.796,90	11920	280886	539	438	145	123	62	54948	1	1	1	1186.07	2370.13	2	2370.13	-0.0005	0	129.17	7.8e-13	K	FQANDPVFNADVDLFLNFER	D
2	ZygaenaFil_C651	ZygaenaFil_C651 Average coverage: 1.796,90	11920	280886	539	438	145	123	62	55254	1	1	1	797.747	2390.22	3	2390.22	-0.0038	1	52.28	1.3e-05	K	NIAHGAVFLQENTVKSEYGVSK	D
2	ZygaenaFil_C651	ZygaenaFil_C651 Average coverage: 1.796,90	11920	280886	539	438	145	123	62	55522	1	1	1	806.412	2416.21	3	2416.22	-0.0102	0	38.68	0.00027	R	LEIHVTNDNQNVLSGSTSFITK	Q
2	ZygaenaFil_C651	ZygaenaFil_C651 Average coverage: 1.796,90	11920	280886	539	438	145	123	62	55524	1	1	1	1209.11	2416.21	2	2416.22	-0.009	0	98.05	6.4e-10	R	LEIHVTNDNQNVLSGSTSFITK	Q
2	ZygaenaFil_C651	ZygaenaFil_C651 Average coverage: 1.796,90	11920	280886	539	438	145	123	62	55527	1	1	1	806.412	2416.21	3	2416.22	-0.0087	0	69.37	6.7e-07	R	LEIHVTNDNQNVLSGSTSFITK	Q
2	ZygaenaFil_C651	ZygaenaFil_C651 Average coverage: 1.796,90	11920	280886	539	438	145	123	62	55533	1	1	1	806.413	2416.22	3	2416.22	-0.0076	0	41.61	0.00013	R	LEIHVTNDNQNVLSGSTSFITK	Q
2	ZygaenaFil_C651	ZygaenaFil_C651 Average coverage: 1.796,90	11920	280886	539	438	145	123	62	55540	1	1	1	806.413	2416.22	3	2416.22	-0.0071	0	60.86	2e-06	R	LEIHVTNDNQNVLSGSTSFITK	Q
2	ZygaenaFil_C651	ZygaenaFil_C651 Average coverage: 1.796,90	11920	280886	539	438	145	123	62	55542	1	1	1	806.413	2416.22	3	2416.22	-0.0069	0	37.34	0.00032	R	LEIHVTNDNQNVLSGSTSFITK	Q
2	ZygaenaFil_C651	ZygaenaFil_C651 Average coverage: 1.796,90	11920	280886	539	438	145	123	62	55550	1	1	1	1209.12	2416.22	2	2416.22	-0.0065	0	126.2	1.5e-12	R	LEIHVTNDNQNVLSGSTSFITK	Q
2	ZygaenaFil_C651	ZygaenaFil_C651 Average coverage: 1.796,90	11920	280886	539	438	145	123	62	55556	1	1	1	1209.12	2416.22	2	2416.22	-0.006	0	100.63	3.7e-10	R	LEIHVTNDNQNVLSGSTSFITK	Q
2	ZygaenaFil_C651	ZygaenaFil_C651 Average coverage: 1.796,90	11920	280886	539	438	145	123	62	55557	1	1	1	806.413	2416.22	3	2416.22	-0.0058	0	34.64	0.00069	R	LEIHVTNDNQNVLSGSTSFITK	Q
2	ZygaenaFil_C651	ZygaenaFil_C651 Average coverage: 1.796,90	11920	280886	539	438	145	123	62	55559	1	1	1	1209.12	2416.22	2	2416.22	-0.0055	0	51.64	1.5e-05	R	LEIHVTNDNQNVLSGSTSFITK	Q
2	ZygaenaFil_C651	ZygaenaFil_C651 Average coverage: 1.796,90	11920	280886	539	438	145	123	62	55561	1	1	1	1209.12	2416.22	2	2416.22	-0.0051	0	119.56	6.2e-12	R	LEIHVTNDNQNVLSGSTSFITK	Q
2	ZygaenaFil_C651	ZygaenaFil_C651 Average coverage: 1.796,90	11920	280886	539	438	145	123	62	55569	1	1	1	1209.12	2416.22	2	2416.22	-0.0045	0	119.3	6.5e-12	R	LEIHVTNDNQNVLSGSTSFITK	Q
2	ZygaenaFil_C651	ZygaenaFil_C651 Average coverage: 1.796,90	11920	280886	539	438	145	123	62	55578	1	1	1	806.415	2416.22	3	2416.22	0.0013	0	55.11	1.1e-05	R	LEIHVTNDNQNVLSGSTSFITK	Q
2	ZygaenaFil_C651	ZygaenaFil_C651 Average coverage: 1.796,90	11920	280886	539	438	145	123	62	56219	1	1	1	1223.06	2444.11	2	2444.12	-0.0081	1	76.81	9.9e-08	K	LTNTNFDREELDYEGQLEMK	L
2	ZygaenaFil_C651	ZygaenaFil_C651 Average coverage: 1.796,90	11920	280886	539	438	145	123	62	56220	1	1	1	1223.06	2444.11	2	2444.12	-0.0066	1	97.54	1.5e-09	K	LTNTNFDREELDYEGQLEMK	L
2	ZygaenaFil_C651	ZygaenaFil_C651 Average coverage: 1.796,90	11920	280886	539	438	145	123	62	56221	1	1	1	815.711	2444.11	3	2444.12	-0.005	1	35.2	0.0005	K	LTNTNFDREELDYEGQLEMK	L
2	ZygaenaFil_C651	ZygaenaFil_C651 Average coverage: 1.796,90	11920	280886	539	438	145	123	62	56389	1	1	1	819.39	2455.15	3	2455.17	-0.0213	0	34.6	0.0013	R	TLLTEGNEQGIETFFNMAVGER	S
2	ZygaenaFil_C651	ZygaenaFil_C651 Average coverage: 1.796,90	11920	280886	539	438	145	123	62	56392	1	1	1	1228.58	2455.15	2	2455.17	-0.0144	0	101.79	2.9e-10	R	TLLTEGNEQGIETFFNMAVGER	S
2	ZygaenaFil_C651	ZygaenaFil_C651 Average coverage: 1.796,90	11920	280886	539	438	145	123	62	56393	1	1	1	819.394	2455.16	3	2455.17	-0.0101	0	57.41	4.1e-06	R	TLLTEGNEQGIETFFNMAVGER	S
2	ZygaenaFil_C651	ZygaenaFil_C651 Average coverage: 1.796,90	11920	280886	539	438	145	123	62	56394	1	1	1	819.394	2455.16	3	2455.17	-0.0083	0	77.08	5.9e-08	R	TLLTEGNEQGIETFFNMAVGER	S
2	ZygaenaFil_C651	ZygaenaFil_C651 Average coverage: 1.796,90	11920	280886	539	438	145	123	62	56403	1	1	1	819.395	2455.16	3	2455.17	-0.0056	0	91.42	3e-09	R	TLLTEGNEQGIETFFNMAVGER	S
2	ZygaenaFil_C651	ZygaenaFil_C651 Average coverage: 1.796,90	11920	280886	539	438	145	123	62	56404	1	1	1	819.395	2455.16	3	2455.17	-0.0054	0	84.1	1.9e-08	R	TLLTEGNEQGIETFFNMAVGER	S
2	ZygaenaFil_C651	ZygaenaFil_C651 Average coverage: 1.796,90	11920	280886	539	438	145	123	62	56406	1	1	1	819.395	2455.16	3	2455.17	-0.0048	0	37.68	0.00036	R	TLLTEGNEQGIETFFNMAVGER	S
2	ZygaenaFil_C651	ZygaenaFil_C651 Average coverage: 1.796,90	11920	280886	539	438	145	123	62	56408	1	1	1	1228.59	2455.16	2	2455.17	-0.0043	0	129.73	6.9e-13	R	TLLTEGNEQGIETFFNMAVGER	S
2	ZygaenaFil_C651	ZygaenaFil_C651 Average coverage: 1.796,90	11920	280886	539	438	145	123	62	56410	1	1	1	1228.59	2455.16	2	2455.17	-0.0039	0	145.33	2.4e-14	R	TLLTEGNEQGIETFFNMAVGER	S
2	ZygaenaFil_C651	ZygaenaFil_C651 Average coverage: 1.796,90	11920	280886	539	438	145	123	62	56412	1	1	1	819.396	2455.17	3	2455.17	-0.0035	0	70.76	2.3e-07	R	TLLTEGNEQGIETFFNMAVGER	S
2	ZygaenaFil_C651	ZygaenaFil_C651 Average coverage: 1.796,90	11920	280886	539	438	145	123	62	56836	1	1	1	824.726	2471.16	3	2471.16	-0.0062	0	61.18	1.8e-06	R	TLLTEGNEQGIETFFNMAVGER	S
2	ZygaenaFil_C651	ZygaenaFil_C651 Average coverage: 1.796,90	11920	280886	539	438	145	123	62	58983	1	1	1	1271.09	2540.16	2	2540.16	-0.0051	0	116.19	1.3e-11	R	DINVHDDVYNGNFNMLFSDAIK	R
2	ZygaenaFil_C651	ZygaenaFil_C651 Average coverage: 1.796,90	11920	280886	539	438	145	123	62	58984	1	1	1	847.728	2540.16	3	2540.16	-0.0032	0	38.74	0.00072	R	DINVHDDVYNGNFNMLFSDAIK	R
2	ZygaenaFil_C651	ZygaenaFil_C651 Average coverage: 1.796,90	11920	280886	539	438	145	123	62	59925	1	1	1	1287.17	2572.32	2	2572.32	-0.0052	1	128.39	1.4e-12	K	RLEIHVTNDNQNVLSGSTSFITK	Q
2	ZygaenaFil_C651	ZygaenaFil_C651 Average coverage: 1.796,90	11920	280886	539	438	145	123	62	59926	1	1	1	644.087	2572.32	4	2572.32	-0.0049	1	32.9	0.0019	K	RLEIHVTNDNQNVLSGSTSFITK	Q
2	ZygaenaFil_C651	ZygaenaFil_C651 Average coverage: 1.796,90	11920	280886	539	438	145	123	62	59929	1	1	1	858.447	2572.32	3	2572.32	-0.0044	1	69.12	1.8e-06	K	RLEIHVTNDNQNVLSGSTSFITK	Q
2	ZygaenaFil_C651	ZygaenaFil_C651 Average coverage: 1.796,90	11920	280886	539	438	145	123	62	60150	1	1	1	646.342	2581.34	4	2581.35	-0.0135	0	31.69	0.0011	K	VVVPHVEPVSLDITYAFNLQGER	K
2	ZygaenaFil_C651	ZygaenaFil_C651 Average coverage: 1.796,90	11920	280886	539	438	145	123	62	60151	1	1	1	861.455	2581.34	3	2581.35	-0.0123	0	39.53	0.0002	K	VVVPHVEPVSLDITYAFNLQGER	K
2	ZygaenaFil_C651	ZygaenaFil_C651 Average coverage: 1.796,90	11920	280886	539	438	145	123	62	60153	1	1	1	861.455	2581.34	3	2581.35	-0.0114	0	39.48	0.0002	K	VVVPHVEPVSLDITYAFNLQGER	K
2	ZygaenaFil_C651	ZygaenaFil_C651 Average coverage: 1.796,90	11920	280886	539	438	145	123	62	60155	1	1	1	861.455	2581.34	3	2581.35	-0.0106	0	32.14	0.00097	K	VVVPHVEPVSLDITYAFNLQGER	K
2	ZygaenaFil_C651	ZygaenaFil_C651 Average coverage: 1.796,90	11920	280886	539	438	145	123	62	60157	1	1	1	861.455	2581.34	3	2581.35	-0.0103	0	49.11	2.5e-05	K	VVVPHVEPVSLDITYAFNLQGER	K
2	ZygaenaFil_C651	ZygaenaFil_C651 Average coverage: 1.796,90	11920	280886	539	438	145	123	62	60170	1	1	1	861.456	2581.35	3	2581.35	-0.0072	0	59.27	3e-06	K	VVVPHVEPVSLDITYAFNLQGER	K
2	ZygaenaFil_C651	ZygaenaFil_C651 Average coverage: 1.796,90	11920	280886	539	438	145	123	62	60172	1	1	1	861.456	2581.35	3	2581.35	-0.0068	0	36.58	0.00037	K	VVVPHVEPVSLDITYAFNLQGER	K
2	ZygaenaFil_C651	ZygaenaFil_C651 Average coverage: 1.796,90	11920	280886	539	438	145	123	62	60174	1	1	1	1291.68	2581.35	2	2581.35	-0.0065	0	85.12	1e-08	K	VVVPHVEPVSLDITYAFNLQGER	K
2	ZygaenaFil_C651	ZygaenaFil_C651 Average coverage: 1.796,90	11920	280886	539	438	145	123	62	60178	1	1	1	1291.68	2581.35	2	2581.35	-0.0062	0	81.27	2.4e-08	K	VVVPHVEPVSLDITYAFNLQGER	K
2	ZygaenaFil_C651	ZygaenaFil_C651 Average coverage: 1.796,90	11920	280886	539	438	145	123	62	60179	1	1	1	861.457	2581.35	3	2581.35	-0.0062	0	39.52	0.0002	K	VVVPHVEPVSLDITYAFNLQGER	K
2	ZygaenaFil_C651	ZygaenaFil_C651 Average coverage: 1.796,90	11920	280886	539	438	145	123	62	60183	1	1	1	861.457	2581.35	3	2581.35	-0.0056	0	33.56	0.00071	K	VVVPHVEPVSLDITYAFNLQGER	K
2	ZygaenaFil_C651	ZygaenaFil_C651 Average coverage: 1.796,90	11920	280886	539	438	145	123	62	60184	1	1	1	861.457	2581.35	3	2581.35	-0.0054	0	52.95	1.1e-05	K	VVVPHVEPVSLDITYAFNLQGER	K
2	ZygaenaFil_C651	ZygaenaFil_C651 Average coverage: 1.796,90	11920	280886	539	438	145	123	62	60187	1	1	1	861.457	2581.35	3	2581.35	-0.0053	0	39.71	0.00019	K	VVVPHVEPVSLDITYAFNLQGER	K
2	ZygaenaFil_C651	ZygaenaFil_C651 Average coverage: 1.796,90	11920	280886	539	438	145	123	62	61029	1	1	1	870.425	2608.25	3	2608.26	-0.0088	1	49.01	6.4e-05	K	LDFKLENLNGMSLNTAMEVNAER	D
2	ZygaenaFil_C651	ZygaenaFil_C651 Average coverage: 1.796,90	11920	280886	539	438	145	123	62	61189	1	1	1	873.467	2617.38	3	2617.39	-0.0146	0	77.75	5.1e-08	K	LMPSTDIEIAGIFLVDADIVSTGLK	V
2	ZygaenaFil_C651	ZygaenaFil_C651 Average coverage: 1.796,90	11920	280886	539	438	145	123	62	61192	1	1	1	873.468	2617.38	3	2617.39	-0.0096	0	71.26	2.1e-07	K	LMPSTDIEIAGIFLVDADIVSTGLK	V
2	ZygaenaFil_C651	ZygaenaFil_C651 Average coverage: 1.796,90	11920	280886	539	438	145	123	62	61194	1	1	1	873.468	2617.38	3	2617.39	-0.0087	0	31.26	0.0012	K	LMPSTDIEIAGIFLVDADIVSTGLK	V
2	ZygaenaFil_C651	ZygaenaFil_C651 Average coverage: 1.796,90	11920	280886	539	438	145	123	62	61196	1	1	1	873.469	2617.38	3	2617.39	-0.0084	0	76.57	1.5e-07	K	LMPSTDIEIAGIFLVDADIVSTGLK	V
2	ZygaenaFil_C651	ZygaenaFil_C651 Average coverage: 1.796,90	11920	280886	539	438	145	123	62	61199	1	1	1	873.469	2617.38	3	2617.39	-0.0082	0	79.43	3.6e-08	K	LMPSTDIEIAGIFLVDADIVSTGLK	V
2	ZygaenaFil_C651	ZygaenaFil_C651 Average coverage: 1.796,90	11920	280886	539	438	145	123	62	61200	1	1	1	873.469	2617.38	3	2617.39	-0.0081	0	99.18	5e-10	K	LMPSTDIEIAGIFLVDADIVSTGLK	V
2	ZygaenaFil_C651	ZygaenaFil_C651 Average coverage: 1.796,90	11920	280886	539	438	145	123	62	61204	1	1	1	873.469	2617.39	3	2617.39	-0.0075	0	79.68	3.4e-08	K	LMPSTDIEIAGIFLVDADIVSTGLK	V
2	ZygaenaFil_C651	ZygaenaFil_C651 Average coverage: 1.796,90	11920	280886	539	438	145	123	62	61205	1	1	1	873.469	2617.39	3	2617.39	-0.0075	0	62.72	1.3e-06	K	LMPSTDIEIAGIFLVDADIVSTGLK	V
2	ZygaenaFil_C651	ZygaenaFil_C651 Average coverage: 1.796,90	11920	280886	539	438	145	123	62	61208	1	1	1	873.469	2617.39	3	2617.39	-0.007	0	85.64	9.3e-09	K	LMPSTDIEIAGIFLVDADIVSTGLK	V
2	ZygaenaFil_C651	ZygaenaFil_C651 Average coverage: 1.796,90	11920	280886	539	438	145	123	62	61212	1	1	1	873.469	2617.39	3	2617.39	-0.0063	0	62.19	1.5e-06	K	LMPSTDIEIAGIFLVDADIVSTGLK	V
2	ZygaenaFil_C651	ZygaenaFil_C651 Average coverage: 1.796,90	11920	280886	539	438	145	123	62	61213	1	1	1	873.469	2617.39	3	2617.39	-0.0063	0	58.27	3.4e-06	K	LMPSTDIEIAGIFLVDADIVSTGLK	V
2	ZygaenaFil_C651	ZygaenaFil_C651 Average coverage: 1.796,90	11920	280886	539	438	145	123	62	61214	1	1	1	1309.7	2617.39	2	2617.39	-0.0063	0	116.1	1.3e-11	K	LMPSTDIEIAGIFLVDADIVSTGLK	V
2	ZygaenaFil_C651	ZygaenaFil_C651 Average coverage: 1.796,90	11920	280886	539	438	145	123	62	61216	1	1	1	873.469	2617.39	3	2617.39	-0.0063	0	79.77	3.3e-08	K	LMPSTDIEIAGIFLVDADIVSTGLK	V
2	ZygaenaFil_C651	ZygaenaFil_C651 Average coverage: 1.796,90	11920	280886	539	438	145	123	62	61217	1	1	1	873.469	2617.39	3	2617.39	-0.0062	0	82.9	1.7e-08	K	LMPSTDIEIAGIFLVDADIVSTGLK	V
2	ZygaenaFil_C651	ZygaenaFil_C651 Average coverage: 1.796,90	11920	280886	539	438	145	123	62	61218	1	1	1	873.469	2617.39	3	2617.39	-0.0062	0	57.72	3.9e-06	K	LMPSTDIEIAGIFLVDADIVSTGLK	V
2	ZygaenaFil_C651	ZygaenaFil_C651 Average coverage: 1.796,90	11920	280886	539	438	145	123	62	61221	1	1	1	873.469	2617.39	3	2617.39	-0.006	0	55.96	5.7e-06	K	LMPSTDIEIAGIFLVDADIVSTGLK	V
2	ZygaenaFil_C651	ZygaenaFil_C651 Average coverage: 1.796,90	11920	280886	539	438	145	123	62	61222	1	1	1	873.469	2617.39	3	2617.39	-0.006	0	65.98	6.8e-07	K	LMPSTDIEIAGIFLVDADIVSTGLK	V
2	ZygaenaFil_C651	ZygaenaFil_C651 Average coverage: 1.796,90	11920	280886	539	438	145	123	62	61225	1	1	1	873.47	2617.39	3	2617.39	-0.0058	0	82.16	2e-08	K	LMPSTDIEIAGIFLVDADIVSTGLK	V
2	ZygaenaFil_C651	ZygaenaFil_C651 Average coverage: 1.796,90	11920	280886	539	438	145	123	62	61227	1	1	1	873.47	2617.39	3	2617.39	-0.0057	0	63.27	1.2e-06	K	LMPSTDIEIAGIFLVDADIVSTGLK	V
2	ZygaenaFil_C651	ZygaenaFil_C651 Average coverage: 1.796,90	11920	280886	539	438	145	123	62	61229	1	1	1	873.47	2617.39	3	2617.39	-0.0056	0	76.49	6.7e-08	K	LMPSTDIEIAGIFLVDADIVSTGLK	V
2	ZygaenaFil_C651	ZygaenaFil_C651 Average coverage: 1.796,90	11920	280886	539	438	145	123	62	61232	1	1	1	873.47	2617.39	3	2617.39	-0.0055	0	79.53	3.5e-08	K	LMPSTDIEIAGIFLVDADIVSTGLK	V
2	ZygaenaFil_C651	ZygaenaFil_C651 Average coverage: 1.796,90	11920	280886	539	438	145	123	62	61236	1	1	1	873.47	2617.39	3	2617.39	-0.0052	0	72.54	1.6e-07	K	LMPSTDIEIAGIFLVDADIVSTGLK	V
2	ZygaenaFil_C651	ZygaenaFil_C651 Average coverage: 1.796,90	11920	280886	539	438	145	123	62	61237	1	1	1	873.47	2617.39	3	2617.39	-0.005	0	75.41	8.5e-08	K	LMPSTDIEIAGIFLVDADIVSTGLK	V
2	ZygaenaFil_C651	ZygaenaFil_C651 Average coverage: 1.796,90	11920	280886	539	438	145	123	62	61240	1	1	1	873.47	2617.39	3	2617.39	-0.0049	0	82.45	1.9e-08	K	LMPSTDIEIAGIFLVDADIVSTGLK	V
2	ZygaenaFil_C651	ZygaenaFil_C651 Average coverage: 1.796,90	11920	280886	539	438	145	123	62	61241	1	1	1	873.47	2617.39	3	2617.39	-0.0047	0	76.46	6.8e-08	K	LMPSTDIEIAGIFLVDADIVSTGLK	V
2	ZygaenaFil_C651	ZygaenaFil_C651 Average coverage: 1.796,90	11920	280886	539	438	145	123	62	61244	1	1	1	873.47	2617.39	3	2617.39	-0.0046	0	90.52	3.3e-09	K	LMPSTDIEIAGIFLVDADIVSTGLK	V
2	ZygaenaFil_C651	ZygaenaFil_C651 Average coverage: 1.796,90	11920	280886	539	438	145	123	62	61247	1	1	1	1309.7	2617.39	2	2617.39	-0.0044	0	116.02	1.3e-11	K	LMPSTDIEIAGIFLVDADIVSTGLK	V
2	ZygaenaFil_C651	ZygaenaFil_C651 Average coverage: 1.796,90	11920	280886	539	438	145	123	62	61249	1	1	1	873.47	2617.39	3	2617.39	-0.0042	0	62.16	1.5e-06	K	LMPSTDIEIAGIFLVDADIVSTGLK	V
2	ZygaenaFil_C651	ZygaenaFil_C651 Average coverage: 1.796,90	11920	280886	539	438	145	123	62	61251	1	1	1	873.47	2617.39	3	2617.39	-0.0041	0	88.27	5.3e-09	K	LMPSTDIEIAGIFLVDADIVSTGLK	V
2	ZygaenaFil_C651	ZygaenaFil_C651 Average coverage: 1.796,90	11920	280886	539	438	145	123	62	61253	1	1	1	873.47	2617.39	3	2617.39	-0.0037	0	76.44	6.8e-08	K	LMPSTDIEIAGIFLVDADIVSTGLK	V
2	ZygaenaFil_C651	ZygaenaFil_C651 Average coverage: 1.796,90	11920	280886	539	438	145	123	62	61255	1	1	1	873.47	2617.39	3	2617.39	-0.0033	0	84.81	1.1e-08	K	LMPSTDIEIAGIFLVDADIVSTGLK	V
2	ZygaenaFil_C651	ZygaenaFil_C651 Average coverage: 1.796,90	11920	280886	539	438	145	123	62	61256	1	1	1	873.47	2617.39	3	2617.39	-0.0031	0	99.24	5e-10	K	LMPSTDIEIAGIFLVDADIVSTGLK	V
2	ZygaenaFil_C651	ZygaenaFil_C651 Average coverage: 1.796,90	11920	280886	539	438	145	123	62	61257	1	1	1	1309.7	2617.39	2	2617.39	-0.0031	0	128.08	1.2e-12	K	LMPSTDIEIAGIFLVDADIVSTGLK	V
2	ZygaenaFil_C651	ZygaenaFil_C651 Average coverage: 1.796,90	11920	280886	539	438	145	123	62	61260	1	1	1	1309.7	2617.39	2	2617.39	-0.0026	0	35.81	0.00044	K	LMPSTDIEIAGIFLVDADIVSTGLK	V
2	ZygaenaFil_C651	ZygaenaFil_C651 Average coverage: 1.796,90	11920	280886	539	438	145	123	62	61262	1	1	1	873.471	2617.39	3	2617.39	-0.002	0	74.59	1e-07	K	LMPSTDIEIAGIFLVDADIVSTGLK	V
2	ZygaenaFil_C651	ZygaenaFil_C651 Average coverage: 1.796,90	11920	280886	539	438	145	123	62	61265	1	1	1	1309.7	2617.39	2	2617.39	-0.0012	0	65.47	7.3e-07	K	LMPSTDIEIAGIFLVDADIVSTGLK	V
2	ZygaenaFil_C651	ZygaenaFil_C651 Average coverage: 1.796,90	11920	280886	539	438	145	123	62	61854	1	1	1	878.801	2633.38	3	2633.39	-0.0078	0	78.24	6.6e-08	K	LMPSTDIEIAGIFLVDADIVSTGLK	V
2	ZygaenaFil_C651	ZygaenaFil_C651 Average coverage: 1.796,90	11920	280886	539	438	145	123	62	61855	1	1	1	878.801	2633.38	3	2633.39	-0.007	0	48.71	2.7e-05	K	LMPSTDIEIAGIFLVDADIVSTGLK	V
2	ZygaenaFil_C651	ZygaenaFil_C651 Average coverage: 1.796,90	11920	280886	539	438	145	123	62	62730	1	1	1	888.771	2663.29	3	2663.3	-0.0042	0	30.57	0.0014	K	YNYAVDGTVTIYLTGAEQQETSLK	L
2	ZygaenaFil_C651	ZygaenaFil_C651 Average coverage: 1.796,90	11920	280886	539	438	145	123	62	62734	1	1	1	1332.66	2663.3	2	2663.3	-0.0006	0	97.17	7.8e-10	K	YNYAVDGTVTIYLTGAEQQETSLK	L
2	ZygaenaFil_C651	ZygaenaFil_C651 Average coverage: 1.796,90	11920	280886	539	438	145	123	62	63504	1	1	1	675.072	2696.26	4	2696.27	-0.0067	1	34.26	0.00066	R	DINVHDDVYNGNFNMLFSDAIKR	G
2	ZygaenaFil_C651	ZygaenaFil_C651 Average coverage: 1.796,90	11920	280886	539	438	145	123	62	64152	1	1	1	678.367	2709.44	4	2709.45	-0.0083	1	50.13	2e-05	K	VVVPHVEPVSLDITYAFNLQGERK	T
2	ZygaenaFil_C651	ZygaenaFil_C651 Average coverage: 1.796,90	11920	280886	539	438	145	123	62	64153	1	1	1	678.368	2709.44	4	2709.45	-0.0076	1	34.67	0.00056	K	VVVPHVEPVSLDITYAFNLQGERK	T
2	ZygaenaFil_C651	ZygaenaFil_C651 Average coverage: 1.796,90	11920	280886	539	438	145	123	62	64861	1	1	1	687.632	2746.5	4	2746.51	-0.014	0	36.66	0.00047	K	DNLQQGEVTFSLLQGKPVHILALAR	D
2	ZygaenaFil_C651	ZygaenaFil_C651 Average coverage: 1.796,90	11920	280886	539	438	145	123	62	64862	1	1	1	687.633	2746.5	4	2746.51	-0.0114	0	42.63	0.0001	K	DNLQQGEVTFSLLQGKPVHILALAR	D
2	ZygaenaFil_C651	ZygaenaFil_C651 Average coverage: 1.796,90	11920	280886	539	438	145	123	62	64863	1	1	1	687.634	2746.5	4	2746.51	-0.0081	0	65.44	7.3e-07	K	DNLQQGEVTFSLLQGKPVHILALAR	D
2	ZygaenaFil_C651	ZygaenaFil_C651 Average coverage: 1.796,90	11920	280886	539	438	145	123	62	64866	1	1	1	916.509	2746.51	3	2746.51	-0.0067	0	58.83	3e-06	K	DNLQQGEVTFSLLQGKPVHILALAR	D
2	ZygaenaFil_C651	ZygaenaFil_C651 Average coverage: 1.796,90	11920	280886	539	438	145	123	62	64867	1	1	1	916.509	2746.51	3	2746.51	-0.0067	0	70.8	2.3e-07	K	DNLQQGEVTFSLLQGKPVHILALAR	D
2	ZygaenaFil_C651	ZygaenaFil_C651 Average coverage: 1.796,90	11920	280886	539	438	145	123	62	64868	1	1	1	1374.26	2746.51	2	2746.51	-0.0061	0	129.51	6.5e-13	K	DNLQQGEVTFSLLQGKPVHILALAR	D
2	ZygaenaFil_C651	ZygaenaFil_C651 Average coverage: 1.796,90	11920	280886	539	438	145	123	62	64869	1	1	1	687.634	2746.51	4	2746.51	-0.006	0	38.12	0.00027	K	DNLQQGEVTFSLLQGKPVHILALAR	D
2	ZygaenaFil_C651	ZygaenaFil_C651 Average coverage: 1.796,90	11920	280886	539	438	145	123	62	64870	1	1	1	916.51	2746.51	3	2746.51	-0.0052	0	64.4	9.2e-07	K	DNLQQGEVTFSLLQGKPVHILALAR	D
2	ZygaenaFil_C651	ZygaenaFil_C651 Average coverage: 1.796,90	11920	280886	539	438	145	123	62	65905	1	1	1	697.858	2787.4	4	2787.41	-0.0079	1	36.55	0.00043	R	FLLDVQQRNDQYAILAEAGFSHPR	L
2	ZygaenaFil_C651	ZygaenaFil_C651 Average coverage: 1.796,90	11920	280886	539	438	145	123	62	65906	1	1	1	930.143	2787.41	3	2787.41	-0.0035	1	63.31	5.6e-06	R	FLLDVQQRNDQYAILAEAGFSHPR	L
2	ZygaenaFil_C651	ZygaenaFil_C651 Average coverage: 1.796,90	11920	280886	539	438	145	123	62	66207	1	1	1	935.127	2802.36	3	2802.36	-0.0061	1	32.13	0.0019	K	LENLNGMSLNTAMEVNAERDNLNLK	F
2	ZygaenaFil_C651	ZygaenaFil_C651 Average coverage: 1.796,90	11920	280886	539	438	145	123	62	66208	1	1	1	935.127	2802.36	3	2802.36	-0.0061	1	36.16	0.00054	K	LENLNGMSLNTAMEVNAERDNLNLK	F
2	ZygaenaFil_C651	ZygaenaFil_C651 Average coverage: 1.796,90	11920	280886	539	438	145	123	62	66610	1	1	1	940.458	2818.35	3	2818.36	-0.0076	1	62.07	2.6e-06	K	LENLNGMSLNTAMEVNAERDNLNLK	F
2	ZygaenaFil_C651	ZygaenaFil_C651 Average coverage: 1.796,90	11920	280886	539	438	145	123	62	66721	1	1	1	706.638	2822.52	4	2822.53	-0.0092	1	30.23	0.0015	K	IKVVVPHVEPVSLDITYAFNLQGER	K
2	ZygaenaFil_C651	ZygaenaFil_C651 Average coverage: 1.796,90	11920	280886	539	438	145	123	62	66722	1	1	1	941.849	2822.52	3	2822.53	-0.0086	1	93.32	1.8e-09	K	IKVVVPHVEPVSLDITYAFNLQGER	K
2	ZygaenaFil_C651	ZygaenaFil_C651 Average coverage: 1.796,90	11920	280886	539	438	145	123	62	66723	1	1	1	706.639	2822.53	4	2822.53	-0.007	1	50.44	1.9e-05	K	IKVVVPHVEPVSLDITYAFNLQGER	K
2	ZygaenaFil_C651	ZygaenaFil_C651 Average coverage: 1.796,90	11920	280886	539	438	145	123	62	67471	1	1	1	1430.76	2859.51	2	2859.52	-0.0111	1	138.34	1.1e-13	K	SLYGKNTSPLVTAAEITTAPQEVAASLK	L
2	ZygaenaFil_C651	ZygaenaFil_C651 Average coverage: 1.796,90	11920	280886	539	438	145	123	62	67472	1	1	1	954.179	2859.52	3	2859.52	-0.0066	1	55.25	6.6e-06	K	SLYGKNTSPLVTAAEITTAPQEVAASLK	L
2	ZygaenaFil_C651	ZygaenaFil_C651 Average coverage: 1.796,90	11920	280886	539	438	145	123	62	67988	1	1	1	1446.8	2891.59	2	2891.6	-0.0029	1	119.78	4.7e-12	K	NTSPLVTAAEITTAPQEVAASLKLITPR	A
2	ZygaenaFil_C651	ZygaenaFil_C651 Average coverage: 1.796,90	11920	280886	539	438	145	123	62	68261	1	1	1	729.634	2914.5	4	2914.51	-0.0081	1	62.1	3.1e-06	K	YHLHVYSQPEFGKFPSGITITLPQR	V
2	ZygaenaFil_C651	ZygaenaFil_C651 Average coverage: 1.796,90	11920	280886	539	438	145	123	62	68262	1	1	1	729.634	2914.51	4	2914.51	-0.0074	1	61.12	1.9e-06	K	YHLHVYSQPEFGKFPSGITITLPQR	V
2	ZygaenaFil_C651	ZygaenaFil_C651 Average coverage: 1.796,90	11920	280886	539	438	145	123	62	68263	1	1	1	972.509	2914.51	3	2914.51	-0.0066	1	40.25	0.00017	K	YHLHVYSQPEFGKFPSGITITLPQR	V
2	ZygaenaFil_C651	ZygaenaFil_C651 Average coverage: 1.796,90	11920	280886	539	438	145	123	62	68997	1	1	1	739.649	2954.57	4	2954.57	-0.0062	1	34.83	0.00063	K	FVLNAHFKNPAPNIYLLPAMLTIDDK	Q
2	ZygaenaFil_C651	ZygaenaFil_C651 Average coverage: 1.796,90	11920	280886	539	438	145	123	62	68998	1	1	1	985.864	2954.57	3	2954.57	-0.0035	1	32.86	0.00083	K	FVLNAHFKNPAPNIYLLPAMLTIDDK	Q
2	ZygaenaFil_C651	ZygaenaFil_C651 Average coverage: 1.796,90	11920	280886	539	438	145	123	62	69002	1	1	1	739.879	2955.49	4	2955.49	-0.0066	1	55.95	5.7e-06	R	LEIHVTNDNQNVLSGSTSFITKQEGPK	T
2	ZygaenaFil_C651	ZygaenaFil_C651 Average coverage: 1.796,90	11920	280886	539	438	145	123	62	69858	1	1	1	999.898	2996.67	3	2996.68	-0.009	1	67.25	6.1e-07	R	GIDLQLALPLEKQEIVIASSDLVYLTR	V
2	ZygaenaFil_C651	ZygaenaFil_C651 Average coverage: 1.796,90	11920	280886	539	438	145	123	62	69859	1	1	1	999.898	2996.67	3	2996.68	-0.0084	1	61.69	2.1e-06	R	GIDLQLALPLEKQEIVIASSDLVYLTR	V
2	ZygaenaFil_C651	ZygaenaFil_C651 Average coverage: 1.796,90	11920	280886	539	438	145	123	62	69861	1	1	1	1499.34	2996.67	2	2996.68	-0.0064	1	118.62	4.2e-12	R	GIDLQLALPLEKQEIVIASSDLVYLTR	V
2	ZygaenaFil_C651	ZygaenaFil_C651 Average coverage: 1.796,90	11920	280886	539	438	145	123	62	69863	1	1	1	999.899	2996.67	3	2996.68	-0.0055	1	32.96	0.0015	R	GIDLQLALPLEKQEIVIASSDLVYLTR	V
2	ZygaenaFil_C651	ZygaenaFil_C651 Average coverage: 1.796,90	11920	280886	539	438	145	123	62	69864	1	1	1	999.899	2996.68	3	2996.68	-0.0041	1	92.6	1.6e-09	R	GIDLQLALPLEKQEIVIASSDLVYLTR	V
2	ZygaenaFil_C651	ZygaenaFil_C651 Average coverage: 1.796,90	11920	280886	539	438	145	123	62	69866	1	1	1	999.9	2996.68	3	2996.68	-0.0025	1	109.85	3e-11	R	GIDLQLALPLEKQEIVIASSDLVYLTR	V
2	ZygaenaFil_C651	ZygaenaFil_C651 Average coverage: 1.796,90	11920	280886	539	438	145	123	62	70309	1	1	1	756.88	3023.49	4	3023.5	-0.0071	1	53.6	9.4e-06	K	VNGGVPEKISANEEYLYKPFSVGENGAR	A
2	ZygaenaFil_C651	ZygaenaFil_C651 Average coverage: 1.796,90	11920	280886	539	438	145	123	62	70317	1	1	1	757.115	3024.43	4	3024.44	-0.0066	0	54.91	7.1e-06	K	SSTETDFFGICPTEISSSQEGAALLLHK	R
2	ZygaenaFil_C651	ZygaenaFil_C651 Average coverage: 1.796,90	11920	280886	539	438	145	123	62	70318	1	1	1	1009.15	3024.43	3	3024.44	-0.0056	0	41.36	0.00013	K	SSTETDFFGICPTEISSSQEGAALLLHK	R
2	ZygaenaFil_C651	ZygaenaFil_C651 Average coverage: 1.796,90	11920	280886	539	438	145	123	62	72224	1	1	1	1069.18	3204.52	3	3204.53	-0.0085	0	87.04	6.9e-09	R	EASYNIDTLGMGGTLEQTVIYSQDSFLPR	S
2	ZygaenaFil_C651	ZygaenaFil_C651 Average coverage: 1.796,90	11920	280886	539	438	145	123	62	72225	1	1	1	1069.18	3204.52	3	3204.53	-0.0082	0	98.19	6.2e-10	R	EASYNIDTLGMGGTLEQTVIYSQDSFLPR	S
2	ZygaenaFil_C651	ZygaenaFil_C651 Average coverage: 1.796,90	11920	280886	539	438	145	123	62	72227	1	1	1	1069.18	3204.52	3	3204.53	-0.0049	0	92.81	2e-09	R	EASYNIDTLGMGGTLEQTVIYSQDSFLPR	S
2	ZygaenaFil_C651	ZygaenaFil_C651 Average coverage: 1.796,90	11920	280886	539	438	145	123	62	72229	1	1	1	1069.18	3204.52	3	3204.53	-0.0046	0	38.79	0.00023	R	EASYNIDTLGMGGTLEQTVIYSQDSFLPR	S
2	ZygaenaFil_C651	ZygaenaFil_C651 Average coverage: 1.796,90	11920	280886	539	438	145	123	62	72230	1	1	1	1069.18	3204.53	3	3204.53	-0.0025	0	31.37	0.0011	R	EASYNIDTLGMGGTLEQTVIYSQDSFLPR	S
2	ZygaenaFil_C651	ZygaenaFil_C651 Average coverage: 1.796,90	11920	280886	539	438	145	123	62	72231	1	1	1	1069.18	3204.53	3	3204.53	-0.0001	0	107.11	9.1e-11	R	EASYNIDTLGMGGTLEQTVIYSQDSFLPR	S
2	ZygaenaFil_C651	ZygaenaFil_C651 Average coverage: 1.796,90	11920	280886	539	438	145	123	62	74184	1	1	1	854.902	3415.58	4	3415.59	-0.0109	0	108.03	7.3e-11	R	FTETHTIIFENPHGTDDHQSSAQFALMSVR	D
2	ZygaenaFil_C651	ZygaenaFil_C651 Average coverage: 1.796,90	11920	280886	539	438	145	123	62	74189	1	1	1	1139.53	3415.58	3	3415.59	-0.0081	0	122.01	3.1e-12	R	FTETHTIIFENPHGTDDHQSSAQFALMSVR	D
2	ZygaenaFil_C651	ZygaenaFil_C651 Average coverage: 1.796,90	11920	280886	539	438	145	123	62	74190	1	1	1	854.903	3415.58	4	3415.59	-0.0072	0	31.41	0.0035	R	FTETHTIIFENPHGTDDHQSSAQFALMSVR	D
2	ZygaenaFil_C651	ZygaenaFil_C651 Average coverage: 1.796,90	11920	280886	539	438	145	123	62	74192	1	1	1	1139.54	3415.58	3	3415.59	-0.0053	0	65.09	1.5e-06	R	FTETHTIIFENPHGTDDHQSSAQFALMSVR	D
2	ZygaenaFil_C651	ZygaenaFil_C651 Average coverage: 1.796,90	11920	280886	539	438	145	123	62	74441	1	1	1	858.901	3431.58	4	3431.58	-0.0086	0	39.09	0.00054	R	FTETHTIIFENPHGTDDHQSSAQFALMSVR	D
2	ZygaenaFil_C651	ZygaenaFil_C651 Average coverage: 1.796,90	11920	280886	539	438	145	123	62	75015	1	1	1	1163.6	3487.79	3	3487.79	-0.0069	0	95.96	1e-09	K	QAFVTDSQITLSSAQPLIDISYQAQPAQRPSK	V
2	ZygaenaFil_C651	ZygaenaFil_C651 Average coverage: 1.796,90	11920	280886	539	438	145	123	62	78642	1	1	1	1275.61	3823.8	3	3823.81	-0.0141	0	33.63	0.0018	K	LTSNMLYLQADSEDINFEYNLVEGVQINSDVYK	L
2	ZygaenaFil_C651	ZygaenaFil_C651 Average coverage: 1.796,90	11920	280886	539	438	145	123	62	78760	1	1	1	770.587	3847.9	5	3847.91	-0.0142	1	37.7	0.00088	K	LGISPEFGLQVSNEVSDHRLPQYSLDLHVNNQDK	K
2	ZygaenaFil_C651	ZygaenaFil_C651 Average coverage: 1.796,90	11920	280886	539	438	145	123	62	79534	1	1	1	790.226	3946.09	5	3946.11	-0.0131	0	62.94	1.5e-06	K	TLSDVYSYLAAIIVDIIEHTKPIVDTVIDVVTDTSK	A
2	ZygaenaFil_C651	ZygaenaFil_C651 Average coverage: 1.796,90	11920	280886	539	438	145	123	62	79535	1	1	1	1316.37	3946.1	3	3946.11	-0.0101	0	95.55	7.1e-10	K	TLSDVYSYLAAIIVDIIEHTKPIVDTVIDVVTDTSK	A
3	ZygaenaFil_C83	ZygaenaFil_C83 Average coverage: 33.701,54	11426	89362	578	482	66	50	73.1	3452	1	1	1	343.174	684.333	2	684.338	-0.0051	0	32.38	0.001	K	GHVGGMK	M
3	ZygaenaFil_C83	ZygaenaFil_C83 Average coverage: 33.701,54	11426	89362	578	482	66	50	73.1	3454	1	1	1	343.174	684.333	2	684.338	-0.0043	0	33.11	0.00086	K	GHVGGMK	M
3	ZygaenaFil_C83	ZygaenaFil_C83 Average coverage: 33.701,54	11426	89362	578	482	66	50	73.1	10209	1	1	1	444.749	887.483	2	887.486	-0.0034	0	31.01	0.0059	R	ALGFPLDR	H
3	ZygaenaFil_C83	ZygaenaFil_C83 Average coverage: 33.701,54	11426	89362	578	482	66	50	73.1	10223	1	1	1	444.749	887.484	2	887.486	-0.0029	0	30.26	0.0064	R	ALGFPLDR	H
3	ZygaenaFil_C83	ZygaenaFil_C83 Average coverage: 33.701,54	11426	89362	578	482	66	50	73.1	10227	1	1	1	444.749	887.484	2	887.486	-0.0028	0	30.76	0.0052	R	ALGFPLDR	H
3	ZygaenaFil_C83	ZygaenaFil_C83 Average coverage: 33.701,54	11426	89362	578	482	66	50	73.1	10685	1	1	1	450.28	898.546	2	898.549	-0.0026	0	43.22	0.00084	K	AVVGLDVVK	S
3	ZygaenaFil_C83	ZygaenaFil_C83 Average coverage: 33.701,54	11426	89362	578	482	66	50	73.1	10777	1	1	1	451.252	900.489	2	900.492	-0.0022	0	32.58	0.0064	K	IDNVVVDK	L
3	ZygaenaFil_C83	ZygaenaFil_C83 Average coverage: 33.701,54	11426	89362	578	482	66	50	73.1	11696	1	1	1	459.258	916.502	2	916.505	-0.0033	0	33.94	0.00094	R	QLLVGEMK	N
3	ZygaenaFil_C83	ZygaenaFil_C83 Average coverage: 33.701,54	11426	89362	578	482	66	50	73.1	12879	1	1	1	471.77	941.526	2	941.529	-0.0033	0	30.26	0.043	R	VIDINVNR	V
3	ZygaenaFil_C83	ZygaenaFil_C83 Average coverage: 33.701,54	11426	89362	578	482	66	50	73.1	12917	1	1	1	471.771	941.527	2	941.529	-0.0023	0	30.96	0.0089	R	VIDINVNR	V
3	ZygaenaFil_C83	ZygaenaFil_C83 Average coverage: 33.701,54	11426	89362	578	482	66	50	73.1	13897	1	1	1	481.262	960.51	2	960.513	-0.0025	0	30.21	0.0066	R	VTVDVVSDK	A
3	ZygaenaFil_C83	ZygaenaFil_C83 Average coverage: 33.701,54	11426	89362	578	482	66	50	73.1	15246	1	1	1	497.759	993.503	2	993.507	-0.0037	0	67.62	9.1e-06	R	MNNYVVVR	D
3	ZygaenaFil_C83	ZygaenaFil_C83 Average coverage: 33.701,54	11426	89362	578	482	66	50	73.1	15247	1	1	1	497.759	993.503	2	993.507	-0.0035	0	66.87	1.1e-05	R	MNNYVVVR	D
3	ZygaenaFil_C83	ZygaenaFil_C83 Average coverage: 33.701,54	11426	89362	578	482	66	50	73.1	15248	1	1	1	497.759	993.503	2	993.507	-0.0033	0	67.15	1.2e-05	R	MNNYVVVR	D
3	ZygaenaFil_C83	ZygaenaFil_C83 Average coverage: 33.701,54	11426	89362	578	482	66	50	73.1	15251	1	1	1	497.759	993.504	2	993.507	-0.0027	0	45.26	0.00013	R	MNNYVVVR	D
3	ZygaenaFil_C83	ZygaenaFil_C83 Average coverage: 33.701,54	11426	89362	578	482	66	50	73.1	15254	1	1	1	497.759	993.504	2	993.507	-0.0025	0	62.6	3.1e-05	R	MNNYVVVR	D
3	ZygaenaFil_C83	ZygaenaFil_C83 Average coverage: 33.701,54	11426	89362	578	482	66	50	73.1	15255	1	1	1	497.76	993.505	2	993.507	-0.002	0	44.94	0.00025	R	MNNYVVVR	D
3	ZygaenaFil_C83	ZygaenaFil_C83 Average coverage: 33.701,54	11426	89362	578	482	66	50	73.1	15680	1	1	1	503.27	1004.52	2	1004.53	-0.0044	0	33.1	0.00082	K	GFIEIDGVR	Y
3	ZygaenaFil_C83	ZygaenaFil_C83 Average coverage: 33.701,54	11426	89362	578	482	66	50	73.1	15682	1	1	1	503.27	1004.53	2	1004.53	-0.0038	0	30.18	0.0027	K	GFIEIDGVR	Y
3	ZygaenaFil_C83	ZygaenaFil_C83 Average coverage: 33.701,54	11426	89362	578	482	66	50	73.1	15683	1	1	1	503.27	1004.53	2	1004.53	-0.0036	0	35.11	0.0018	K	GFIEIDGVR	Y
3	ZygaenaFil_C83	ZygaenaFil_C83 Average coverage: 33.701,54	11426	89362	578	482	66	50	73.1	15684	1	1	1	503.27	1004.53	2	1004.53	-0.0035	0	39.8	0.0055	K	GFIEIDGVR	Y
3	ZygaenaFil_C83	ZygaenaFil_C83 Average coverage: 33.701,54	11426	89362	578	482	66	50	73.1	15685	1	1	1	503.27	1004.53	2	1004.53	-0.0033	0	31.96	0.001	K	GFIEIDGVR	Y
3	ZygaenaFil_C83	ZygaenaFil_C83 Average coverage: 33.701,54	11426	89362	578	482	66	50	73.1	15686	1	1	1	503.27	1004.53	2	1004.53	-0.0031	0	32.11	0.00097	K	GFIEIDGVR	Y
3	ZygaenaFil_C83	ZygaenaFil_C83 Average coverage: 33.701,54	11426	89362	578	482	66	50	73.1	15687	1	1	1	503.27	1004.53	2	1004.53	-0.003	0	30.35	0.0014	K	GFIEIDGVR	Y
3	ZygaenaFil_C83	ZygaenaFil_C83 Average coverage: 33.701,54	11426	89362	578	482	66	50	73.1	15688	1	1	1	503.27	1004.53	2	1004.53	-0.0029	0	33.63	0.0007	K	GFIEIDGVR	Y
3	ZygaenaFil_C83	ZygaenaFil_C83 Average coverage: 33.701,54	11426	89362	578	482	66	50	73.1	15691	1	1	1	503.271	1004.53	2	1004.53	-0.0025	0	34.9	0.0043	K	GFIEIDGVR	Y
3	ZygaenaFil_C83	ZygaenaFil_C83 Average coverage: 33.701,54	11426	89362	578	482	66	50	73.1	15858	1	1	1	505.757	1009.5	2	1009.5	-0.0018	0	43.49	0.0028	R	MNNYVVVR	D
3	ZygaenaFil_C83	ZygaenaFil_C83 Average coverage: 33.701,54	11426	89362	578	482	66	50	73.1	15859	1	1	1	505.757	1009.5	2	1009.5	-0.0015	0	30.26	0.011	R	MNNYVVVR	D
3	ZygaenaFil_C83	ZygaenaFil_C83 Average coverage: 33.701,54	11426	89362	578	482	66	50	73.1	15860	1	1	1	505.757	1009.5	2	1009.5	-0.0014	0	51.76	0.00015	R	MNNYVVVR	D
3	ZygaenaFil_C83	ZygaenaFil_C83 Average coverage: 33.701,54	11426	89362	578	482	66	50	73.1	16794	1	1	1	522.251	1042.49	2	1042.49	-0.0035	0	33.89	0.013	K	LCDFYGIR	R
3	ZygaenaFil_C83	ZygaenaFil_C83 Average coverage: 33.701,54	11426	89362	578	482	66	50	73.1	16795	1	1	1	522.251	1042.49	2	1042.49	-0.0034	0	46.15	0.00078	K	LCDFYGIR	R
3	ZygaenaFil_C83	ZygaenaFil_C83 Average coverage: 33.701,54	11426	89362	578	482	66	50	73.1	16796	1	1	1	522.251	1042.49	2	1042.49	-0.0032	0	34.2	0.014	K	LCDFYGIR	R
3	ZygaenaFil_C83	ZygaenaFil_C83 Average coverage: 33.701,54	11426	89362	578	482	66	50	73.1	16800	1	1	1	522.252	1042.49	2	1042.49	-0.0021	0	30.92	0.03	K	LCDFYGIR	R
3	ZygaenaFil_C83	ZygaenaFil_C83 Average coverage: 33.701,54	11426	89362	578	482	66	50	73.1	16801	1	1	1	522.252	1042.49	2	1042.49	-0.0019	0	41.68	0.0025	K	LCDFYGIR	R
3	ZygaenaFil_C83	ZygaenaFil_C83 Average coverage: 33.701,54	11426	89362	578	482	66	50	73.1	17427	1	1	1	529.851	1057.69	2	1057.69	-0.0035	0	48.31	6.5e-05	R	LVNLVLIFK	R
3	ZygaenaFil_C83	ZygaenaFil_C83 Average coverage: 33.701,54	11426	89362	578	482	66	50	73.1	17604	1	1	1	354.841	1061.5	3	1061.5	-0.004	0	36.66	0.01	K	NFHTGFPSR	L
3	ZygaenaFil_C83	ZygaenaFil_C83 Average coverage: 33.701,54	11426	89362	578	482	66	50	73.1	17795	1	1	1	354.841	1061.5	3	1061.5	-0.0025	0	31.56	0.036	K	NFHTGFPSR	L
3	ZygaenaFil_C83	ZygaenaFil_C83 Average coverage: 33.701,54	11426	89362	578	482	66	50	73.1	18654	1	1	1	545.296	1088.58	2	1088.58	-0.0051	0	50.68	5e-05	K	TSSDVIVNVR	K
3	ZygaenaFil_C83	ZygaenaFil_C83 Average coverage: 33.701,54	11426	89362	578	482	66	50	73.1	18658	1	1	1	545.296	1088.58	2	1088.58	-0.0045	0	34.18	0.017	K	TSSDVIVNVR	K
3	ZygaenaFil_C83	ZygaenaFil_C83 Average coverage: 33.701,54	11426	89362	578	482	66	50	73.1	18660	1	1	1	545.296	1088.58	2	1088.58	-0.0044	0	61.21	4e-05	K	TSSDVIVNVR	K
3	ZygaenaFil_C83	ZygaenaFil_C83 Average coverage: 33.701,54	11426	89362	578	482	66	50	73.1	18661	1	1	1	545.296	1088.58	2	1088.58	-0.0043	0	59.93	5.4e-05	K	TSSDVIVNVR	K
3	ZygaenaFil_C83	ZygaenaFil_C83 Average coverage: 33.701,54	11426	89362	578	482	66	50	73.1	18664	1	1	1	545.297	1088.58	2	1088.58	-0.0038	0	52.7	0.00024	K	TSSDVIVNVR	K
3	ZygaenaFil_C83	ZygaenaFil_C83 Average coverage: 33.701,54	11426	89362	578	482	66	50	73.1	18665	1	1	1	545.297	1088.58	2	1088.58	-0.0037	0	44.55	0.00067	K	TSSDVIVNVR	K
3	ZygaenaFil_C83	ZygaenaFil_C83 Average coverage: 33.701,54	11426	89362	578	482	66	50	73.1	18669	1	1	1	545.297	1088.58	2	1088.58	-0.0035	0	31.54	0.0039	K	TSSDVIVNVR	K
3	ZygaenaFil_C83	ZygaenaFil_C83 Average coverage: 33.701,54	11426	89362	578	482	66	50	73.1	18677	1	1	1	545.297	1088.58	2	1088.58	-0.003	0	47.42	0.001	K	TSSDVIVNVR	K
3	ZygaenaFil_C83	ZygaenaFil_C83 Average coverage: 33.701,54	11426	89362	578	482	66	50	73.1	18687	1	1	1	545.297	1088.58	2	1088.58	-0.0027	0	47.64	0.00082	K	TSSDVIVNVR	K
3	ZygaenaFil_C83	ZygaenaFil_C83 Average coverage: 33.701,54	11426	89362	578	482	66	50	73.1	18692	1	1	1	545.298	1088.58	2	1088.58	-0.0018	0	57.77	2.2e-05	K	TSSDVIVNVR	K
3	ZygaenaFil_C83	ZygaenaFil_C83 Average coverage: 33.701,54	11426	89362	578	482	66	50	73.1	19157	1	1	1	550.841	1099.67	2	1099.67	-0.0029	1	31.85	0.001	R	LVTGKNTIVR	N
3	ZygaenaFil_C83	ZygaenaFil_C83 Average coverage: 33.701,54	11426	89362	578	482	66	50	73.1	20022	1	1	1	373.217	1116.63	3	1116.63	-0.0032	0	30.21	0.002	K	FVDVIIFHK	R
3	ZygaenaFil_C83	ZygaenaFil_C83 Average coverage: 33.701,54	11426	89362	578	482	66	50	73.1	20938	1	1	1	569.755	1137.5	2	1137.5	-0.0033	0	35	0.0017	R	DMHNVVHDR	V
3	ZygaenaFil_C83	ZygaenaFil_C83 Average coverage: 33.701,54	11426	89362	578	482	66	50	73.1	22593	1	1	1	593.812	1185.61	2	1185.61	-0.0048	0	65.19	4.8e-06	R	GEVFTLHIDR	Q
3	ZygaenaFil_C83	ZygaenaFil_C83 Average coverage: 33.701,54	11426	89362	578	482	66	50	73.1	22594	1	1	1	593.812	1185.61	2	1185.61	-0.0048	0	60.33	1.8e-05	R	GEVFTLHIDR	Q
3	ZygaenaFil_C83	ZygaenaFil_C83 Average coverage: 33.701,54	11426	89362	578	482	66	50	73.1	22595	1	1	1	396.211	1185.61	3	1185.61	-0.0047	0	40.78	0.0041	R	GEVFTLHIDR	Q
3	ZygaenaFil_C83	ZygaenaFil_C83 Average coverage: 33.701,54	11426	89362	578	482	66	50	73.1	22596	1	1	1	396.211	1185.61	3	1185.61	-0.0046	0	44.28	0.0019	R	GEVFTLHIDR	Q
3	ZygaenaFil_C83	ZygaenaFil_C83 Average coverage: 33.701,54	11426	89362	578	482	66	50	73.1	22598	1	1	1	593.812	1185.61	2	1185.61	-0.0044	0	30.16	0.0017	R	GEVFTLHIDR	Q
3	ZygaenaFil_C83	ZygaenaFil_C83 Average coverage: 33.701,54	11426	89362	578	482	66	50	73.1	22600	1	1	1	396.211	1185.61	3	1185.61	-0.0041	0	40.58	0.0034	R	GEVFTLHIDR	Q
3	ZygaenaFil_C83	ZygaenaFil_C83 Average coverage: 33.701,54	11426	89362	578	482	66	50	73.1	22602	1	1	1	396.211	1185.61	3	1185.61	-0.0041	0	31.87	0.006	R	GEVFTLHIDR	Q
3	ZygaenaFil_C83	ZygaenaFil_C83 Average coverage: 33.701,54	11426	89362	578	482	66	50	73.1	22603	1	1	1	593.812	1185.61	2	1185.61	-0.0041	0	47.8	0.0003	R	GEVFTLHIDR	Q
3	ZygaenaFil_C83	ZygaenaFil_C83 Average coverage: 33.701,54	11426	89362	578	482	66	50	73.1	22604	1	1	1	593.812	1185.61	2	1185.61	-0.004	0	65.1	4.7e-06	R	GEVFTLHIDR	Q
3	ZygaenaFil_C83	ZygaenaFil_C83 Average coverage: 33.701,54	11426	89362	578	482	66	50	73.1	22605	1	1	1	396.211	1185.61	3	1185.61	-0.004	0	30.66	0.048	R	GEVFTLHIDR	Q
3	ZygaenaFil_C83	ZygaenaFil_C83 Average coverage: 33.701,54	11426	89362	578	482	66	50	73.1	22608	1	1	1	593.812	1185.61	2	1185.61	-0.0038	0	64.84	9.2e-06	R	GEVFTLHIDR	Q
3	ZygaenaFil_C83	ZygaenaFil_C83 Average coverage: 33.701,54	11426	89362	578	482	66	50	73.1	22611	1	1	1	593.813	1185.61	2	1185.61	-0.0035	0	64.97	9.5e-06	R	GEVFTLHIDR	Q
3	ZygaenaFil_C83	ZygaenaFil_C83 Average coverage: 33.701,54	11426	89362	578	482	66	50	73.1	22614	1	1	1	593.813	1185.61	2	1185.61	-0.0034	0	47.24	0.00011	R	GEVFTLHIDR	Q
3	ZygaenaFil_C83	ZygaenaFil_C83 Average coverage: 33.701,54	11426	89362	578	482	66	50	73.1	22616	1	1	1	396.211	1185.61	3	1185.61	-0.0033	0	32.82	0.028	R	GEVFTLHIDR	Q
3	ZygaenaFil_C83	ZygaenaFil_C83 Average coverage: 33.701,54	11426	89362	578	482	66	50	73.1	23946	1	1	1	607.901	1213.79	2	1213.79	-0.0041	1	60.43	2.7e-06	R	LVNLVLIFKR	R
3	ZygaenaFil_C83	ZygaenaFil_C83 Average coverage: 33.701,54	11426	89362	578	482	66	50	73.1	23947	1	1	1	607.901	1213.79	2	1213.79	-0.0037	1	41.75	0.0002	R	LVNLVLIFKR	R
3	ZygaenaFil_C83	ZygaenaFil_C83 Average coverage: 33.701,54	11426	89362	578	482	66	50	73.1	24102	1	1	1	609.342	1216.67	2	1216.68	-0.0073	1	31.36	0.0071	K	KTSSDVIVNVR	K
3	ZygaenaFil_C83	ZygaenaFil_C83 Average coverage: 33.701,54	11426	89362	578	482	66	50	73.1	24205	1	1	1	611.307	1220.6	2	1220.6	-0.0041	1	34.14	0.0007	K	EIEDIGKDFR	I
3	ZygaenaFil_C83	ZygaenaFil_C83 Average coverage: 33.701,54	11426	89362	578	482	66	50	73.1	24207	1	1	1	407.874	1220.6	3	1220.6	-0.0035	1	43.53	0.00018	K	EIEDIGKDFR	I
3	ZygaenaFil_C83	ZygaenaFil_C83 Average coverage: 33.701,54	11426	89362	578	482	66	50	73.1	24208	1	1	1	611.307	1220.6	2	1220.6	-0.0034	1	36.99	0.00042	K	EIEDIGKDFR	I
3	ZygaenaFil_C83	ZygaenaFil_C83 Average coverage: 33.701,54	11426	89362	578	482	66	50	73.1	25564	1	1	1	624.369	1246.72	2	1246.73	-0.0051	1	36.58	0.0025	R	ADVIQKAYIVK	M
3	ZygaenaFil_C83	ZygaenaFil_C83 Average coverage: 33.701,54	11426	89362	578	482	66	50	73.1	25565	1	1	1	624.369	1246.72	2	1246.73	-0.0044	1	60.38	2.6e-06	R	ADVIQKAYIVK	M
3	ZygaenaFil_C83	ZygaenaFil_C83 Average coverage: 33.701,54	11426	89362	578	482	66	50	73.1	25623	1	1	1	417.252	1248.73	3	1248.74	-0.0035	1	44	0.00014	R	LLLPKGHVGGMK	M
3	ZygaenaFil_C83	ZygaenaFil_C83 Average coverage: 33.701,54	11426	89362	578	482	66	50	73.1	26274	1	1	1	637.373	1272.73	2	1272.73	-0.0036	1	35.7	0.0021	K	FVDVIIFHKR	Q
3	ZygaenaFil_C83	ZygaenaFil_C83 Average coverage: 33.701,54	11426	89362	578	482	66	50	73.1	29333	1	1	1	685.398	1368.78	2	1368.79	-0.0045	0	39.57	0.0021	K	EVENIIIEAIVK	G
3	ZygaenaFil_C83	ZygaenaFil_C83 Average coverage: 33.701,54	11426	89362	578	482	66	50	73.1	29334	1	1	1	685.398	1368.78	2	1368.79	-0.0044	0	31.58	0.0011	K	EVENIIIEAIVK	G
3	ZygaenaFil_C83	ZygaenaFil_C83 Average coverage: 33.701,54	11426	89362	578	482	66	50	73.1	29337	1	1	1	685.399	1368.78	2	1368.79	-0.0036	0	40.81	0.00015	K	EVENIIIEAIVK	G
3	ZygaenaFil_C83	ZygaenaFil_C83 Average coverage: 33.701,54	11426	89362	578	482	66	50	73.1	29338	1	1	1	685.399	1368.78	2	1368.79	-0.003	0	44.02	7.4e-05	K	EVENIIIEAIVK	G
3	ZygaenaFil_C83	ZygaenaFil_C83 Average coverage: 33.701,54	11426	89362	578	482	66	50	73.1	30634	1	1	1	708.371	1414.73	2	1414.73	-0.0048	1	35.81	0.0036	K	VGLDRVHVDSYR	Y
3	ZygaenaFil_C83	ZygaenaFil_C83 Average coverage: 33.701,54	11426	89362	578	482	66	50	73.1	30635	1	1	1	472.583	1414.73	3	1414.73	-0.0032	1	39.56	0.00072	K	VGLDRVHVDSYR	Y
3	ZygaenaFil_C83	ZygaenaFil_C83 Average coverage: 33.701,54	11426	89362	578	482	66	50	73.1	31045	1	1	1	716.909	1431.8	2	1431.81	-0.006	1	81.59	1.8e-07	K	IIYGAVEKVGLDR	V
3	ZygaenaFil_C83	ZygaenaFil_C83 Average coverage: 33.701,54	11426	89362	578	482	66	50	73.1	31046	1	1	1	478.275	1431.8	3	1431.81	-0.0055	1	45.6	5.3e-05	K	IIYGAVEKVGLDR	V
3	ZygaenaFil_C83	ZygaenaFil_C83 Average coverage: 33.701,54	11426	89362	578	482	66	50	73.1	31049	1	1	1	478.276	1431.81	3	1431.81	-0.0027	1	36.54	0.00037	K	IIYGAVEKVGLDR	V
3	ZygaenaFil_C83	ZygaenaFil_C83 Average coverage: 33.701,54	11426	89362	578	482	66	50	73.1	31450	1	1	1	481.265	1440.77	3	1440.78	-0.0068	0	43.52	0.00014	K	LLNHVVEPVMYK	E
3	ZygaenaFil_C83	ZygaenaFil_C83 Average coverage: 33.701,54	11426	89362	578	482	66	50	73.1	31452	1	1	1	481.265	1440.77	3	1440.78	-0.0067	0	43.19	0.00015	K	LLNHVVEPVMYK	E
3	ZygaenaFil_C83	ZygaenaFil_C83 Average coverage: 33.701,54	11426	89362	578	482	66	50	73.1	31459	1	1	1	721.394	1440.77	2	1440.78	-0.0064	0	46.42	4.4e-05	K	LLNHVVEPVMYK	E
3	ZygaenaFil_C83	ZygaenaFil_C83 Average coverage: 33.701,54	11426	89362	578	482	66	50	73.1	31460	1	1	1	481.265	1440.77	3	1440.78	-0.0062	0	38.8	0.00044	K	LLNHVVEPVMYK	E
3	ZygaenaFil_C83	ZygaenaFil_C83 Average coverage: 33.701,54	11426	89362	578	482	66	50	73.1	31464	1	1	1	481.265	1440.77	3	1440.78	-0.0061	0	44.29	0.00011	K	LLNHVVEPVMYK	E
3	ZygaenaFil_C83	ZygaenaFil_C83 Average coverage: 33.701,54	11426	89362	578	482	66	50	73.1	31465	1	1	1	481.265	1440.77	3	1440.78	-0.0061	0	58.5	8.4e-06	K	LLNHVVEPVMYK	E
3	ZygaenaFil_C83	ZygaenaFil_C83 Average coverage: 33.701,54	11426	89362	578	482	66	50	73.1	31477	1	1	1	481.265	1440.77	3	1440.78	-0.0059	0	43.44	0.00015	K	LLNHVVEPVMYK	E
3	ZygaenaFil_C83	ZygaenaFil_C83 Average coverage: 33.701,54	11426	89362	578	482	66	50	73.1	31478	1	1	1	481.265	1440.77	3	1440.78	-0.0059	0	44.67	0.00074	K	LLNHVVEPVMYK	E
3	ZygaenaFil_C83	ZygaenaFil_C83 Average coverage: 33.701,54	11426	89362	578	482	66	50	73.1	31485	1	1	1	481.265	1440.77	3	1440.78	-0.0057	0	51.03	2.7e-05	K	LLNHVVEPVMYK	E
3	ZygaenaFil_C83	ZygaenaFil_C83 Average coverage: 33.701,54	11426	89362	578	482	66	50	73.1	31492	1	1	1	721.394	1440.77	2	1440.78	-0.0056	0	35.24	0.0005	K	LLNHVVEPVMYK	E
3	ZygaenaFil_C83	ZygaenaFil_C83 Average coverage: 33.701,54	11426	89362	578	482	66	50	73.1	31495	1	1	1	481.265	1440.77	3	1440.78	-0.0056	0	58.83	6.7e-06	K	LLNHVVEPVMYK	E
3	ZygaenaFil_C83	ZygaenaFil_C83 Average coverage: 33.701,54	11426	89362	578	482	66	50	73.1	31497	1	1	1	481.265	1440.77	3	1440.78	-0.0055	0	31.18	0.0012	K	LLNHVVEPVMYK	E
3	ZygaenaFil_C83	ZygaenaFil_C83 Average coverage: 33.701,54	11426	89362	578	482	66	50	73.1	31523	1	1	1	481.265	1440.77	3	1440.78	-0.0052	0	38.54	0.0011	K	LLNHVVEPVMYK	E
3	ZygaenaFil_C83	ZygaenaFil_C83 Average coverage: 33.701,54	11426	89362	578	482	66	50	73.1	31526	1	1	1	481.265	1440.77	3	1440.78	-0.0052	0	45.56	0.001	K	LLNHVVEPVMYK	E
3	ZygaenaFil_C83	ZygaenaFil_C83 Average coverage: 33.701,54	11426	89362	578	482	66	50	73.1	31536	1	1	1	481.266	1440.77	3	1440.78	-0.005	0	42.88	9.5e-05	K	LLNHVVEPVMYK	E
3	ZygaenaFil_C83	ZygaenaFil_C83 Average coverage: 33.701,54	11426	89362	578	482	66	50	73.1	31541	1	1	1	481.266	1440.77	3	1440.78	-0.005	0	38.04	0.001	K	LLNHVVEPVMYK	E
3	ZygaenaFil_C83	ZygaenaFil_C83 Average coverage: 33.701,54	11426	89362	578	482	66	50	73.1	31553	1	1	1	481.266	1440.78	3	1440.78	-0.0049	0	41.1	0.00033	K	LLNHVVEPVMYK	E
3	ZygaenaFil_C83	ZygaenaFil_C83 Average coverage: 33.701,54	11426	89362	578	482	66	50	73.1	31554	1	1	1	481.266	1440.78	3	1440.78	-0.0049	0	30.16	0.0023	K	LLNHVVEPVMYK	E
3	ZygaenaFil_C83	ZygaenaFil_C83 Average coverage: 33.701,54	11426	89362	578	482	66	50	73.1	31555	1	1	1	481.266	1440.78	3	1440.78	-0.0049	0	43.47	8.4e-05	K	LLNHVVEPVMYK	E
3	ZygaenaFil_C83	ZygaenaFil_C83 Average coverage: 33.701,54	11426	89362	578	482	66	50	73.1	31559	1	1	1	721.395	1440.78	2	1440.78	-0.0049	0	31.61	0.0011	K	LLNHVVEPVMYK	E
3	ZygaenaFil_C83	ZygaenaFil_C83 Average coverage: 33.701,54	11426	89362	578	482	66	50	73.1	31564	1	1	1	721.395	1440.78	2	1440.78	-0.0049	0	46.53	4.3e-05	K	LLNHVVEPVMYK	E
3	ZygaenaFil_C83	ZygaenaFil_C83 Average coverage: 33.701,54	11426	89362	578	482	66	50	73.1	31582	1	1	1	481.266	1440.78	3	1440.78	-0.0048	0	52.66	5.4e-05	K	LLNHVVEPVMYK	E
3	ZygaenaFil_C83	ZygaenaFil_C83 Average coverage: 33.701,54	11426	89362	578	482	66	50	73.1	31587	1	1	1	481.266	1440.78	3	1440.78	-0.0048	0	48.46	7.1e-05	K	LLNHVVEPVMYK	E
3	ZygaenaFil_C83	ZygaenaFil_C83 Average coverage: 33.701,54	11426	89362	578	482	66	50	73.1	31595	1	1	1	481.266	1440.78	3	1440.78	-0.0048	0	39.37	0.0002	K	LLNHVVEPVMYK	E
3	ZygaenaFil_C83	ZygaenaFil_C83 Average coverage: 33.701,54	11426	89362	578	482	66	50	73.1	31596	1	1	1	721.395	1440.78	2	1440.78	-0.0047	0	69.1	1.3e-06	K	LLNHVVEPVMYK	E
3	ZygaenaFil_C83	ZygaenaFil_C83 Average coverage: 33.701,54	11426	89362	578	482	66	50	73.1	31608	1	1	1	481.266	1440.78	3	1440.78	-0.0047	0	36.05	0.00042	K	LLNHVVEPVMYK	E
3	ZygaenaFil_C83	ZygaenaFil_C83 Average coverage: 33.701,54	11426	89362	578	482	66	50	73.1	31609	1	1	1	481.266	1440.78	3	1440.78	-0.0047	0	31.77	0.001	K	LLNHVVEPVMYK	E
3	ZygaenaFil_C83	ZygaenaFil_C83 Average coverage: 33.701,54	11426	89362	578	482	66	50	73.1	31630	1	1	1	481.266	1440.78	3	1440.78	-0.0045	0	45.75	0.00011	K	LLNHVVEPVMYK	E
3	ZygaenaFil_C83	ZygaenaFil_C83 Average coverage: 33.701,54	11426	89362	578	482	66	50	73.1	31635	1	1	1	481.266	1440.78	3	1440.78	-0.0045	0	53.42	2.3e-05	K	LLNHVVEPVMYK	E
3	ZygaenaFil_C83	ZygaenaFil_C83 Average coverage: 33.701,54	11426	89362	578	482	66	50	73.1	31651	1	1	1	481.266	1440.78	3	1440.78	-0.0044	0	42.12	0.00019	K	LLNHVVEPVMYK	E
3	ZygaenaFil_C83	ZygaenaFil_C83 Average coverage: 33.701,54	11426	89362	578	482	66	50	73.1	31667	1	1	1	721.395	1440.78	2	1440.78	-0.0043	0	30.98	0.0023	K	LLNHVVEPVMYK	E
3	ZygaenaFil_C83	ZygaenaFil_C83 Average coverage: 33.701,54	11426	89362	578	482	66	50	73.1	31668	1	1	1	721.395	1440.78	2	1440.78	-0.0043	0	41.64	0.00012	K	LLNHVVEPVMYK	E
3	ZygaenaFil_C83	ZygaenaFil_C83 Average coverage: 33.701,54	11426	89362	578	482	66	50	73.1	31686	1	1	1	721.395	1440.78	2	1440.78	-0.0042	0	36.44	0.00046	K	LLNHVVEPVMYK	E
3	ZygaenaFil_C83	ZygaenaFil_C83 Average coverage: 33.701,54	11426	89362	578	482	66	50	73.1	31691	1	1	1	481.266	1440.78	3	1440.78	-0.0041	0	49.75	2.2e-05	K	LLNHVVEPVMYK	E
3	ZygaenaFil_C83	ZygaenaFil_C83 Average coverage: 33.701,54	11426	89362	578	482	66	50	73.1	31693	1	1	1	721.395	1440.78	2	1440.78	-0.0041	0	57.61	7.7e-06	K	LLNHVVEPVMYK	E
3	ZygaenaFil_C83	ZygaenaFil_C83 Average coverage: 33.701,54	11426	89362	578	482	66	50	73.1	31698	1	1	1	481.266	1440.78	3	1440.78	-0.0041	0	40.02	0.00018	K	LLNHVVEPVMYK	E
3	ZygaenaFil_C83	ZygaenaFil_C83 Average coverage: 33.701,54	11426	89362	578	482	66	50	73.1	31701	1	1	1	721.395	1440.78	2	1440.78	-0.004	0	44.71	6.4e-05	K	LLNHVVEPVMYK	E
3	ZygaenaFil_C83	ZygaenaFil_C83 Average coverage: 33.701,54	11426	89362	578	482	66	50	73.1	31703	1	1	1	481.266	1440.78	3	1440.78	-0.004	0	31.34	0.0019	K	LLNHVVEPVMYK	E
3	ZygaenaFil_C83	ZygaenaFil_C83 Average coverage: 33.701,54	11426	89362	578	482	66	50	73.1	31705	1	1	1	481.266	1440.78	3	1440.78	-0.004	0	34.64	0.00056	K	LLNHVVEPVMYK	E
3	ZygaenaFil_C83	ZygaenaFil_C83 Average coverage: 33.701,54	11426	89362	578	482	66	50	73.1	31736	1	1	1	481.266	1440.78	3	1440.78	-0.0038	0	32.93	0.0037	K	LLNHVVEPVMYK	E
3	ZygaenaFil_C83	ZygaenaFil_C83 Average coverage: 33.701,54	11426	89362	578	482	66	50	73.1	31747	1	1	1	721.395	1440.78	2	1440.78	-0.0038	0	49.78	3e-05	K	LLNHVVEPVMYK	E
3	ZygaenaFil_C83	ZygaenaFil_C83 Average coverage: 33.701,54	11426	89362	578	482	66	50	73.1	31749	1	1	1	481.266	1440.78	3	1440.78	-0.0038	0	36.28	0.00068	K	LLNHVVEPVMYK	E
3	ZygaenaFil_C83	ZygaenaFil_C83 Average coverage: 33.701,54	11426	89362	578	482	66	50	73.1	31750	1	1	1	721.395	1440.78	2	1440.78	-0.0038	0	42.47	0.00028	K	LLNHVVEPVMYK	E
3	ZygaenaFil_C83	ZygaenaFil_C83 Average coverage: 33.701,54	11426	89362	578	482	66	50	73.1	31753	1	1	1	481.266	1440.78	3	1440.78	-0.0038	0	36.21	0.00058	K	LLNHVVEPVMYK	E
3	ZygaenaFil_C83	ZygaenaFil_C83 Average coverage: 33.701,54	11426	89362	578	482	66	50	73.1	31764	1	1	1	481.266	1440.78	3	1440.78	-0.0037	0	34.91	0.00053	K	LLNHVVEPVMYK	E
3	ZygaenaFil_C83	ZygaenaFil_C83 Average coverage: 33.701,54	11426	89362	578	482	66	50	73.1	31771	1	1	1	481.266	1440.78	3	1440.78	-0.0036	0	31.03	0.0045	K	LLNHVVEPVMYK	E
3	ZygaenaFil_C83	ZygaenaFil_C83 Average coverage: 33.701,54	11426	89362	578	482	66	50	73.1	31785	1	1	1	481.266	1440.78	3	1440.78	-0.0036	0	34.26	0.00061	K	LLNHVVEPVMYK	E
3	ZygaenaFil_C83	ZygaenaFil_C83 Average coverage: 33.701,54	11426	89362	578	482	66	50	73.1	31786	1	1	1	481.266	1440.78	3	1440.78	-0.0036	0	39.68	0.00072	K	LLNHVVEPVMYK	E
3	ZygaenaFil_C83	ZygaenaFil_C83 Average coverage: 33.701,54	11426	89362	578	482	66	50	73.1	31793	1	1	1	721.395	1440.78	2	1440.78	-0.0035	0	42.13	0.00011	K	LLNHVVEPVMYK	E
3	ZygaenaFil_C83	ZygaenaFil_C83 Average coverage: 33.701,54	11426	89362	578	482	66	50	73.1	31801	1	1	1	481.266	1440.78	3	1440.78	-0.0035	0	40.69	0.001	K	LLNHVVEPVMYK	E
3	ZygaenaFil_C83	ZygaenaFil_C83 Average coverage: 33.701,54	11426	89362	578	482	66	50	73.1	31833	1	1	1	721.396	1440.78	2	1440.78	-0.0032	0	38.17	0.00026	K	LLNHVVEPVMYK	E
3	ZygaenaFil_C83	ZygaenaFil_C83 Average coverage: 33.701,54	11426	89362	578	482	66	50	73.1	31844	1	1	1	481.266	1440.78	3	1440.78	-0.003	0	33.92	0.00066	K	LLNHVVEPVMYK	E
3	ZygaenaFil_C83	ZygaenaFil_C83 Average coverage: 33.701,54	11426	89362	578	482	66	50	73.1	31847	1	1	1	721.396	1440.78	2	1440.78	-0.003	0	73.45	2.6e-07	K	LLNHVVEPVMYK	E
3	ZygaenaFil_C83	ZygaenaFil_C83 Average coverage: 33.701,54	11426	89362	578	482	66	50	73.1	31851	1	1	1	721.396	1440.78	2	1440.78	-0.0029	0	44.3	0.0002	K	LLNHVVEPVMYK	E
3	ZygaenaFil_C83	ZygaenaFil_C83 Average coverage: 33.701,54	11426	89362	578	482	66	50	73.1	31857	1	1	1	721.396	1440.78	2	1440.78	-0.0028	0	65.92	1.5e-06	K	LLNHVVEPVMYK	E
3	ZygaenaFil_C83	ZygaenaFil_C83 Average coverage: 33.701,54	11426	89362	578	482	66	50	73.1	31873	1	1	1	721.396	1440.78	2	1440.78	-0.0025	0	51.5	0.00014	K	LLNHVVEPVMYK	E
3	ZygaenaFil_C83	ZygaenaFil_C83 Average coverage: 33.701,54	11426	89362	578	482	66	50	73.1	31876	1	1	1	481.266	1440.78	3	1440.78	-0.0024	0	43.57	0.00027	K	LLNHVVEPVMYK	E
3	ZygaenaFil_C83	ZygaenaFil_C83 Average coverage: 33.701,54	11426	89362	578	482	66	50	73.1	32631	1	1	1	729.391	1456.77	2	1456.77	-0.0072	0	38.12	0.00027	K	LLNHVVEPVMYK	E
3	ZygaenaFil_C83	ZygaenaFil_C83 Average coverage: 33.701,54	11426	89362	578	482	66	50	73.1	32691	1	1	1	486.597	1456.77	3	1456.77	-0.0043	0	31.33	0.0018	K	LLNHVVEPVMYK	E
3	ZygaenaFil_C83	ZygaenaFil_C83 Average coverage: 33.701,54	11426	89362	578	482	66	50	73.1	32701	1	1	1	486.598	1456.77	3	1456.77	-0.0042	0	32.1	0.0051	K	LLNHVVEPVMYK	E
3	ZygaenaFil_C83	ZygaenaFil_C83 Average coverage: 33.701,54	11426	89362	578	482	66	50	73.1	32761	1	1	1	486.598	1456.77	3	1456.77	-0.0028	0	33.38	0.0012	K	LLNHVVEPVMYK	E
3	ZygaenaFil_C83	ZygaenaFil_C83 Average coverage: 33.701,54	11426	89362	578	482	66	50	73.1	34157	1	1	1	751.384	1500.75	2	1500.76	-0.0074	0	55.49	6.3e-06	R	VNFVEIDTFVYR	L
3	ZygaenaFil_C83	ZygaenaFil_C83 Average coverage: 33.701,54	11426	89362	578	482	66	50	73.1	34159	1	1	1	751.384	1500.75	2	1500.76	-0.0073	0	36.64	0.00037	R	VNFVEIDTFVYR	L
3	ZygaenaFil_C83	ZygaenaFil_C83 Average coverage: 33.701,54	11426	89362	578	482	66	50	73.1	34161	1	1	1	751.384	1500.75	2	1500.76	-0.0071	0	48.22	3e-05	R	VNFVEIDTFVYR	L
3	ZygaenaFil_C83	ZygaenaFil_C83 Average coverage: 33.701,54	11426	89362	578	482	66	50	73.1	34168	1	1	1	751.385	1500.75	2	1500.76	-0.0064	0	76.08	2.4e-07	R	VNFVEIDTFVYR	L
3	ZygaenaFil_C83	ZygaenaFil_C83 Average coverage: 33.701,54	11426	89362	578	482	66	50	73.1	34170	1	1	1	751.385	1500.76	2	1500.76	-0.0061	0	51.77	1.4e-05	R	VNFVEIDTFVYR	L
3	ZygaenaFil_C83	ZygaenaFil_C83 Average coverage: 33.701,54	11426	89362	578	482	66	50	73.1	34173	1	1	1	751.385	1500.76	2	1500.76	-0.0056	0	55.67	6e-06	R	VNFVEIDTFVYR	L
3	ZygaenaFil_C83	ZygaenaFil_C83 Average coverage: 33.701,54	11426	89362	578	482	66	50	73.1	34175	1	1	1	501.259	1500.76	3	1500.76	-0.0055	0	30.52	0.0014	R	VNFVEIDTFVYR	L
3	ZygaenaFil_C83	ZygaenaFil_C83 Average coverage: 33.701,54	11426	89362	578	482	66	50	73.1	34180	1	1	1	751.385	1500.76	2	1500.76	-0.0053	0	37.46	0.00031	R	VNFVEIDTFVYR	L
3	ZygaenaFil_C83	ZygaenaFil_C83 Average coverage: 33.701,54	11426	89362	578	482	66	50	73.1	34181	1	1	1	751.385	1500.76	2	1500.76	-0.0053	0	37.37	0.00031	R	VNFVEIDTFVYR	L
3	ZygaenaFil_C83	ZygaenaFil_C83 Average coverage: 33.701,54	11426	89362	578	482	66	50	73.1	34183	1	1	1	501.259	1500.76	3	1500.76	-0.0051	0	40.02	0.00026	R	VNFVEIDTFVYR	L
3	ZygaenaFil_C83	ZygaenaFil_C83 Average coverage: 33.701,54	11426	89362	578	482	66	50	73.1	34186	1	1	1	751.385	1500.76	2	1500.76	-0.0051	0	34.72	0.00055	R	VNFVEIDTFVYR	L
3	ZygaenaFil_C83	ZygaenaFil_C83 Average coverage: 33.701,54	11426	89362	578	482	66	50	73.1	34189	1	1	1	751.385	1500.76	2	1500.76	-0.0049	0	44.06	7.4e-05	R	VNFVEIDTFVYR	L
3	ZygaenaFil_C83	ZygaenaFil_C83 Average coverage: 33.701,54	11426	89362	578	482	66	50	73.1	34190	1	1	1	501.259	1500.76	3	1500.76	-0.0049	0	51.43	0.00011	R	VNFVEIDTFVYR	L
3	ZygaenaFil_C83	ZygaenaFil_C83 Average coverage: 33.701,54	11426	89362	578	482	66	50	73.1	34197	1	1	1	751.386	1500.76	2	1500.76	-0.0046	0	55.63	6.1e-06	R	VNFVEIDTFVYR	L
3	ZygaenaFil_C83	ZygaenaFil_C83 Average coverage: 33.701,54	11426	89362	578	482	66	50	73.1	34202	1	1	1	751.386	1500.76	2	1500.76	-0.0046	0	43.94	7.6e-05	R	VNFVEIDTFVYR	L
3	ZygaenaFil_C83	ZygaenaFil_C83 Average coverage: 33.701,54	11426	89362	578	482	66	50	73.1	34204	1	1	1	751.386	1500.76	2	1500.76	-0.0045	0	33.1	0.00079	R	VNFVEIDTFVYR	L
3	ZygaenaFil_C83	ZygaenaFil_C83 Average coverage: 33.701,54	11426	89362	578	482	66	50	73.1	34207	1	1	1	751.386	1500.76	2	1500.76	-0.0045	0	44.23	7.1e-05	R	VNFVEIDTFVYR	L
3	ZygaenaFil_C83	ZygaenaFil_C83 Average coverage: 33.701,54	11426	89362	578	482	66	50	73.1	34208	1	1	1	751.386	1500.76	2	1500.76	-0.0045	0	55.86	8.2e-06	R	VNFVEIDTFVYR	L
3	ZygaenaFil_C83	ZygaenaFil_C83 Average coverage: 33.701,54	11426	89362	578	482	66	50	73.1	34209	1	1	1	751.386	1500.76	2	1500.76	-0.0045	0	44.18	7.2e-05	R	VNFVEIDTFVYR	L
3	ZygaenaFil_C83	ZygaenaFil_C83 Average coverage: 33.701,54	11426	89362	578	482	66	50	73.1	34211	1	1	1	751.386	1500.76	2	1500.76	-0.0044	0	37.61	0.0018	R	VNFVEIDTFVYR	L
3	ZygaenaFil_C83	ZygaenaFil_C83 Average coverage: 33.701,54	11426	89362	578	482	66	50	73.1	34213	1	1	1	751.386	1500.76	2	1500.76	-0.0044	0	40.4	0.00016	R	VNFVEIDTFVYR	L
3	ZygaenaFil_C83	ZygaenaFil_C83 Average coverage: 33.701,54	11426	89362	578	482	66	50	73.1	34215	1	1	1	751.386	1500.76	2	1500.76	-0.0044	0	43.8	7.8e-05	R	VNFVEIDTFVYR	L
3	ZygaenaFil_C83	ZygaenaFil_C83 Average coverage: 33.701,54	11426	89362	578	482	66	50	73.1	34216	1	1	1	751.386	1500.76	2	1500.76	-0.0043	0	35.98	0.00042	R	VNFVEIDTFVYR	L
3	ZygaenaFil_C83	ZygaenaFil_C83 Average coverage: 33.701,54	11426	89362	578	482	66	50	73.1	34223	1	1	1	751.386	1500.76	2	1500.76	-0.0042	0	56.41	3.2e-05	R	VNFVEIDTFVYR	L
3	ZygaenaFil_C83	ZygaenaFil_C83 Average coverage: 33.701,54	11426	89362	578	482	66	50	73.1	34225	1	1	1	751.386	1500.76	2	1500.76	-0.0042	0	43.92	7.6e-05	R	VNFVEIDTFVYR	L
3	ZygaenaFil_C83	ZygaenaFil_C83 Average coverage: 33.701,54	11426	89362	578	482	66	50	73.1	34229	1	1	1	751.386	1500.76	2	1500.76	-0.0041	0	48.11	9.9e-05	R	VNFVEIDTFVYR	L
3	ZygaenaFil_C83	ZygaenaFil_C83 Average coverage: 33.701,54	11426	89362	578	482	66	50	73.1	34230	1	1	1	751.386	1500.76	2	1500.76	-0.004	0	55.53	6.2e-06	R	VNFVEIDTFVYR	L
3	ZygaenaFil_C83	ZygaenaFil_C83 Average coverage: 33.701,54	11426	89362	578	482	66	50	73.1	34232	1	1	1	751.386	1500.76	2	1500.76	-0.0039	0	43.49	8.4e-05	R	VNFVEIDTFVYR	L
3	ZygaenaFil_C83	ZygaenaFil_C83 Average coverage: 33.701,54	11426	89362	578	482	66	50	73.1	34233	1	1	1	751.386	1500.76	2	1500.76	-0.0039	0	43.9	7.6e-05	R	VNFVEIDTFVYR	L
3	ZygaenaFil_C83	ZygaenaFil_C83 Average coverage: 33.701,54	11426	89362	578	482	66	50	73.1	34234	1	1	1	501.26	1500.76	3	1500.76	-0.0038	0	30.81	0.0013	R	VNFVEIDTFVYR	L
3	ZygaenaFil_C83	ZygaenaFil_C83 Average coverage: 33.701,54	11426	89362	578	482	66	50	73.1	34235	1	1	1	751.386	1500.76	2	1500.76	-0.0038	0	43.87	7.7e-05	R	VNFVEIDTFVYR	L
3	ZygaenaFil_C83	ZygaenaFil_C83 Average coverage: 33.701,54	11426	89362	578	482	66	50	73.1	34237	1	1	1	751.386	1500.76	2	1500.76	-0.0037	0	43.98	0.0001	R	VNFVEIDTFVYR	L
3	ZygaenaFil_C83	ZygaenaFil_C83 Average coverage: 33.701,54	11426	89362	578	482	66	50	73.1	34243	1	1	1	751.386	1500.76	2	1500.76	-0.0036	0	31.96	0.001	R	VNFVEIDTFVYR	L
3	ZygaenaFil_C83	ZygaenaFil_C83 Average coverage: 33.701,54	11426	89362	578	482	66	50	73.1	34247	1	1	1	751.386	1500.76	2	1500.76	-0.0034	0	40.12	0.00017	R	VNFVEIDTFVYR	L
3	ZygaenaFil_C83	ZygaenaFil_C83 Average coverage: 33.701,54	11426	89362	578	482	66	50	73.1	34257	1	1	1	751.386	1500.76	2	1500.76	-0.0032	0	40.59	0.00016	R	VNFVEIDTFVYR	L
3	ZygaenaFil_C83	ZygaenaFil_C83 Average coverage: 33.701,54	11426	89362	578	482	66	50	73.1	34259	1	1	1	751.386	1500.76	2	1500.76	-0.0031	0	39.99	0.00018	R	VNFVEIDTFVYR	L
3	ZygaenaFil_C83	ZygaenaFil_C83 Average coverage: 33.701,54	11426	89362	578	482	66	50	73.1	34263	1	1	1	751.386	1500.76	2	1500.76	-0.003	0	40.25	0.00019	R	VNFVEIDTFVYR	L
3	ZygaenaFil_C83	ZygaenaFil_C83 Average coverage: 33.701,54	11426	89362	578	482	66	50	73.1	34270	1	1	1	751.387	1500.76	2	1500.76	-0.0027	0	43.87	7.7e-05	R	VNFVEIDTFVYR	L
3	ZygaenaFil_C83	ZygaenaFil_C83 Average coverage: 33.701,54	11426	89362	578	482	66	50	73.1	34273	1	1	1	751.387	1500.76	2	1500.76	-0.0025	0	40.75	0.00015	R	VNFVEIDTFVYR	L
3	ZygaenaFil_C83	ZygaenaFil_C83 Average coverage: 33.701,54	11426	89362	578	482	66	50	73.1	34276	1	1	1	751.387	1500.76	2	1500.76	-0.0022	0	43.28	8.7e-05	R	VNFVEIDTFVYR	L
3	ZygaenaFil_C83	ZygaenaFil_C83 Average coverage: 33.701,54	11426	89362	578	482	66	50	73.1	34280	1	1	1	751.387	1500.76	2	1500.76	-0.0019	0	55.11	5.5e-05	R	VNFVEIDTFVYR	L
3	ZygaenaFil_C83	ZygaenaFil_C83 Average coverage: 33.701,54	11426	89362	578	482	66	50	73.1	34282	1	1	1	751.387	1500.76	2	1500.76	-0.0018	0	51.32	1.5e-05	R	VNFVEIDTFVYR	L
3	ZygaenaFil_C83	ZygaenaFil_C83 Average coverage: 33.701,54	11426	89362	578	482	66	50	73.1	36445	1	1	1	793.367	1584.72	2	1584.72	-0.0054	0	96.58	2.6e-09	K	GVVVIDENFYDCR	D
3	ZygaenaFil_C83	ZygaenaFil_C83 Average coverage: 33.701,54	11426	89362	578	482	66	50	73.1	36446	1	1	1	793.367	1584.72	2	1584.72	-0.0052	0	61.42	2.9e-06	K	GVVVIDENFYDCR	D
3	ZygaenaFil_C83	ZygaenaFil_C83 Average coverage: 33.701,54	11426	89362	578	482	66	50	73.1	36447	1	1	1	529.247	1584.72	3	1584.72	-0.0047	0	61.92	3e-06	K	GVVVIDENFYDCR	D
3	ZygaenaFil_C83	ZygaenaFil_C83 Average coverage: 33.701,54	11426	89362	578	482	66	50	73.1	36448	1	1	1	793.367	1584.72	2	1584.72	-0.0046	0	44.64	0.00011	K	GVVVIDENFYDCR	D
3	ZygaenaFil_C83	ZygaenaFil_C83 Average coverage: 33.701,54	11426	89362	578	482	66	50	73.1	36449	1	1	1	793.367	1584.72	2	1584.72	-0.0042	0	61.46	1.7e-06	K	GVVVIDENFYDCR	D
3	ZygaenaFil_C83	ZygaenaFil_C83 Average coverage: 33.701,54	11426	89362	578	482	66	50	73.1	36450	1	1	1	793.368	1584.72	2	1584.72	-0.0034	0	34.29	0.0016	K	GVVVIDENFYDCR	D
3	ZygaenaFil_C83	ZygaenaFil_C83 Average coverage: 33.701,54	11426	89362	578	482	66	50	73.1	36673	1	1	1	798.446	1594.88	2	1594.88	-0.0053	1	62.01	1.5e-05	R	ALGFPLDRHIDITK	F
3	ZygaenaFil_C83	ZygaenaFil_C83 Average coverage: 33.701,54	11426	89362	578	482	66	50	73.1	36951	1	1	1	536.611	1606.81	3	1606.82	-0.005	1	43.84	0.0002	R	HIDITKFFTPNMK	F
3	ZygaenaFil_C83	ZygaenaFil_C83 Average coverage: 33.701,54	11426	89362	578	482	66	50	73.1	37899	1	1	1	824.947	1647.88	2	1647.89	-0.0068	0	73.62	3.7e-07	R	NLVVDFWSTVLLDK	R
3	ZygaenaFil_C83	ZygaenaFil_C83 Average coverage: 33.701,54	11426	89362	578	482	66	50	73.1	37905	1	1	1	824.948	1647.88	2	1647.89	-0.0062	0	81.87	1.5e-07	R	NLVVDFWSTVLLDK	R
3	ZygaenaFil_C83	ZygaenaFil_C83 Average coverage: 33.701,54	11426	89362	578	482	66	50	73.1	37910	1	1	1	824.948	1647.88	2	1647.89	-0.0057	0	73.75	2.9e-07	R	NLVVDFWSTVLLDK	R
3	ZygaenaFil_C83	ZygaenaFil_C83 Average coverage: 33.701,54	11426	89362	578	482	66	50	73.1	37913	1	1	1	824.948	1647.88	2	1647.89	-0.0055	0	60.54	1e-05	R	NLVVDFWSTVLLDK	R
3	ZygaenaFil_C83	ZygaenaFil_C83 Average coverage: 33.701,54	11426	89362	578	482	66	50	73.1	37920	1	1	1	824.948	1647.88	2	1647.89	-0.0052	0	58.06	2.5e-05	R	NLVVDFWSTVLLDK	R
3	ZygaenaFil_C83	ZygaenaFil_C83 Average coverage: 33.701,54	11426	89362	578	482	66	50	73.1	37922	1	1	1	824.948	1647.88	2	1647.89	-0.0049	0	56.37	6.9e-05	R	NLVVDFWSTVLLDK	R
3	ZygaenaFil_C83	ZygaenaFil_C83 Average coverage: 33.701,54	11426	89362	578	482	66	50	73.1	37925	1	1	1	550.302	1647.88	3	1647.89	-0.0042	0	38.57	0.0013	R	NLVVDFWSTVLLDK	R
3	ZygaenaFil_C83	ZygaenaFil_C83 Average coverage: 33.701,54	11426	89362	578	482	66	50	73.1	37928	1	1	1	824.949	1647.88	2	1647.89	-0.0039	0	70.25	1.3e-06	R	NLVVDFWSTVLLDK	R
3	ZygaenaFil_C83	ZygaenaFil_C83 Average coverage: 33.701,54	11426	89362	578	482	66	50	73.1	37931	1	1	1	824.949	1647.88	2	1647.89	-0.0038	0	42.11	0.0008	R	NLVVDFWSTVLLDK	R
3	ZygaenaFil_C83	ZygaenaFil_C83 Average coverage: 33.701,54	11426	89362	578	482	66	50	73.1	37933	1	1	1	824.949	1647.88	2	1647.89	-0.0035	0	73.82	2.9e-07	R	NLVVDFWSTVLLDK	R
3	ZygaenaFil_C83	ZygaenaFil_C83 Average coverage: 33.701,54	11426	89362	578	482	66	50	73.1	37937	1	1	1	824.949	1647.88	2	1647.89	-0.003	0	48.52	3.6e-05	R	NLVVDFWSTVLLDK	R
3	ZygaenaFil_C83	ZygaenaFil_C83 Average coverage: 33.701,54	11426	89362	578	482	66	50	73.1	37940	1	1	1	824.95	1647.89	2	1647.89	-0.0019	0	82.71	1.4e-07	R	NLVVDFWSTVLLDK	R
3	ZygaenaFil_C83	ZygaenaFil_C83 Average coverage: 33.701,54	11426	89362	578	482	66	50	73.1	37941	1	1	1	824.95	1647.89	2	1647.89	-0.0017	0	46.47	0.00021	R	NLVVDFWSTVLLDK	R
3	ZygaenaFil_C83	ZygaenaFil_C83 Average coverage: 33.701,54	11426	89362	578	482	66	50	73.1	38277	1	1	1	831.939	1661.86	2	1661.87	-0.0062	0	44.4	0.00031	R	YNLMKPEDIEILGK	I
3	ZygaenaFil_C83	ZygaenaFil_C83 Average coverage: 33.701,54	11426	89362	578	482	66	50	73.1	38288	1	1	1	831.94	1661.87	2	1661.87	-0.0042	0	51.31	0.00023	R	YNLMKPEDIEILGK	I
3	ZygaenaFil_C83	ZygaenaFil_C83 Average coverage: 33.701,54	11426	89362	578	482	66	50	73.1	38811	1	1	1	839.937	1677.86	2	1677.86	-0.0051	0	58.93	4.6e-05	R	YNLMKPEDIEILGK	I
3	ZygaenaFil_C83	ZygaenaFil_C83 Average coverage: 33.701,54	11426	89362	578	482	66	50	73.1	39300	1	1	1	848.513	1695.01	2	1695.02	-0.0068	1	45.82	5.1e-05	R	VVKEVENIIIEAIVK	G
3	ZygaenaFil_C83	ZygaenaFil_C83 Average coverage: 33.701,54	11426	89362	578	482	66	50	73.1	39304	1	1	1	848.514	1695.01	2	1695.02	-0.0058	1	58.17	7.5e-06	R	VVKEVENIIIEAIVK	G
3	ZygaenaFil_C83	ZygaenaFil_C83 Average coverage: 33.701,54	11426	89362	578	482	66	50	73.1	39314	1	1	1	848.514	1695.01	2	1695.02	-0.0042	1	46.75	4.1e-05	R	VVKEVENIIIEAIVK	G
3	ZygaenaFil_C83	ZygaenaFil_C83 Average coverage: 33.701,54	11426	89362	578	482	66	50	73.1	39320	1	1	1	848.515	1695.02	2	1695.02	-0.0028	1	50.21	4.3e-05	R	VVKEVENIIIEAIVK	G
3	ZygaenaFil_C83	ZygaenaFil_C83 Average coverage: 33.701,54	11426	89362	578	482	66	50	73.1	41375	1	1	1	885.965	1769.91	2	1769.92	-0.0053	0	59.74	2.5e-06	R	IEEHLESFSKPEVVK	V
3	ZygaenaFil_C83	ZygaenaFil_C83 Average coverage: 33.701,54	11426	89362	578	482	66	50	73.1	41381	1	1	1	885.965	1769.92	2	1769.92	-0.0048	0	88.46	1.2e-08	R	IEEHLESFSKPEVVK	V
3	ZygaenaFil_C83	ZygaenaFil_C83 Average coverage: 33.701,54	11426	89362	578	482	66	50	73.1	41385	1	1	1	885.965	1769.92	2	1769.92	-0.0045	0	38.24	0.00026	R	IEEHLESFSKPEVVK	V
3	ZygaenaFil_C83	ZygaenaFil_C83 Average coverage: 33.701,54	11426	89362	578	482	66	50	73.1	41388	1	1	1	885.965	1769.92	2	1769.92	-0.0044	0	91.13	1.5e-08	R	IEEHLESFSKPEVVK	V
3	ZygaenaFil_C83	ZygaenaFil_C83 Average coverage: 33.701,54	11426	89362	578	482	66	50	73.1	41398	1	1	1	590.98	1769.92	3	1769.92	-0.0064	1	57.71	5.5e-06	R	LPSYTKEEIYFPGVK	I
3	ZygaenaFil_C83	ZygaenaFil_C83 Average coverage: 33.701,54	11426	89362	578	482	66	50	73.1	41421	1	1	1	885.967	1769.92	2	1769.92	-0.0044	1	67.56	5.8e-07	R	LPSYTKEEIYFPGVK	I
3	ZygaenaFil_C83	ZygaenaFil_C83 Average coverage: 33.701,54	11426	89362	578	482	66	50	73.1	41423	1	1	1	885.967	1769.92	2	1769.92	-0.0041	1	63.03	1.2e-06	R	LPSYTKEEIYFPGVK	I
3	ZygaenaFil_C83	ZygaenaFil_C83 Average coverage: 33.701,54	11426	89362	578	482	66	50	73.1	41424	1	1	1	885.967	1769.92	2	1769.92	-0.004	1	68.38	3.9e-07	R	LPSYTKEEIYFPGVK	I
3	ZygaenaFil_C83	ZygaenaFil_C83 Average coverage: 33.701,54	11426	89362	578	482	66	50	73.1	41427	1	1	1	885.967	1769.92	2	1769.92	-0.0035	1	56.95	4.6e-06	R	LPSYTKEEIYFPGVK	I
3	ZygaenaFil_C83	ZygaenaFil_C83 Average coverage: 33.701,54	11426	89362	578	482	66	50	73.1	41430	1	1	1	885.968	1769.92	2	1769.92	-0.0032	1	48.76	2.7e-05	R	LPSYTKEEIYFPGVK	I
3	ZygaenaFil_C83	ZygaenaFil_C83 Average coverage: 33.701,54	11426	89362	578	482	66	50	73.1	41513	1	1	1	887.969	1773.92	2	1773.93	-0.0058	0	60.58	2.1e-06	K	YELTTYIYQQILAR	Y
3	ZygaenaFil_C83	ZygaenaFil_C83 Average coverage: 33.701,54	11426	89362	578	482	66	50	73.1	41514	1	1	1	887.97	1773.92	2	1773.93	-0.0056	0	65.68	6.9e-07	K	YELTTYIYQQILAR	Y
3	ZygaenaFil_C83	ZygaenaFil_C83 Average coverage: 33.701,54	11426	89362	578	482	66	50	73.1	41516	1	1	1	887.97	1773.92	2	1773.93	-0.0051	0	41.27	0.00016	K	YELTTYIYQQILAR	Y
3	ZygaenaFil_C83	ZygaenaFil_C83 Average coverage: 33.701,54	11426	89362	578	482	66	50	73.1	42402	1	1	1	902.997	1803.98	2	1803.99	-0.0097	1	36.12	0.0005	R	NLVVDFWSTVLLDKR	A
3	ZygaenaFil_C83	ZygaenaFil_C83 Average coverage: 33.701,54	11426	89362	578	482	66	50	73.1	42404	1	1	1	602.334	1803.98	3	1803.99	-0.0082	1	52.04	1.3e-05	R	NLVVDFWSTVLLDKR	A
3	ZygaenaFil_C83	ZygaenaFil_C83 Average coverage: 33.701,54	11426	89362	578	482	66	50	73.1	42408	1	1	1	602.334	1803.98	3	1803.99	-0.0071	1	59.25	2.8e-06	R	NLVVDFWSTVLLDKR	A
3	ZygaenaFil_C83	ZygaenaFil_C83 Average coverage: 33.701,54	11426	89362	578	482	66	50	73.1	42412	1	1	1	602.334	1803.98	3	1803.99	-0.0069	1	45.28	5.7e-05	R	NLVVDFWSTVLLDKR	A
3	ZygaenaFil_C83	ZygaenaFil_C83 Average coverage: 33.701,54	11426	89362	578	482	66	50	73.1	42416	1	1	1	602.335	1803.98	3	1803.99	-0.0067	1	31.73	0.0011	R	NLVVDFWSTVLLDKR	A
3	ZygaenaFil_C83	ZygaenaFil_C83 Average coverage: 33.701,54	11426	89362	578	482	66	50	73.1	42421	1	1	1	602.335	1803.98	3	1803.99	-0.0066	1	36.98	0.00034	R	NLVVDFWSTVLLDKR	A
3	ZygaenaFil_C83	ZygaenaFil_C83 Average coverage: 33.701,54	11426	89362	578	482	66	50	73.1	42422	1	1	1	902.998	1803.98	2	1803.99	-0.0065	1	78.04	4.8e-08	R	NLVVDFWSTVLLDKR	A
3	ZygaenaFil_C83	ZygaenaFil_C83 Average coverage: 33.701,54	11426	89362	578	482	66	50	73.1	42423	1	1	1	602.335	1803.98	3	1803.99	-0.0065	1	40.91	0.00015	R	NLVVDFWSTVLLDKR	A
3	ZygaenaFil_C83	ZygaenaFil_C83 Average coverage: 33.701,54	11426	89362	578	482	66	50	73.1	42426	1	1	1	602.335	1803.98	3	1803.99	-0.0063	1	30.66	0.0073	R	NLVVDFWSTVLLDKR	A
3	ZygaenaFil_C83	ZygaenaFil_C83 Average coverage: 33.701,54	11426	89362	578	482	66	50	73.1	42432	1	1	1	902.998	1803.98	2	1803.99	-0.0062	1	43.21	8.9e-05	R	NLVVDFWSTVLLDKR	A
3	ZygaenaFil_C83	ZygaenaFil_C83 Average coverage: 33.701,54	11426	89362	578	482	66	50	73.1	42435	1	1	1	602.335	1803.98	3	1803.99	-0.006	1	57.41	4.1e-06	R	NLVVDFWSTVLLDKR	A
3	ZygaenaFil_C83	ZygaenaFil_C83 Average coverage: 33.701,54	11426	89362	578	482	66	50	73.1	42440	1	1	1	602.335	1803.98	3	1803.99	-0.0059	1	45.07	5.9e-05	R	NLVVDFWSTVLLDKR	A
3	ZygaenaFil_C83	ZygaenaFil_C83 Average coverage: 33.701,54	11426	89362	578	482	66	50	73.1	42444	1	1	1	902.999	1803.98	2	1803.99	-0.0058	1	62.88	1.8e-06	R	NLVVDFWSTVLLDKR	A
3	ZygaenaFil_C83	ZygaenaFil_C83 Average coverage: 33.701,54	11426	89362	578	482	66	50	73.1	42448	1	1	1	602.335	1803.98	3	1803.99	-0.0056	1	34.45	0.00067	R	NLVVDFWSTVLLDKR	A
3	ZygaenaFil_C83	ZygaenaFil_C83 Average coverage: 33.701,54	11426	89362	578	482	66	50	73.1	42449	1	1	1	602.335	1803.98	3	1803.99	-0.0056	1	44.82	6.3e-05	R	NLVVDFWSTVLLDKR	A
3	ZygaenaFil_C83	ZygaenaFil_C83 Average coverage: 33.701,54	11426	89362	578	482	66	50	73.1	42451	1	1	1	602.335	1803.98	3	1803.99	-0.0056	1	30.31	0.0024	R	NLVVDFWSTVLLDKR	A
3	ZygaenaFil_C83	ZygaenaFil_C83 Average coverage: 33.701,54	11426	89362	578	482	66	50	73.1	42455	1	1	1	602.335	1803.98	3	1803.99	-0.0055	1	58.92	3e-06	R	NLVVDFWSTVLLDKR	A
3	ZygaenaFil_C83	ZygaenaFil_C83 Average coverage: 33.701,54	11426	89362	578	482	66	50	73.1	42458	1	1	1	602.335	1803.98	3	1803.99	-0.0054	1	68.8	3.5e-07	R	NLVVDFWSTVLLDKR	A
3	ZygaenaFil_C83	ZygaenaFil_C83 Average coverage: 33.701,54	11426	89362	578	482	66	50	73.1	42460	1	1	1	602.335	1803.98	3	1803.99	-0.0053	1	75.23	8.8e-08	R	NLVVDFWSTVLLDKR	A
3	ZygaenaFil_C83	ZygaenaFil_C83 Average coverage: 33.701,54	11426	89362	578	482	66	50	73.1	42461	1	1	1	602.335	1803.98	3	1803.99	-0.0053	1	59.25	2.8e-06	R	NLVVDFWSTVLLDKR	A
3	ZygaenaFil_C83	ZygaenaFil_C83 Average coverage: 33.701,54	11426	89362	578	482	66	50	73.1	42464	1	1	1	902.999	1803.98	2	1803.99	-0.0053	1	103.38	2e-10	R	NLVVDFWSTVLLDKR	A
3	ZygaenaFil_C83	ZygaenaFil_C83 Average coverage: 33.701,54	11426	89362	578	482	66	50	73.1	42466	1	1	1	902.999	1803.98	2	1803.99	-0.0052	1	48.04	9.1e-05	R	NLVVDFWSTVLLDKR	A
3	ZygaenaFil_C83	ZygaenaFil_C83 Average coverage: 33.701,54	11426	89362	578	482	66	50	73.1	42478	1	1	1	602.335	1803.98	3	1803.99	-0.0051	1	55	7e-06	R	NLVVDFWSTVLLDKR	A
3	ZygaenaFil_C83	ZygaenaFil_C83 Average coverage: 33.701,54	11426	89362	578	482	66	50	73.1	42479	1	1	1	602.335	1803.98	3	1803.99	-0.0051	1	55.07	6.9e-06	R	NLVVDFWSTVLLDKR	A
3	ZygaenaFil_C83	ZygaenaFil_C83 Average coverage: 33.701,54	11426	89362	578	482	66	50	73.1	42480	1	1	1	602.335	1803.98	3	1803.99	-0.0051	1	71.03	4.4e-07	R	NLVVDFWSTVLLDKR	A
3	ZygaenaFil_C83	ZygaenaFil_C83 Average coverage: 33.701,54	11426	89362	578	482	66	50	73.1	42481	1	1	1	602.335	1803.98	3	1803.99	-0.005	1	51.75	1.4e-05	R	NLVVDFWSTVLLDKR	A
3	ZygaenaFil_C83	ZygaenaFil_C83 Average coverage: 33.701,54	11426	89362	578	482	66	50	73.1	42484	1	1	1	902.999	1803.98	2	1803.99	-0.0049	1	60.78	2e-06	R	NLVVDFWSTVLLDKR	A
3	ZygaenaFil_C83	ZygaenaFil_C83 Average coverage: 33.701,54	11426	89362	578	482	66	50	73.1	42486	1	1	1	602.335	1803.98	3	1803.99	-0.0049	1	34.53	0.00058	R	NLVVDFWSTVLLDKR	A
3	ZygaenaFil_C83	ZygaenaFil_C83 Average coverage: 33.701,54	11426	89362	578	482	66	50	73.1	42488	1	1	1	602.335	1803.98	3	1803.99	-0.0048	1	37.29	0.00032	R	NLVVDFWSTVLLDKR	A
3	ZygaenaFil_C83	ZygaenaFil_C83 Average coverage: 33.701,54	11426	89362	578	482	66	50	73.1	42489	1	1	1	902.999	1803.98	2	1803.99	-0.0048	1	80.93	2.6e-08	R	NLVVDFWSTVLLDKR	A
3	ZygaenaFil_C83	ZygaenaFil_C83 Average coverage: 33.701,54	11426	89362	578	482	66	50	73.1	42494	1	1	1	902.999	1803.98	2	1803.99	-0.0047	1	50.36	1.9e-05	R	NLVVDFWSTVLLDKR	A
3	ZygaenaFil_C83	ZygaenaFil_C83 Average coverage: 33.701,54	11426	89362	578	482	66	50	73.1	42495	1	1	1	902.999	1803.98	2	1803.99	-0.0047	1	33.55	0.00073	R	NLVVDFWSTVLLDKR	A
3	ZygaenaFil_C83	ZygaenaFil_C83 Average coverage: 33.701,54	11426	89362	578	482	66	50	73.1	42496	1	1	1	602.335	1803.98	3	1803.99	-0.0047	1	37.42	0.00032	R	NLVVDFWSTVLLDKR	A
3	ZygaenaFil_C83	ZygaenaFil_C83 Average coverage: 33.701,54	11426	89362	578	482	66	50	73.1	42497	1	1	1	902.999	1803.98	2	1803.99	-0.0047	1	77.43	5.5e-08	R	NLVVDFWSTVLLDKR	A
3	ZygaenaFil_C83	ZygaenaFil_C83 Average coverage: 33.701,54	11426	89362	578	482	66	50	73.1	42498	1	1	1	602.335	1803.98	3	1803.99	-0.0047	1	40.98	0.00014	R	NLVVDFWSTVLLDKR	A
3	ZygaenaFil_C83	ZygaenaFil_C83 Average coverage: 33.701,54	11426	89362	578	482	66	50	73.1	42499	1	1	1	602.335	1803.98	3	1803.99	-0.0047	1	57.27	4.3e-06	R	NLVVDFWSTVLLDKR	A
3	ZygaenaFil_C83	ZygaenaFil_C83 Average coverage: 33.701,54	11426	89362	578	482	66	50	73.1	42503	1	1	1	902.999	1803.98	2	1803.99	-0.0046	1	117.42	1.3e-11	R	NLVVDFWSTVLLDKR	A
3	ZygaenaFil_C83	ZygaenaFil_C83 Average coverage: 33.701,54	11426	89362	578	482	66	50	73.1	42504	1	1	1	602.335	1803.98	3	1803.99	-0.0046	1	56.6	4.9e-06	R	NLVVDFWSTVLLDKR	A
3	ZygaenaFil_C83	ZygaenaFil_C83 Average coverage: 33.701,54	11426	89362	578	482	66	50	73.1	42507	1	1	1	602.335	1803.98	3	1803.99	-0.0046	1	45.01	6e-05	R	NLVVDFWSTVLLDKR	A
3	ZygaenaFil_C83	ZygaenaFil_C83 Average coverage: 33.701,54	11426	89362	578	482	66	50	73.1	42510	1	1	1	602.335	1803.98	3	1803.99	-0.0046	1	55.04	6.9e-06	R	NLVVDFWSTVLLDKR	A
3	ZygaenaFil_C83	ZygaenaFil_C83 Average coverage: 33.701,54	11426	89362	578	482	66	50	73.1	42512	1	1	1	602.335	1803.98	3	1803.99	-0.0045	1	30.65	0.0013	R	NLVVDFWSTVLLDKR	A
3	ZygaenaFil_C83	ZygaenaFil_C83 Average coverage: 33.701,54	11426	89362	578	482	66	50	73.1	42513	1	1	1	602.335	1803.98	3	1803.99	-0.0045	1	34.66	0.00056	R	NLVVDFWSTVLLDKR	A
3	ZygaenaFil_C83	ZygaenaFil_C83 Average coverage: 33.701,54	11426	89362	578	482	66	50	73.1	42515	1	1	1	602.335	1803.98	3	1803.99	-0.0045	1	30.29	0.0014	R	NLVVDFWSTVLLDKR	A
3	ZygaenaFil_C83	ZygaenaFil_C83 Average coverage: 33.701,54	11426	89362	578	482	66	50	73.1	42518	1	1	1	602.335	1803.98	3	1803.99	-0.0045	1	59.24	2.8e-06	R	NLVVDFWSTVLLDKR	A
3	ZygaenaFil_C83	ZygaenaFil_C83 Average coverage: 33.701,54	11426	89362	578	482	66	50	73.1	42524	1	1	1	602.335	1803.98	3	1803.99	-0.0044	1	37.88	0.00042	R	NLVVDFWSTVLLDKR	A
3	ZygaenaFil_C83	ZygaenaFil_C83 Average coverage: 33.701,54	11426	89362	578	482	66	50	73.1	42529	1	1	1	602.335	1803.98	3	1803.99	-0.0043	1	34.65	0.00056	R	NLVVDFWSTVLLDKR	A
3	ZygaenaFil_C83	ZygaenaFil_C83 Average coverage: 33.701,54	11426	89362	578	482	66	50	73.1	42534	1	1	1	602.335	1803.98	3	1803.99	-0.0043	1	37.54	0.00032	R	NLVVDFWSTVLLDKR	A
3	ZygaenaFil_C83	ZygaenaFil_C83 Average coverage: 33.701,54	11426	89362	578	482	66	50	73.1	42535	1	1	1	602.335	1803.98	3	1803.99	-0.0043	1	30.75	0.0017	R	NLVVDFWSTVLLDKR	A
3	ZygaenaFil_C83	ZygaenaFil_C83 Average coverage: 33.701,54	11426	89362	578	482	66	50	73.1	42537	1	1	1	602.335	1803.98	3	1803.99	-0.0042	1	45.46	5.5e-05	R	NLVVDFWSTVLLDKR	A
3	ZygaenaFil_C83	ZygaenaFil_C83 Average coverage: 33.701,54	11426	89362	578	482	66	50	73.1	42538	1	1	1	902.999	1803.98	2	1803.99	-0.0042	1	97.78	6.8e-10	R	NLVVDFWSTVLLDKR	A
3	ZygaenaFil_C83	ZygaenaFil_C83 Average coverage: 33.701,54	11426	89362	578	482	66	50	73.1	42542	1	1	1	602.335	1803.98	3	1803.99	-0.0041	1	37.52	0.0003	R	NLVVDFWSTVLLDKR	A
3	ZygaenaFil_C83	ZygaenaFil_C83 Average coverage: 33.701,54	11426	89362	578	482	66	50	73.1	42545	1	1	1	902.999	1803.98	2	1803.99	-0.0041	1	109.45	5.5e-11	R	NLVVDFWSTVLLDKR	A
3	ZygaenaFil_C83	ZygaenaFil_C83 Average coverage: 33.701,54	11426	89362	578	482	66	50	73.1	42546	1	1	1	902.999	1803.98	2	1803.99	-0.0041	1	105.19	2.2e-10	R	NLVVDFWSTVLLDKR	A
3	ZygaenaFil_C83	ZygaenaFil_C83 Average coverage: 33.701,54	11426	89362	578	482	66	50	73.1	42551	1	1	1	602.335	1803.98	3	1803.99	-0.004	1	56.7	4.8e-06	R	NLVVDFWSTVLLDKR	A
3	ZygaenaFil_C83	ZygaenaFil_C83 Average coverage: 33.701,54	11426	89362	578	482	66	50	73.1	42552	1	1	1	902.999	1803.98	2	1803.99	-0.004	1	41.53	0.00015	R	NLVVDFWSTVLLDKR	A
3	ZygaenaFil_C83	ZygaenaFil_C83 Average coverage: 33.701,54	11426	89362	578	482	66	50	73.1	42556	1	1	1	903	1803.98	2	1803.99	-0.0039	1	63.8	1.2e-06	R	NLVVDFWSTVLLDKR	A
3	ZygaenaFil_C83	ZygaenaFil_C83 Average coverage: 33.701,54	11426	89362	578	482	66	50	73.1	42557	1	1	1	602.335	1803.98	3	1803.99	-0.0039	1	35.48	0.00047	R	NLVVDFWSTVLLDKR	A
3	ZygaenaFil_C83	ZygaenaFil_C83 Average coverage: 33.701,54	11426	89362	578	482	66	50	73.1	42569	1	1	1	602.336	1803.98	3	1803.99	-0.0037	1	71.08	2.2e-07	R	NLVVDFWSTVLLDKR	A
3	ZygaenaFil_C83	ZygaenaFil_C83 Average coverage: 33.701,54	11426	89362	578	482	66	50	73.1	42574	1	1	1	602.336	1803.98	3	1803.99	-0.0034	1	60.59	2.1e-06	R	NLVVDFWSTVLLDKR	A
3	ZygaenaFil_C83	ZygaenaFil_C83 Average coverage: 33.701,54	11426	89362	578	482	66	50	73.1	42585	1	1	1	602.336	1803.99	3	1803.99	-0.0029	1	75.02	9.2e-08	R	NLVVDFWSTVLLDKR	A
3	ZygaenaFil_C83	ZygaenaFil_C83 Average coverage: 33.701,54	11426	89362	578	482	66	50	73.1	42603	1	1	1	903	1803.99	2	1803.99	-0.0021	1	105.28	1.9e-10	R	NLVVDFWSTVLLDKR	A
3	ZygaenaFil_C83	ZygaenaFil_C83 Average coverage: 33.701,54	11426	89362	578	482	66	50	73.1	42712	1	1	1	452.758	1807	4	1807.01	-0.0059	1	32.51	0.0014	K	VGVLPRGEVFTLHIDR	Q
3	ZygaenaFil_C83	ZygaenaFil_C83 Average coverage: 33.701,54	11426	89362	578	482	66	50	73.1	42888	1	1	1	605.682	1814.03	3	1814.03	-0.0062	0	40.84	0.00015	K	NGVIPWIQLHNGVVLR	S
3	ZygaenaFil_C83	ZygaenaFil_C83 Average coverage: 33.701,54	11426	89362	578	482	66	50	73.1	42897	1	1	1	605.683	1814.03	3	1814.03	-0.0053	0	39.86	0.00018	K	NGVIPWIQLHNGVVLR	S
3	ZygaenaFil_C83	ZygaenaFil_C83 Average coverage: 33.701,54	11426	89362	578	482	66	50	73.1	42916	1	1	1	605.683	1814.03	3	1814.03	-0.0044	0	32.16	0.004	K	NGVIPWIQLHNGVVLR	S
3	ZygaenaFil_C83	ZygaenaFil_C83 Average coverage: 33.701,54	11426	89362	578	482	66	50	73.1	42918	1	1	1	605.683	1814.03	3	1814.03	-0.0042	0	35.09	0.0011	K	NGVIPWIQLHNGVVLR	S
3	ZygaenaFil_C83	ZygaenaFil_C83 Average coverage: 33.701,54	11426	89362	578	482	66	50	73.1	42920	1	1	1	605.683	1814.03	3	1814.03	-0.0038	0	34.62	0.00057	K	NGVIPWIQLHNGVVLR	S
3	ZygaenaFil_C83	ZygaenaFil_C83 Average coverage: 33.701,54	11426	89362	578	482	66	50	73.1	42922	1	1	1	605.683	1814.03	3	1814.03	-0.0031	0	36.81	0.0019	K	NGVIPWIQLHNGVVLR	S
3	ZygaenaFil_C83	ZygaenaFil_C83 Average coverage: 33.701,54	11426	89362	578	482	66	50	73.1	44122	1	1	1	927.495	1852.98	2	1852.98	-0.0044	1	56.65	1.2e-05	R	LNHQPFRVTVDVVSDK	A
3	ZygaenaFil_C83	ZygaenaFil_C83 Average coverage: 33.701,54	11426	89362	578	482	66	50	73.1	44157	1	1	1	928.045	1854.08	2	1854.08	-0.0067	0	76.44	6.8e-08	R	LSNGLGEVSSLSLIKPIK	N
3	ZygaenaFil_C83	ZygaenaFil_C83 Average coverage: 33.701,54	11426	89362	578	482	66	50	73.1	44165	1	1	1	928.046	1854.08	2	1854.08	-0.0057	0	41.84	0.00012	R	LSNGLGEVSSLSLIKPIK	N
3	ZygaenaFil_C83	ZygaenaFil_C83 Average coverage: 33.701,54	11426	89362	578	482	66	50	73.1	44173	1	1	1	619.033	1854.08	3	1854.08	-0.0043	0	67.61	4.6e-07	R	LSNGLGEVSSLSLIKPIK	N
3	ZygaenaFil_C83	ZygaenaFil_C83 Average coverage: 33.701,54	11426	89362	578	482	66	50	73.1	44175	1	1	1	928.047	1854.08	2	1854.08	-0.0041	0	93.51	3.4e-09	R	LSNGLGEVSSLSLIKPIK	N
3	ZygaenaFil_C83	ZygaenaFil_C83 Average coverage: 33.701,54	11426	89362	578	482	66	50	73.1	44177	1	1	1	464.527	1854.08	4	1854.08	-0.0033	0	33.92	0.00066	R	LSNGLGEVSSLSLIKPIK	N
3	ZygaenaFil_C83	ZygaenaFil_C83 Average coverage: 33.701,54	11426	89362	578	482	66	50	73.1	44938	1	1	1	943.503	1884.99	2	1885	-0.0063	0	53.66	8.3e-05	K	YFVIPTVLDSYQTALR	D
3	ZygaenaFil_C83	ZygaenaFil_C83 Average coverage: 33.701,54	11426	89362	578	482	66	50	73.1	44940	1	1	1	629.338	1884.99	3	1885	-0.0051	0	49.75	2.2e-05	K	YFVIPTVLDSYQTALR	D
3	ZygaenaFil_C83	ZygaenaFil_C83 Average coverage: 33.701,54	11426	89362	578	482	66	50	73.1	44941	1	1	1	943.504	1884.99	2	1885	-0.005	0	98.32	3.6e-09	K	YFVIPTVLDSYQTALR	D
3	ZygaenaFil_C83	ZygaenaFil_C83 Average coverage: 33.701,54	11426	89362	578	482	66	50	73.1	45188	1	1	1	635.012	1902.02	3	1902.03	-0.0097	1	43.33	0.00017	R	KYELTTYIYQQILAR	Y
3	ZygaenaFil_C83	ZygaenaFil_C83 Average coverage: 33.701,54	11426	89362	578	482	66	50	73.1	45189	1	1	1	952.015	1902.02	2	1902.03	-0.0086	1	57.86	3.8e-06	R	KYELTTYIYQQILAR	Y
3	ZygaenaFil_C83	ZygaenaFil_C83 Average coverage: 33.701,54	11426	89362	578	482	66	50	73.1	45194	1	1	1	635.013	1902.02	3	1902.03	-0.007	1	34.81	0.00054	R	KYELTTYIYQQILAR	Y
3	ZygaenaFil_C83	ZygaenaFil_C83 Average coverage: 33.701,54	11426	89362	578	482	66	50	73.1	45195	1	1	1	635.013	1902.02	3	1902.03	-0.0068	1	31.94	0.0011	R	KYELTTYIYQQILAR	Y
3	ZygaenaFil_C83	ZygaenaFil_C83 Average coverage: 33.701,54	11426	89362	578	482	66	50	73.1	45198	1	1	1	635.014	1902.02	3	1902.03	-0.006	1	33.17	0.0014	R	KYELTTYIYQQILAR	Y
3	ZygaenaFil_C83	ZygaenaFil_C83 Average coverage: 33.701,54	11426	89362	578	482	66	50	73.1	45200	1	1	1	952.017	1902.02	2	1902.03	-0.0058	1	46.04	4.8e-05	R	KYELTTYIYQQILAR	Y
3	ZygaenaFil_C83	ZygaenaFil_C83 Average coverage: 33.701,54	11426	89362	578	482	66	50	73.1	45201	1	1	1	635.014	1902.02	3	1902.03	-0.0057	1	35.87	0.00061	R	KYELTTYIYQQILAR	Y
3	ZygaenaFil_C83	ZygaenaFil_C83 Average coverage: 33.701,54	11426	89362	578	482	66	50	73.1	45202	1	1	1	635.014	1902.02	3	1902.03	-0.0052	1	44.63	0.00011	R	KYELTTYIYQQILAR	Y
3	ZygaenaFil_C83	ZygaenaFil_C83 Average coverage: 33.701,54	11426	89362	578	482	66	50	73.1	45203	1	1	1	952.017	1902.02	2	1902.03	-0.0047	1	82.01	2e-08	R	KYELTTYIYQQILAR	Y
3	ZygaenaFil_C83	ZygaenaFil_C83 Average coverage: 33.701,54	11426	89362	578	482	66	50	73.1	45204	1	1	1	952.018	1902.02	2	1902.03	-0.0046	1	60.92	1.9e-06	R	KYELTTYIYQQILAR	Y
3	ZygaenaFil_C83	ZygaenaFil_C83 Average coverage: 33.701,54	11426	89362	578	482	66	50	73.1	45205	1	1	1	635.014	1902.02	3	1902.03	-0.0045	1	45.93	0.00018	R	KYELTTYIYQQILAR	Y
3	ZygaenaFil_C83	ZygaenaFil_C83 Average coverage: 33.701,54	11426	89362	578	482	66	50	73.1	45206	1	1	1	952.018	1902.02	2	1902.03	-0.0042	1	58.41	3.3e-06	R	KYELTTYIYQQILAR	Y
3	ZygaenaFil_C83	ZygaenaFil_C83 Average coverage: 33.701,54	11426	89362	578	482	66	50	73.1	45207	1	1	1	952.018	1902.02	2	1902.03	-0.0038	1	82.39	1.9e-08	R	KYELTTYIYQQILAR	Y
3	ZygaenaFil_C83	ZygaenaFil_C83 Average coverage: 33.701,54	11426	89362	578	482	66	50	73.1	45209	1	1	1	635.015	1902.02	3	1902.03	-0.0031	1	36.85	0.00047	R	KYELTTYIYQQILAR	Y
3	ZygaenaFil_C83	ZygaenaFil_C83 Average coverage: 33.701,54	11426	89362	578	482	66	50	73.1	45580	1	1	1	961.49	1920.97	2	1920.97	-0.007	1	53.01	1.5e-05	R	MNNYVVVRDETVDIVR	V
3	ZygaenaFil_C83	ZygaenaFil_C83 Average coverage: 33.701,54	11426	89362	578	482	66	50	73.1	45605	1	1	1	961.491	1920.97	2	1920.97	-0.0057	1	45.58	0.0003	R	MNNYVVVRDETVDIVR	V
3	ZygaenaFil_C83	ZygaenaFil_C83 Average coverage: 33.701,54	11426	89362	578	482	66	50	73.1	45623	1	1	1	961.491	1920.97	2	1920.97	-0.0043	1	44.49	0.00019	R	MNNYVVVRDETVDIVR	V
3	ZygaenaFil_C83	ZygaenaFil_C83 Average coverage: 33.701,54	11426	89362	578	482	66	50	73.1	45625	1	1	1	961.492	1920.97	2	1920.97	-0.0041	1	51.21	0.00011	R	MNNYVVVRDETVDIVR	V
3	ZygaenaFil_C83	ZygaenaFil_C83 Average coverage: 33.701,54	11426	89362	578	482	66	50	73.1	45631	1	1	1	641.331	1920.97	3	1920.97	-0.0023	1	36.12	0.0025	R	MNNYVVVRDETVDIVR	V
3	ZygaenaFil_C83	ZygaenaFil_C83 Average coverage: 33.701,54	11426	89362	578	482	66	50	73.1	45635	1	1	1	961.493	1920.97	2	1920.97	-0.0009	1	79.53	2.1e-07	R	MNNYVVVRDETVDIVR	V
3	ZygaenaFil_C83	ZygaenaFil_C83 Average coverage: 33.701,54	11426	89362	578	482	66	50	73.1	46239	1	1	1	652.34	1954	3	1954	-0.0053	0	32.48	0.0009	R	QLNEVVTMFHVLYYAK	D
3	ZygaenaFil_C83	ZygaenaFil_C83 Average coverage: 33.701,54	11426	89362	578	482	66	50	73.1	46387	1	1	1	654.338	1959.99	3	1960	-0.0063	1	56.57	5e-06	R	QLLVGEMKNFHTGFPSR	L
3	ZygaenaFil_C83	ZygaenaFil_C83 Average coverage: 33.701,54	11426	89362	578	482	66	50	73.1	46389	1	1	1	654.338	1959.99	3	1960	-0.0057	1	32.76	0.00096	R	QLLVGEMKNFHTGFPSR	L
3	ZygaenaFil_C83	ZygaenaFil_C83 Average coverage: 33.701,54	11426	89362	578	482	66	50	73.1	46390	1	1	1	981.004	1959.99	2	1960	-0.0051	1	39.84	0.00033	R	QLLVGEMKNFHTGFPSR	L
3	ZygaenaFil_C83	ZygaenaFil_C83 Average coverage: 33.701,54	11426	89362	578	482	66	50	73.1	46391	1	1	1	981.004	1959.99	2	1960	-0.0049	1	103.93	6.1e-10	R	QLLVGEMKNFHTGFPSR	L
3	ZygaenaFil_C83	ZygaenaFil_C83 Average coverage: 33.701,54	11426	89362	578	482	66	50	73.1	46480	1	1	1	655.348	1963.02	3	1963.03	-0.0069	1	41.62	0.00023	K	EEIYFPGVKIDNVVVDK	L
3	ZygaenaFil_C83	ZygaenaFil_C83 Average coverage: 33.701,54	11426	89362	578	482	66	50	73.1	46948	1	1	1	659.671	1975.99	3	1975.99	-0.0018	1	55.78	8.1e-06	R	QLLVGEMKNFHTGFPSR	L
3	ZygaenaFil_C83	ZygaenaFil_C83 Average coverage: 33.701,54	11426	89362	578	482	66	50	73.1	47608	1	1	1	667.364	1999.07	3	1999.08	-0.0064	1	64.95	8.1e-07	R	VNFVEIDTFVYRLVTGK	N
3	ZygaenaFil_C83	ZygaenaFil_C83 Average coverage: 33.701,54	11426	89362	578	482	66	50	73.1	49276	1	1	1	1041.5	2080.98	2	2080.99	-0.0115	0	109.39	1.3e-10	K	LVTFFDYYNMDITNAVR	L
3	ZygaenaFil_C83	ZygaenaFil_C83 Average coverage: 33.701,54	11426	89362	578	482	66	50	73.1	49278	1	1	1	1041.5	2080.98	2	2080.99	-0.0108	0	70.78	2.3e-07	K	LVTFFDYYNMDITNAVR	L
3	ZygaenaFil_C83	ZygaenaFil_C83 Average coverage: 33.701,54	11426	89362	578	482	66	50	73.1	49280	1	1	1	1041.5	2080.98	2	2080.99	-0.0101	0	81.84	2.1e-08	K	LVTFFDYYNMDITNAVR	L
3	ZygaenaFil_C83	ZygaenaFil_C83 Average coverage: 33.701,54	11426	89362	578	482	66	50	73.1	49286	1	1	1	1041.5	2080.98	2	2080.99	-0.0088	0	67.94	4.3e-07	K	LVTFFDYYNMDITNAVR	L
3	ZygaenaFil_C83	ZygaenaFil_C83 Average coverage: 33.701,54	11426	89362	578	482	66	50	73.1	49287	1	1	1	694.669	2080.98	3	2080.99	-0.0086	0	45.66	5.2e-05	K	LVTFFDYYNMDITNAVR	L
3	ZygaenaFil_C83	ZygaenaFil_C83 Average coverage: 33.701,54	11426	89362	578	482	66	50	73.1	49290	1	1	1	694.669	2080.98	3	2080.99	-0.0082	0	44.75	6.4e-05	K	LVTFFDYYNMDITNAVR	L
3	ZygaenaFil_C83	ZygaenaFil_C83 Average coverage: 33.701,54	11426	89362	578	482	66	50	73.1	49291	1	1	1	1041.5	2080.98	2	2080.99	-0.0081	0	83.44	1.5e-08	K	LVTFFDYYNMDITNAVR	L
3	ZygaenaFil_C83	ZygaenaFil_C83 Average coverage: 33.701,54	11426	89362	578	482	66	50	73.1	49292	1	1	1	1041.5	2080.98	2	2080.99	-0.0081	0	87.63	1.4e-08	K	LVTFFDYYNMDITNAVR	L
3	ZygaenaFil_C83	ZygaenaFil_C83 Average coverage: 33.701,54	11426	89362	578	482	66	50	73.1	49295	1	1	1	694.669	2080.98	3	2080.99	-0.008	0	48.7	3e-05	K	LVTFFDYYNMDITNAVR	L
3	ZygaenaFil_C83	ZygaenaFil_C83 Average coverage: 33.701,54	11426	89362	578	482	66	50	73.1	49296	1	1	1	1041.5	2080.98	2	2080.99	-0.0079	0	76.31	7e-08	K	LVTFFDYYNMDITNAVR	L
3	ZygaenaFil_C83	ZygaenaFil_C83 Average coverage: 33.701,54	11426	89362	578	482	66	50	73.1	49298	1	1	1	1041.5	2080.99	2	2080.99	-0.0078	0	36.24	0.0004	K	LVTFFDYYNMDITNAVR	L
3	ZygaenaFil_C83	ZygaenaFil_C83 Average coverage: 33.701,54	11426	89362	578	482	66	50	73.1	49299	1	1	1	694.669	2080.99	3	2080.99	-0.0078	0	47.26	3.7e-05	K	LVTFFDYYNMDITNAVR	L
3	ZygaenaFil_C83	ZygaenaFil_C83 Average coverage: 33.701,54	11426	89362	578	482	66	50	73.1	49301	1	1	1	694.669	2080.99	3	2080.99	-0.0076	0	41.6	0.00013	K	LVTFFDYYNMDITNAVR	L
3	ZygaenaFil_C83	ZygaenaFil_C83 Average coverage: 33.701,54	11426	89362	578	482	66	50	73.1	49303	1	1	1	694.669	2080.99	3	2080.99	-0.0075	0	75.73	3.5e-07	K	LVTFFDYYNMDITNAVR	L
3	ZygaenaFil_C83	ZygaenaFil_C83 Average coverage: 33.701,54	11426	89362	578	482	66	50	73.1	49304	1	1	1	694.669	2080.99	3	2080.99	-0.0074	0	48.8	2.7e-05	K	LVTFFDYYNMDITNAVR	L
3	ZygaenaFil_C83	ZygaenaFil_C83 Average coverage: 33.701,54	11426	89362	578	482	66	50	73.1	49308	1	1	1	694.669	2080.99	3	2080.99	-0.0071	0	44.2	7.2e-05	K	LVTFFDYYNMDITNAVR	L
3	ZygaenaFil_C83	ZygaenaFil_C83 Average coverage: 33.701,54	11426	89362	578	482	66	50	73.1	49310	1	1	1	694.669	2080.99	3	2080.99	-0.0071	0	59.74	2.5e-06	K	LVTFFDYYNMDITNAVR	L
3	ZygaenaFil_C83	ZygaenaFil_C83 Average coverage: 33.701,54	11426	89362	578	482	66	50	73.1	49315	1	1	1	694.669	2080.99	3	2080.99	-0.007	0	71	3.9e-07	K	LVTFFDYYNMDITNAVR	L
3	ZygaenaFil_C83	ZygaenaFil_C83 Average coverage: 33.701,54	11426	89362	578	482	66	50	73.1	49317	1	1	1	1041.5	2080.99	2	2080.99	-0.0069	0	79	3.9e-08	K	LVTFFDYYNMDITNAVR	L
3	ZygaenaFil_C83	ZygaenaFil_C83 Average coverage: 33.701,54	11426	89362	578	482	66	50	73.1	49319	1	1	1	1041.5	2080.99	2	2080.99	-0.0069	0	87.64	6.1e-09	K	LVTFFDYYNMDITNAVR	L
3	ZygaenaFil_C83	ZygaenaFil_C83 Average coverage: 33.701,54	11426	89362	578	482	66	50	73.1	49320	1	1	1	694.669	2080.99	3	2080.99	-0.0068	0	48.87	5.3e-05	K	LVTFFDYYNMDITNAVR	L
3	ZygaenaFil_C83	ZygaenaFil_C83 Average coverage: 33.701,54	11426	89362	578	482	66	50	73.1	49323	1	1	1	694.669	2080.99	3	2080.99	-0.0068	0	34.55	0.00058	K	LVTFFDYYNMDITNAVR	L
3	ZygaenaFil_C83	ZygaenaFil_C83 Average coverage: 33.701,54	11426	89362	578	482	66	50	73.1	49324	1	1	1	1041.5	2080.99	2	2080.99	-0.0068	0	92.28	1.3e-08	K	LVTFFDYYNMDITNAVR	L
3	ZygaenaFil_C83	ZygaenaFil_C83 Average coverage: 33.701,54	11426	89362	578	482	66	50	73.1	49325	1	1	1	1041.5	2080.99	2	2080.99	-0.0068	0	84.87	1.1e-08	K	LVTFFDYYNMDITNAVR	L
3	ZygaenaFil_C83	ZygaenaFil_C83 Average coverage: 33.701,54	11426	89362	578	482	66	50	73.1	49327	1	1	1	1041.5	2080.99	2	2080.99	-0.0067	0	75.5	1.8e-07	K	LVTFFDYYNMDITNAVR	L
3	ZygaenaFil_C83	ZygaenaFil_C83 Average coverage: 33.701,54	11426	89362	578	482	66	50	73.1	49328	1	1	1	1041.5	2080.99	2	2080.99	-0.0066	0	110.53	1.9e-10	K	LVTFFDYYNMDITNAVR	L
3	ZygaenaFil_C83	ZygaenaFil_C83 Average coverage: 33.701,54	11426	89362	578	482	66	50	73.1	49329	1	1	1	1041.5	2080.99	2	2080.99	-0.0065	0	85.64	5.1e-08	K	LVTFFDYYNMDITNAVR	L
3	ZygaenaFil_C83	ZygaenaFil_C83 Average coverage: 33.701,54	11426	89362	578	482	66	50	73.1	49330	1	1	1	1041.5	2080.99	2	2080.99	-0.0065	0	100.03	2.1e-09	K	LVTFFDYYNMDITNAVR	L
3	ZygaenaFil_C83	ZygaenaFil_C83 Average coverage: 33.701,54	11426	89362	578	482	66	50	73.1	49333	1	1	1	694.669	2080.99	3	2080.99	-0.0064	0	52.02	1.3e-05	K	LVTFFDYYNMDITNAVR	L
3	ZygaenaFil_C83	ZygaenaFil_C83 Average coverage: 33.701,54	11426	89362	578	482	66	50	73.1	49335	1	1	1	694.669	2080.99	3	2080.99	-0.0064	0	42.19	0.00012	K	LVTFFDYYNMDITNAVR	L
3	ZygaenaFil_C83	ZygaenaFil_C83 Average coverage: 33.701,54	11426	89362	578	482	66	50	73.1	49338	1	1	1	1041.5	2080.99	2	2080.99	-0.0062	0	83.05	1.6e-08	K	LVTFFDYYNMDITNAVR	L
3	ZygaenaFil_C83	ZygaenaFil_C83 Average coverage: 33.701,54	11426	89362	578	482	66	50	73.1	49339	1	1	1	1041.5	2080.99	2	2080.99	-0.0062	0	71.7	1.9e-07	K	LVTFFDYYNMDITNAVR	L
3	ZygaenaFil_C83	ZygaenaFil_C83 Average coverage: 33.701,54	11426	89362	578	482	66	50	73.1	49341	1	1	1	694.669	2080.99	3	2080.99	-0.0062	0	56.99	4.5e-06	K	LVTFFDYYNMDITNAVR	L
3	ZygaenaFil_C83	ZygaenaFil_C83 Average coverage: 33.701,54	11426	89362	578	482	66	50	73.1	49343	1	1	1	1041.5	2080.99	2	2080.99	-0.0061	0	98.12	3e-09	K	LVTFFDYYNMDITNAVR	L
3	ZygaenaFil_C83	ZygaenaFil_C83 Average coverage: 33.701,54	11426	89362	578	482	66	50	73.1	49344	1	1	1	694.669	2080.99	3	2080.99	-0.0061	0	63.33	1.2e-06	K	LVTFFDYYNMDITNAVR	L
3	ZygaenaFil_C83	ZygaenaFil_C83 Average coverage: 33.701,54	11426	89362	578	482	66	50	73.1	49345	1	1	1	694.669	2080.99	3	2080.99	-0.0061	0	55.9	5.7e-06	K	LVTFFDYYNMDITNAVR	L
3	ZygaenaFil_C83	ZygaenaFil_C83 Average coverage: 33.701,54	11426	89362	578	482	66	50	73.1	49347	1	1	1	694.669	2080.99	3	2080.99	-0.006	0	67.06	5.2e-07	K	LVTFFDYYNMDITNAVR	L
3	ZygaenaFil_C83	ZygaenaFil_C83 Average coverage: 33.701,54	11426	89362	578	482	66	50	73.1	49348	1	1	1	1041.5	2080.99	2	2080.99	-0.006	0	70.01	2.7e-07	K	LVTFFDYYNMDITNAVR	L
3	ZygaenaFil_C83	ZygaenaFil_C83 Average coverage: 33.701,54	11426	89362	578	482	66	50	73.1	49351	1	1	1	694.67	2080.99	3	2080.99	-0.0059	0	44.69	6.4e-05	K	LVTFFDYYNMDITNAVR	L
3	ZygaenaFil_C83	ZygaenaFil_C83 Average coverage: 33.701,54	11426	89362	578	482	66	50	73.1	49352	1	1	1	1041.5	2080.99	2	2080.99	-0.0058	0	71.18	2.1e-07	K	LVTFFDYYNMDITNAVR	L
3	ZygaenaFil_C83	ZygaenaFil_C83 Average coverage: 33.701,54	11426	89362	578	482	66	50	73.1	49353	1	1	1	1041.5	2080.99	2	2080.99	-0.0058	0	112.52	1.2e-10	K	LVTFFDYYNMDITNAVR	L
3	ZygaenaFil_C83	ZygaenaFil_C83 Average coverage: 33.701,54	11426	89362	578	482	66	50	73.1	49357	1	1	1	694.67	2080.99	3	2080.99	-0.0058	0	62.08	1.5e-06	K	LVTFFDYYNMDITNAVR	L
3	ZygaenaFil_C83	ZygaenaFil_C83 Average coverage: 33.701,54	11426	89362	578	482	66	50	73.1	49361	1	1	1	1041.5	2080.99	2	2080.99	-0.0057	0	79.74	3.3e-08	K	LVTFFDYYNMDITNAVR	L
3	ZygaenaFil_C83	ZygaenaFil_C83 Average coverage: 33.701,54	11426	89362	578	482	66	50	73.1	49363	1	1	1	694.67	2080.99	3	2080.99	-0.0056	0	45.37	6.9e-05	K	LVTFFDYYNMDITNAVR	L
3	ZygaenaFil_C83	ZygaenaFil_C83 Average coverage: 33.701,54	11426	89362	578	482	66	50	73.1	49364	1	1	1	1041.5	2080.99	2	2080.99	-0.0056	0	104.07	4.1e-10	K	LVTFFDYYNMDITNAVR	L
3	ZygaenaFil_C83	ZygaenaFil_C83 Average coverage: 33.701,54	11426	89362	578	482	66	50	73.1	49365	1	1	1	694.67	2080.99	3	2080.99	-0.0056	0	44.49	0.0001	K	LVTFFDYYNMDITNAVR	L
3	ZygaenaFil_C83	ZygaenaFil_C83 Average coverage: 33.701,54	11426	89362	578	482	66	50	73.1	49367	1	1	1	1041.5	2080.99	2	2080.99	-0.0055	0	85.54	2e-08	K	LVTFFDYYNMDITNAVR	L
3	ZygaenaFil_C83	ZygaenaFil_C83 Average coverage: 33.701,54	11426	89362	578	482	66	50	73.1	49368	1	1	1	1041.5	2080.99	2	2080.99	-0.0055	0	79.67	1.4e-07	K	LVTFFDYYNMDITNAVR	L
3	ZygaenaFil_C83	ZygaenaFil_C83 Average coverage: 33.701,54	11426	89362	578	482	66	50	73.1	49370	1	1	1	694.67	2080.99	3	2080.99	-0.0055	0	54.48	7.8e-06	K	LVTFFDYYNMDITNAVR	L
3	ZygaenaFil_C83	ZygaenaFil_C83 Average coverage: 33.701,54	11426	89362	578	482	66	50	73.1	49371	1	1	1	1041.5	2080.99	2	2080.99	-0.0055	0	98.11	3.5e-09	K	LVTFFDYYNMDITNAVR	L
3	ZygaenaFil_C83	ZygaenaFil_C83 Average coverage: 33.701,54	11426	89362	578	482	66	50	73.1	49373	1	1	1	1041.5	2080.99	2	2080.99	-0.0054	0	74.82	2.3e-07	K	LVTFFDYYNMDITNAVR	L
3	ZygaenaFil_C83	ZygaenaFil_C83 Average coverage: 33.701,54	11426	89362	578	482	66	50	73.1	49374	1	1	1	694.67	2080.99	3	2080.99	-0.0054	0	49.66	2.2e-05	K	LVTFFDYYNMDITNAVR	L
3	ZygaenaFil_C83	ZygaenaFil_C83 Average coverage: 33.701,54	11426	89362	578	482	66	50	73.1	49377	1	1	1	694.67	2080.99	3	2080.99	-0.0054	0	48.47	7.1e-05	K	LVTFFDYYNMDITNAVR	L
3	ZygaenaFil_C83	ZygaenaFil_C83 Average coverage: 33.701,54	11426	89362	578	482	66	50	73.1	49378	1	1	1	1041.5	2080.99	2	2080.99	-0.0054	0	67.12	5.1e-07	K	LVTFFDYYNMDITNAVR	L
3	ZygaenaFil_C83	ZygaenaFil_C83 Average coverage: 33.701,54	11426	89362	578	482	66	50	73.1	49380	1	1	1	1041.5	2080.99	2	2080.99	-0.0054	0	71.94	6.7e-07	K	LVTFFDYYNMDITNAVR	L
3	ZygaenaFil_C83	ZygaenaFil_C83 Average coverage: 33.701,54	11426	89362	578	482	66	50	73.1	49381	1	1	1	1041.5	2080.99	2	2080.99	-0.0054	0	87.26	6.6e-09	K	LVTFFDYYNMDITNAVR	L
3	ZygaenaFil_C83	ZygaenaFil_C83 Average coverage: 33.701,54	11426	89362	578	482	66	50	73.1	49383	1	1	1	694.67	2080.99	3	2080.99	-0.0054	0	46.7	4.2e-05	K	LVTFFDYYNMDITNAVR	L
3	ZygaenaFil_C83	ZygaenaFil_C83 Average coverage: 33.701,54	11426	89362	578	482	66	50	73.1	49385	1	1	1	1041.5	2080.99	2	2080.99	-0.0053	0	80.35	2.9e-08	K	LVTFFDYYNMDITNAVR	L
3	ZygaenaFil_C83	ZygaenaFil_C83 Average coverage: 33.701,54	11426	89362	578	482	66	50	73.1	49386	1	1	1	694.67	2080.99	3	2080.99	-0.0053	0	36.82	0.00035	K	LVTFFDYYNMDITNAVR	L
3	ZygaenaFil_C83	ZygaenaFil_C83 Average coverage: 33.701,54	11426	89362	578	482	66	50	73.1	49387	1	1	1	1041.5	2080.99	2	2080.99	-0.0053	0	87.05	4.2e-08	K	LVTFFDYYNMDITNAVR	L
3	ZygaenaFil_C83	ZygaenaFil_C83 Average coverage: 33.701,54	11426	89362	578	482	66	50	73.1	49388	1	1	1	1041.5	2080.99	2	2080.99	-0.0053	0	90.32	5.6e-09	K	LVTFFDYYNMDITNAVR	L
3	ZygaenaFil_C83	ZygaenaFil_C83 Average coverage: 33.701,54	11426	89362	578	482	66	50	73.1	49391	1	1	1	694.67	2080.99	3	2080.99	-0.0052	0	55.98	5.6e-06	K	LVTFFDYYNMDITNAVR	L
3	ZygaenaFil_C83	ZygaenaFil_C83 Average coverage: 33.701,54	11426	89362	578	482	66	50	73.1	49396	1	1	1	694.67	2080.99	3	2080.99	-0.0051	0	38.06	0.00059	K	LVTFFDYYNMDITNAVR	L
3	ZygaenaFil_C83	ZygaenaFil_C83 Average coverage: 33.701,54	11426	89362	578	482	66	50	73.1	49400	1	1	1	694.67	2080.99	3	2080.99	-0.005	0	46.22	4.6e-05	K	LVTFFDYYNMDITNAVR	L
3	ZygaenaFil_C83	ZygaenaFil_C83 Average coverage: 33.701,54	11426	89362	578	482	66	50	73.1	49401	1	1	1	1041.5	2080.99	2	2080.99	-0.005	0	63.5	1.1e-06	K	LVTFFDYYNMDITNAVR	L
3	ZygaenaFil_C83	ZygaenaFil_C83 Average coverage: 33.701,54	11426	89362	578	482	66	50	73.1	49402	1	1	1	1041.5	2080.99	2	2080.99	-0.0049	0	87.69	3.7e-08	K	LVTFFDYYNMDITNAVR	L
3	ZygaenaFil_C83	ZygaenaFil_C83 Average coverage: 33.701,54	11426	89362	578	482	66	50	73.1	49403	1	1	1	1041.5	2080.99	2	2080.99	-0.0049	0	78.57	9.4e-08	K	LVTFFDYYNMDITNAVR	L
3	ZygaenaFil_C83	ZygaenaFil_C83 Average coverage: 33.701,54	11426	89362	578	482	66	50	73.1	49404	1	1	1	1041.5	2080.99	2	2080.99	-0.0049	0	100.69	1.9e-09	K	LVTFFDYYNMDITNAVR	L
3	ZygaenaFil_C83	ZygaenaFil_C83 Average coverage: 33.701,54	11426	89362	578	482	66	50	73.1	49405	1	1	1	1041.5	2080.99	2	2080.99	-0.0049	0	112.86	6.5e-11	K	LVTFFDYYNMDITNAVR	L
3	ZygaenaFil_C83	ZygaenaFil_C83 Average coverage: 33.701,54	11426	89362	578	482	66	50	73.1	49406	1	1	1	1041.5	2080.99	2	2080.99	-0.0049	0	86.57	7.6e-09	K	LVTFFDYYNMDITNAVR	L
3	ZygaenaFil_C83	ZygaenaFil_C83 Average coverage: 33.701,54	11426	89362	578	482	66	50	73.1	49409	1	1	1	694.67	2080.99	3	2080.99	-0.0049	0	46.48	8.2e-05	K	LVTFFDYYNMDITNAVR	L
3	ZygaenaFil_C83	ZygaenaFil_C83 Average coverage: 33.701,54	11426	89362	578	482	66	50	73.1	49410	1	1	1	694.67	2080.99	3	2080.99	-0.0048	0	35.36	0.00048	K	LVTFFDYYNMDITNAVR	L
3	ZygaenaFil_C83	ZygaenaFil_C83 Average coverage: 33.701,54	11426	89362	578	482	66	50	73.1	49411	1	1	1	1041.5	2080.99	2	2080.99	-0.0048	0	74.86	1.9e-07	K	LVTFFDYYNMDITNAVR	L
3	ZygaenaFil_C83	ZygaenaFil_C83 Average coverage: 33.701,54	11426	89362	578	482	66	50	73.1	49414	1	1	1	694.67	2080.99	3	2080.99	-0.0048	0	40.05	0.00018	K	LVTFFDYYNMDITNAVR	L
3	ZygaenaFil_C83	ZygaenaFil_C83 Average coverage: 33.701,54	11426	89362	578	482	66	50	73.1	49415	1	1	1	694.67	2080.99	3	2080.99	-0.0047	0	46.61	4.3e-05	K	LVTFFDYYNMDITNAVR	L
3	ZygaenaFil_C83	ZygaenaFil_C83 Average coverage: 33.701,54	11426	89362	578	482	66	50	73.1	49416	1	1	1	1041.5	2080.99	2	2080.99	-0.0047	0	95.79	2.6e-09	K	LVTFFDYYNMDITNAVR	L
3	ZygaenaFil_C83	ZygaenaFil_C83 Average coverage: 33.701,54	11426	89362	578	482	66	50	73.1	49420	1	1	1	1041.5	2080.99	2	2080.99	-0.0047	0	57.27	2.2e-05	K	LVTFFDYYNMDITNAVR	L
3	ZygaenaFil_C83	ZygaenaFil_C83 Average coverage: 33.701,54	11426	89362	578	482	66	50	73.1	49422	1	1	1	694.67	2080.99	3	2080.99	-0.0047	0	73.2	3.4e-07	K	LVTFFDYYNMDITNAVR	L
3	ZygaenaFil_C83	ZygaenaFil_C83 Average coverage: 33.701,54	11426	89362	578	482	66	50	73.1	49424	1	1	1	1041.5	2080.99	2	2080.99	-0.0046	0	93.58	9.6e-09	K	LVTFFDYYNMDITNAVR	L
3	ZygaenaFil_C83	ZygaenaFil_C83 Average coverage: 33.701,54	11426	89362	578	482	66	50	73.1	49425	1	1	1	1041.5	2080.99	2	2080.99	-0.0046	0	82.08	3.4e-08	K	LVTFFDYYNMDITNAVR	L
3	ZygaenaFil_C83	ZygaenaFil_C83 Average coverage: 33.701,54	11426	89362	578	482	66	50	73.1	49426	1	1	1	1041.5	2080.99	2	2080.99	-0.0046	0	86.38	3.6e-08	K	LVTFFDYYNMDITNAVR	L
3	ZygaenaFil_C83	ZygaenaFil_C83 Average coverage: 33.701,54	11426	89362	578	482	66	50	73.1	49427	1	1	1	694.67	2080.99	3	2080.99	-0.0046	0	42.81	9.7e-05	K	LVTFFDYYNMDITNAVR	L
3	ZygaenaFil_C83	ZygaenaFil_C83 Average coverage: 33.701,54	11426	89362	578	482	66	50	73.1	49428	1	1	1	1041.5	2080.99	2	2080.99	-0.0045	0	88.28	5.3e-09	K	LVTFFDYYNMDITNAVR	L
3	ZygaenaFil_C83	ZygaenaFil_C83 Average coverage: 33.701,54	11426	89362	578	482	66	50	73.1	49433	1	1	1	1041.5	2080.99	2	2080.99	-0.0045	0	97.15	2.3e-09	K	LVTFFDYYNMDITNAVR	L
3	ZygaenaFil_C83	ZygaenaFil_C83 Average coverage: 33.701,54	11426	89362	578	482	66	50	73.1	49436	1	1	1	1041.5	2080.99	2	2080.99	-0.0044	0	99.51	2.5e-09	K	LVTFFDYYNMDITNAVR	L
3	ZygaenaFil_C83	ZygaenaFil_C83 Average coverage: 33.701,54	11426	89362	578	482	66	50	73.1	49438	1	1	1	1041.5	2080.99	2	2080.99	-0.0044	0	101.57	1.5e-09	K	LVTFFDYYNMDITNAVR	L
3	ZygaenaFil_C83	ZygaenaFil_C83 Average coverage: 33.701,54	11426	89362	578	482	66	50	73.1	49440	1	1	1	1041.5	2080.99	2	2080.99	-0.0043	0	49.1	7.6e-05	K	LVTFFDYYNMDITNAVR	L
3	ZygaenaFil_C83	ZygaenaFil_C83 Average coverage: 33.701,54	11426	89362	578	482	66	50	73.1	49443	1	1	1	1041.5	2080.99	2	2080.99	-0.0043	0	66.98	5.2e-07	K	LVTFFDYYNMDITNAVR	L
3	ZygaenaFil_C83	ZygaenaFil_C83 Average coverage: 33.701,54	11426	89362	578	482	66	50	73.1	49444	1	1	1	1041.5	2080.99	2	2080.99	-0.0043	0	67.29	4.9e-07	K	LVTFFDYYNMDITNAVR	L
3	ZygaenaFil_C83	ZygaenaFil_C83 Average coverage: 33.701,54	11426	89362	578	482	66	50	73.1	49445	1	1	1	1041.5	2080.99	2	2080.99	-0.0043	0	93.44	3e-09	K	LVTFFDYYNMDITNAVR	L
3	ZygaenaFil_C83	ZygaenaFil_C83 Average coverage: 33.701,54	11426	89362	578	482	66	50	73.1	49447	1	1	1	1041.5	2080.99	2	2080.99	-0.0042	0	97.97	2e-09	K	LVTFFDYYNMDITNAVR	L
3	ZygaenaFil_C83	ZygaenaFil_C83 Average coverage: 33.701,54	11426	89362	578	482	66	50	73.1	49448	1	1	1	694.67	2080.99	3	2080.99	-0.0042	0	39.71	0.00028	K	LVTFFDYYNMDITNAVR	L
3	ZygaenaFil_C83	ZygaenaFil_C83 Average coverage: 33.701,54	11426	89362	578	482	66	50	73.1	49451	1	1	1	1041.5	2080.99	2	2080.99	-0.0041	0	96.53	1.6e-09	K	LVTFFDYYNMDITNAVR	L
3	ZygaenaFil_C83	ZygaenaFil_C83 Average coverage: 33.701,54	11426	89362	578	482	66	50	73.1	49452	1	1	1	1041.5	2080.99	2	2080.99	-0.0041	0	88.89	2.8e-08	K	LVTFFDYYNMDITNAVR	L
3	ZygaenaFil_C83	ZygaenaFil_C83 Average coverage: 33.701,54	11426	89362	578	482	66	50	73.1	49454	1	1	1	694.67	2080.99	3	2080.99	-0.0041	0	59.82	5.4e-06	K	LVTFFDYYNMDITNAVR	L
3	ZygaenaFil_C83	ZygaenaFil_C83 Average coverage: 33.701,54	11426	89362	578	482	66	50	73.1	49455	1	1	1	694.67	2080.99	3	2080.99	-0.0041	0	42.32	0.00011	K	LVTFFDYYNMDITNAVR	L
3	ZygaenaFil_C83	ZygaenaFil_C83 Average coverage: 33.701,54	11426	89362	578	482	66	50	73.1	49456	1	1	1	1041.5	2080.99	2	2080.99	-0.0041	0	91.72	6.3e-09	K	LVTFFDYYNMDITNAVR	L
3	ZygaenaFil_C83	ZygaenaFil_C83 Average coverage: 33.701,54	11426	89362	578	482	66	50	73.1	49457	1	1	1	1041.5	2080.99	2	2080.99	-0.004	0	91.06	1.5e-08	K	LVTFFDYYNMDITNAVR	L
3	ZygaenaFil_C83	ZygaenaFil_C83 Average coverage: 33.701,54	11426	89362	578	482	66	50	73.1	49458	1	1	1	1041.5	2080.99	2	2080.99	-0.004	0	70.77	2.3e-07	K	LVTFFDYYNMDITNAVR	L
3	ZygaenaFil_C83	ZygaenaFil_C83 Average coverage: 33.701,54	11426	89362	578	482	66	50	73.1	49459	1	1	1	1041.5	2080.99	2	2080.99	-0.004	0	102.43	6.4e-10	K	LVTFFDYYNMDITNAVR	L
3	ZygaenaFil_C83	ZygaenaFil_C83 Average coverage: 33.701,54	11426	89362	578	482	66	50	73.1	49460	1	1	1	694.67	2080.99	3	2080.99	-0.004	0	38.38	0.00025	K	LVTFFDYYNMDITNAVR	L
3	ZygaenaFil_C83	ZygaenaFil_C83 Average coverage: 33.701,54	11426	89362	578	482	66	50	73.1	49461	1	1	1	694.67	2080.99	3	2080.99	-0.004	0	55.22	6.6e-06	K	LVTFFDYYNMDITNAVR	L
3	ZygaenaFil_C83	ZygaenaFil_C83 Average coverage: 33.701,54	11426	89362	578	482	66	50	73.1	49462	1	1	1	694.67	2080.99	3	2080.99	-0.004	0	47.6	3.4e-05	K	LVTFFDYYNMDITNAVR	L
3	ZygaenaFil_C83	ZygaenaFil_C83 Average coverage: 33.701,54	11426	89362	578	482	66	50	73.1	49466	1	1	1	1041.5	2080.99	2	2080.99	-0.0038	0	86.4	1.5e-08	K	LVTFFDYYNMDITNAVR	L
3	ZygaenaFil_C83	ZygaenaFil_C83 Average coverage: 33.701,54	11426	89362	578	482	66	50	73.1	49468	1	1	1	1041.5	2080.99	2	2080.99	-0.0038	0	95.01	1.9e-09	K	LVTFFDYYNMDITNAVR	L
3	ZygaenaFil_C83	ZygaenaFil_C83 Average coverage: 33.701,54	11426	89362	578	482	66	50	73.1	49470	1	1	1	694.67	2080.99	3	2080.99	-0.0038	0	46.56	9.6e-05	K	LVTFFDYYNMDITNAVR	L
3	ZygaenaFil_C83	ZygaenaFil_C83 Average coverage: 33.701,54	11426	89362	578	482	66	50	73.1	49473	1	1	1	1041.5	2080.99	2	2080.99	-0.0038	0	90.97	1.4e-08	K	LVTFFDYYNMDITNAVR	L
3	ZygaenaFil_C83	ZygaenaFil_C83 Average coverage: 33.701,54	11426	89362	578	482	66	50	73.1	49474	1	1	1	1041.5	2080.99	2	2080.99	-0.0038	0	30.25	0.0018	K	LVTFFDYYNMDITNAVR	L
3	ZygaenaFil_C83	ZygaenaFil_C83 Average coverage: 33.701,54	11426	89362	578	482	66	50	73.1	49476	1	1	1	694.67	2080.99	3	2080.99	-0.0037	0	51.8	1.4e-05	K	LVTFFDYYNMDITNAVR	L
3	ZygaenaFil_C83	ZygaenaFil_C83 Average coverage: 33.701,54	11426	89362	578	482	66	50	73.1	49480	1	1	1	694.67	2080.99	3	2080.99	-0.0037	0	45.88	5e-05	K	LVTFFDYYNMDITNAVR	L
3	ZygaenaFil_C83	ZygaenaFil_C83 Average coverage: 33.701,54	11426	89362	578	482	66	50	73.1	49481	1	1	1	1041.5	2080.99	2	2080.99	-0.0037	0	89.15	2.7e-08	K	LVTFFDYYNMDITNAVR	L
3	ZygaenaFil_C83	ZygaenaFil_C83 Average coverage: 33.701,54	11426	89362	578	482	66	50	73.1	49482	1	1	1	1041.5	2080.99	2	2080.99	-0.0037	0	90.96	1.5e-08	K	LVTFFDYYNMDITNAVR	L
3	ZygaenaFil_C83	ZygaenaFil_C83 Average coverage: 33.701,54	11426	89362	578	482	66	50	73.1	49483	1	1	1	1041.5	2080.99	2	2080.99	-0.0037	0	82.01	4e-08	K	LVTFFDYYNMDITNAVR	L
3	ZygaenaFil_C83	ZygaenaFil_C83 Average coverage: 33.701,54	11426	89362	578	482	66	50	73.1	49484	1	1	1	1041.5	2080.99	2	2080.99	-0.0036	0	58.97	3e-06	K	LVTFFDYYNMDITNAVR	L
3	ZygaenaFil_C83	ZygaenaFil_C83 Average coverage: 33.701,54	11426	89362	578	482	66	50	73.1	49485	1	1	1	1041.5	2080.99	2	2080.99	-0.0035	0	98.37	3.2e-09	K	LVTFFDYYNMDITNAVR	L
3	ZygaenaFil_C83	ZygaenaFil_C83 Average coverage: 33.701,54	11426	89362	578	482	66	50	73.1	49486	1	1	1	1041.5	2080.99	2	2080.99	-0.0035	0	55.87	5.8e-06	K	LVTFFDYYNMDITNAVR	L
3	ZygaenaFil_C83	ZygaenaFil_C83 Average coverage: 33.701,54	11426	89362	578	482	66	50	73.1	49487	1	1	1	1041.5	2080.99	2	2080.99	-0.0034	0	101.04	1.7e-09	K	LVTFFDYYNMDITNAVR	L
3	ZygaenaFil_C83	ZygaenaFil_C83 Average coverage: 33.701,54	11426	89362	578	482	66	50	73.1	49488	1	1	1	694.67	2080.99	3	2080.99	-0.0034	0	47.81	3.9e-05	K	LVTFFDYYNMDITNAVR	L
3	ZygaenaFil_C83	ZygaenaFil_C83 Average coverage: 33.701,54	11426	89362	578	482	66	50	73.1	49489	1	1	1	1041.5	2080.99	2	2080.99	-0.0034	0	96.21	1.2e-09	K	LVTFFDYYNMDITNAVR	L
3	ZygaenaFil_C83	ZygaenaFil_C83 Average coverage: 33.701,54	11426	89362	578	482	66	50	73.1	49490	1	1	1	1041.5	2080.99	2	2080.99	-0.0034	0	90.35	1.6e-08	K	LVTFFDYYNMDITNAVR	L
3	ZygaenaFil_C83	ZygaenaFil_C83 Average coverage: 33.701,54	11426	89362	578	482	66	50	73.1	49492	1	1	1	694.67	2080.99	3	2080.99	-0.0034	0	31.25	0.0021	K	LVTFFDYYNMDITNAVR	L
3	ZygaenaFil_C83	ZygaenaFil_C83 Average coverage: 33.701,54	11426	89362	578	482	66	50	73.1	49496	1	1	1	1041.5	2080.99	2	2080.99	-0.0032	0	70.66	2.4e-07	K	LVTFFDYYNMDITNAVR	L
3	ZygaenaFil_C83	ZygaenaFil_C83 Average coverage: 33.701,54	11426	89362	578	482	66	50	73.1	49498	1	1	1	1041.5	2080.99	2	2080.99	-0.0032	0	61.99	1.4e-05	K	LVTFFDYYNMDITNAVR	L
3	ZygaenaFil_C83	ZygaenaFil_C83 Average coverage: 33.701,54	11426	89362	578	482	66	50	73.1	49500	1	1	1	1041.5	2080.99	2	2080.99	-0.0032	0	90.17	5.7e-09	K	LVTFFDYYNMDITNAVR	L
3	ZygaenaFil_C83	ZygaenaFil_C83 Average coverage: 33.701,54	11426	89362	578	482	66	50	73.1	49501	1	1	1	1041.5	2080.99	2	2080.99	-0.0031	0	95.84	5.7e-09	K	LVTFFDYYNMDITNAVR	L
3	ZygaenaFil_C83	ZygaenaFil_C83 Average coverage: 33.701,54	11426	89362	578	482	66	50	73.1	49504	1	1	1	1041.5	2080.99	2	2080.99	-0.003	0	93.92	7.9e-09	K	LVTFFDYYNMDITNAVR	L
3	ZygaenaFil_C83	ZygaenaFil_C83 Average coverage: 33.701,54	11426	89362	578	482	66	50	73.1	49506	1	1	1	1041.5	2080.99	2	2080.99	-0.0029	0	101.39	1.1e-09	K	LVTFFDYYNMDITNAVR	L
3	ZygaenaFil_C83	ZygaenaFil_C83 Average coverage: 33.701,54	11426	89362	578	482	66	50	73.1	49507	1	1	1	1041.5	2080.99	2	2080.99	-0.0029	0	67.76	4.4e-07	K	LVTFFDYYNMDITNAVR	L
3	ZygaenaFil_C83	ZygaenaFil_C83 Average coverage: 33.701,54	11426	89362	578	482	66	50	73.1	49508	1	1	1	1041.5	2080.99	2	2080.99	-0.0028	0	74.79	7e-07	K	LVTFFDYYNMDITNAVR	L
3	ZygaenaFil_C83	ZygaenaFil_C83 Average coverage: 33.701,54	11426	89362	578	482	66	50	73.1	49509	1	1	1	1041.5	2080.99	2	2080.99	-0.0028	0	105.28	4.4e-10	K	LVTFFDYYNMDITNAVR	L
3	ZygaenaFil_C83	ZygaenaFil_C83 Average coverage: 33.701,54	11426	89362	578	482	66	50	73.1	49514	1	1	1	1041.5	2080.99	2	2080.99	-0.0024	0	90.45	1.1e-08	K	LVTFFDYYNMDITNAVR	L
3	ZygaenaFil_C83	ZygaenaFil_C83 Average coverage: 33.701,54	11426	89362	578	482	66	50	73.1	49516	1	1	1	694.671	2080.99	3	2080.99	-0.0024	0	59.69	2.5e-06	K	LVTFFDYYNMDITNAVR	L
3	ZygaenaFil_C83	ZygaenaFil_C83 Average coverage: 33.701,54	11426	89362	578	482	66	50	73.1	49517	1	1	1	1041.5	2080.99	2	2080.99	-0.0023	0	95.38	1.5e-09	K	LVTFFDYYNMDITNAVR	L
3	ZygaenaFil_C83	ZygaenaFil_C83 Average coverage: 33.701,54	11426	89362	578	482	66	50	73.1	49518	1	1	1	1041.5	2080.99	2	2080.99	-0.0023	0	90.67	1.6e-08	K	LVTFFDYYNMDITNAVR	L
3	ZygaenaFil_C83	ZygaenaFil_C83 Average coverage: 33.701,54	11426	89362	578	482	66	50	73.1	49520	1	1	1	1041.5	2080.99	2	2080.99	-0.0022	0	108.96	1e-10	K	LVTFFDYYNMDITNAVR	L
3	ZygaenaFil_C83	ZygaenaFil_C83 Average coverage: 33.701,54	11426	89362	578	482	66	50	73.1	49521	1	1	1	1041.5	2080.99	2	2080.99	-0.002	0	91.45	1.3e-08	K	LVTFFDYYNMDITNAVR	L
3	ZygaenaFil_C83	ZygaenaFil_C83 Average coverage: 33.701,54	11426	89362	578	482	66	50	73.1	49524	1	1	1	1041.5	2080.99	2	2080.99	-0.0016	0	92.02	5.6e-09	K	LVTFFDYYNMDITNAVR	L
3	ZygaenaFil_C83	ZygaenaFil_C83 Average coverage: 33.701,54	11426	89362	578	482	66	50	73.1	49526	1	1	1	1041.5	2080.99	2	2080.99	-0.0014	0	98.57	3.2e-09	K	LVTFFDYYNMDITNAVR	L
3	ZygaenaFil_C83	ZygaenaFil_C83 Average coverage: 33.701,54	11426	89362	578	482	66	50	73.1	49527	1	1	1	1041.5	2080.99	2	2080.99	-0.0011	0	94.23	8.1e-09	K	LVTFFDYYNMDITNAVR	L
3	ZygaenaFil_C83	ZygaenaFil_C83 Average coverage: 33.701,54	11426	89362	578	482	66	50	73.1	49529	1	1	1	1041.5	2080.99	2	2080.99	-0.0007	0	87.74	3.8e-08	K	LVTFFDYYNMDITNAVR	L
3	ZygaenaFil_C83	ZygaenaFil_C83 Average coverage: 33.701,54	11426	89362	578	482	66	50	73.1	49532	1	1	1	1041.5	2080.99	2	2080.99	-0.0002	0	53.26	3.2e-05	K	LVTFFDYYNMDITNAVR	L
3	ZygaenaFil_C83	ZygaenaFil_C83 Average coverage: 33.701,54	11426	89362	578	482	66	50	73.1	49536	1	1	1	1041.5	2080.99	2	2080.99	0.0004	0	92.36	4.6e-09	K	LVTFFDYYNMDITNAVR	L
3	ZygaenaFil_C83	ZygaenaFil_C83 Average coverage: 33.701,54	11426	89362	578	482	66	50	73.1	49539	1	1	1	1041.51	2081	2	2080.99	0.003	0	74.9	7.7e-07	K	LVTFFDYYNMDITNAVR	L
3	ZygaenaFil_C83	ZygaenaFil_C83 Average coverage: 33.701,54	11426	89362	578	482	66	50	73.1	49914	1	1	1	699.999	2096.98	3	2096.99	-0.0114	0	60.94	6.6e-06	K	LVTFFDYYNMDITNAVR	L
3	ZygaenaFil_C83	ZygaenaFil_C83 Average coverage: 33.701,54	11426	89362	578	482	66	50	73.1	49916	1	1	1	700	2096.98	3	2096.99	-0.0085	0	31.23	0.0014	K	LVTFFDYYNMDITNAVR	L
3	ZygaenaFil_C83	ZygaenaFil_C83 Average coverage: 33.701,54	11426	89362	578	482	66	50	73.1	49918	1	1	1	1049.5	2096.98	2	2096.99	-0.0082	0	75.53	1.7e-07	K	LVTFFDYYNMDITNAVR	L
3	ZygaenaFil_C83	ZygaenaFil_C83 Average coverage: 33.701,54	11426	89362	578	482	66	50	73.1	49921	1	1	1	1049.5	2096.98	2	2096.99	-0.0074	0	47.33	3.6e-05	K	LVTFFDYYNMDITNAVR	L
3	ZygaenaFil_C83	ZygaenaFil_C83 Average coverage: 33.701,54	11426	89362	578	482	66	50	73.1	49923	1	1	1	700.001	2096.98	3	2096.99	-0.0071	0	36.98	0.00034	K	LVTFFDYYNMDITNAVR	L
3	ZygaenaFil_C83	ZygaenaFil_C83 Average coverage: 33.701,54	11426	89362	578	482	66	50	73.1	49925	1	1	1	1049.5	2096.98	2	2096.99	-0.0067	0	64.39	9.2e-07	K	LVTFFDYYNMDITNAVR	L
3	ZygaenaFil_C83	ZygaenaFil_C83 Average coverage: 33.701,54	11426	89362	578	482	66	50	73.1	49930	1	1	1	1049.5	2096.98	2	2096.99	-0.0056	0	98.29	6.1e-10	K	LVTFFDYYNMDITNAVR	L
3	ZygaenaFil_C83	ZygaenaFil_C83 Average coverage: 33.701,54	11426	89362	578	482	66	50	73.1	49931	1	1	1	1049.5	2096.98	2	2096.99	-0.0055	0	80.66	5.2e-08	K	LVTFFDYYNMDITNAVR	L
3	ZygaenaFil_C83	ZygaenaFil_C83 Average coverage: 33.701,54	11426	89362	578	482	66	50	73.1	49932	1	1	1	1049.5	2096.98	2	2096.99	-0.0054	0	86.09	8.5e-09	K	LVTFFDYYNMDITNAVR	L
3	ZygaenaFil_C83	ZygaenaFil_C83 Average coverage: 33.701,54	11426	89362	578	482	66	50	73.1	49934	1	1	1	1049.5	2096.98	2	2096.99	-0.005	0	65.63	7e-07	K	LVTFFDYYNMDITNAVR	L
3	ZygaenaFil_C83	ZygaenaFil_C83 Average coverage: 33.701,54	11426	89362	578	482	66	50	73.1	49936	1	1	1	1049.5	2096.98	2	2096.99	-0.0047	0	76.29	7e-08	K	LVTFFDYYNMDITNAVR	L
3	ZygaenaFil_C83	ZygaenaFil_C83 Average coverage: 33.701,54	11426	89362	578	482	66	50	73.1	50113	1	1	1	1050.56	2099.1	2	2099.11	-0.0086	0	58.3	3.4e-06	R	GIILPPPYEIYPYYFVR	A
3	ZygaenaFil_C83	ZygaenaFil_C83 Average coverage: 33.701,54	11426	89362	578	482	66	50	73.1	50115	1	1	1	1050.56	2099.11	2	2099.11	-0.0079	0	33.2	0.0018	R	GIILPPPYEIYPYYFVR	A
3	ZygaenaFil_C83	ZygaenaFil_C83 Average coverage: 33.701,54	11426	89362	578	482	66	50	73.1	50117	1	1	1	1050.56	2099.11	2	2099.11	-0.0074	0	37.5	0.0003	R	GIILPPPYEIYPYYFVR	A
3	ZygaenaFil_C83	ZygaenaFil_C83 Average coverage: 33.701,54	11426	89362	578	482	66	50	73.1	50120	1	1	1	1050.56	2099.11	2	2099.11	-0.0069	0	68.7	3.6e-07	R	GIILPPPYEIYPYYFVR	A
3	ZygaenaFil_C83	ZygaenaFil_C83 Average coverage: 33.701,54	11426	89362	578	482	66	50	73.1	50121	1	1	1	700.709	2099.11	3	2099.11	-0.0068	0	36.47	0.00038	R	GIILPPPYEIYPYYFVR	A
3	ZygaenaFil_C83	ZygaenaFil_C83 Average coverage: 33.701,54	11426	89362	578	482	66	50	73.1	50123	1	1	1	700.71	2099.11	3	2099.11	-0.0062	0	50.4	1.9e-05	R	GIILPPPYEIYPYYFVR	A
3	ZygaenaFil_C83	ZygaenaFil_C83 Average coverage: 33.701,54	11426	89362	578	482	66	50	73.1	50124	1	1	1	1050.56	2099.11	2	2099.11	-0.0061	0	31.02	0.0012	R	GIILPPPYEIYPYYFVR	A
3	ZygaenaFil_C83	ZygaenaFil_C83 Average coverage: 33.701,54	11426	89362	578	482	66	50	73.1	50125	1	1	1	1050.56	2099.11	2	2099.11	-0.0061	0	30.03	0.017	R	GIILPPPYEIYPYYFVR	A
3	ZygaenaFil_C83	ZygaenaFil_C83 Average coverage: 33.701,54	11426	89362	578	482	66	50	73.1	50128	1	1	1	700.71	2099.11	3	2099.11	-0.0059	0	58.52	3.3e-06	R	GIILPPPYEIYPYYFVR	A
3	ZygaenaFil_C83	ZygaenaFil_C83 Average coverage: 33.701,54	11426	89362	578	482	66	50	73.1	50129	1	1	1	700.71	2099.11	3	2099.11	-0.0059	0	57.04	1.1e-05	R	GIILPPPYEIYPYYFVR	A
3	ZygaenaFil_C83	ZygaenaFil_C83 Average coverage: 33.701,54	11426	89362	578	482	66	50	73.1	50130	1	1	1	700.71	2099.11	3	2099.11	-0.0058	0	57.35	1.6e-05	R	GIILPPPYEIYPYYFVR	A
3	ZygaenaFil_C83	ZygaenaFil_C83 Average coverage: 33.701,54	11426	89362	578	482	66	50	73.1	50131	1	1	1	700.71	2099.11	3	2099.11	-0.0057	0	68.94	3.4e-07	R	GIILPPPYEIYPYYFVR	A
3	ZygaenaFil_C83	ZygaenaFil_C83 Average coverage: 33.701,54	11426	89362	578	482	66	50	73.1	50132	1	1	1	1050.56	2099.11	2	2099.11	-0.0049	0	58.53	1.2e-05	R	GIILPPPYEIYPYYFVR	A
3	ZygaenaFil_C83	ZygaenaFil_C83 Average coverage: 33.701,54	11426	89362	578	482	66	50	73.1	50133	1	1	1	1050.56	2099.11	2	2099.11	-0.0046	0	49.34	2.7e-05	R	GIILPPPYEIYPYYFVR	A
3	ZygaenaFil_C83	ZygaenaFil_C83 Average coverage: 33.701,54	11426	89362	578	482	66	50	73.1	50136	1	1	1	1050.56	2099.11	2	2099.11	-0.0041	0	80.33	1.2e-07	R	GIILPPPYEIYPYYFVR	A
3	ZygaenaFil_C83	ZygaenaFil_C83 Average coverage: 33.701,54	11426	89362	578	482	66	50	73.1	50137	1	1	1	1050.56	2099.11	2	2099.11	-0.004	0	47.69	3.4e-05	R	GIILPPPYEIYPYYFVR	A
3	ZygaenaFil_C83	ZygaenaFil_C83 Average coverage: 33.701,54	11426	89362	578	482	66	50	73.1	50138	1	1	1	1050.56	2099.11	2	2099.11	-0.0036	0	49.57	2.2e-05	R	GIILPPPYEIYPYYFVR	A
3	ZygaenaFil_C83	ZygaenaFil_C83 Average coverage: 33.701,54	11426	89362	578	482	66	50	73.1	50140	1	1	1	1050.56	2099.11	2	2099.11	-0.003	0	64.97	8.1e-07	R	GIILPPPYEIYPYYFVR	A
3	ZygaenaFil_C83	ZygaenaFil_C83 Average coverage: 33.701,54	11426	89362	578	482	66	50	73.1	50141	1	1	1	1050.56	2099.11	2	2099.11	-0.0028	0	33.54	0.00072	R	GIILPPPYEIYPYYFVR	A
3	ZygaenaFil_C83	ZygaenaFil_C83 Average coverage: 33.701,54	11426	89362	578	482	66	50	73.1	50144	1	1	1	1050.56	2099.11	2	2099.11	-0.0025	0	37.94	0.00028	R	GIILPPPYEIYPYYFVR	A
3	ZygaenaFil_C83	ZygaenaFil_C83 Average coverage: 33.701,54	11426	89362	578	482	66	50	73.1	50145	1	1	1	1050.56	2099.11	2	2099.11	-0.0025	0	53.51	1.7e-05	R	GIILPPPYEIYPYYFVR	A
3	ZygaenaFil_C83	ZygaenaFil_C83 Average coverage: 33.701,54	11426	89362	578	482	66	50	73.1	50148	1	1	1	1050.56	2099.11	2	2099.11	-0.0022	0	53.73	3.3e-05	R	GIILPPPYEIYPYYFVR	A
3	ZygaenaFil_C83	ZygaenaFil_C83 Average coverage: 33.701,54	11426	89362	578	482	66	50	73.1	51689	1	1	1	1095.06	2188.11	2	2188.12	-0.0082	1	31.47	0.0011	K	DFRIEEHLESFSKPEVVK	V
3	ZygaenaFil_C83	ZygaenaFil_C83 Average coverage: 33.701,54	11426	89362	578	482	66	50	73.1	52493	1	1	1	739.389	2215.15	3	2215.15	-0.0063	1	40.64	0.00015	K	SDKYFVIPTVLDSYQTALR	D
3	ZygaenaFil_C83	ZygaenaFil_C83 Average coverage: 33.701,54	11426	89362	578	482	66	50	73.1	52613	1	1	1	1113.59	2225.17	2	2225.18	-0.0075	1	75.19	8.9e-08	K	LLNHVVEPVMYKEIEDIGK	D
3	ZygaenaFil_C83	ZygaenaFil_C83 Average coverage: 33.701,54	11426	89362	578	482	66	50	73.1	52617	1	1	1	742.731	2225.17	3	2225.18	-0.0056	1	71.31	2.1e-07	K	LLNHVVEPVMYKEIEDIGK	D
3	ZygaenaFil_C83	ZygaenaFil_C83 Average coverage: 33.701,54	11426	89362	578	482	66	50	73.1	52618	1	1	1	742.731	2225.17	3	2225.18	-0.0052	1	44.04	0.00015	K	LLNHVVEPVMYKEIEDIGK	D
3	ZygaenaFil_C83	ZygaenaFil_C83 Average coverage: 33.701,54	11426	89362	578	482	66	50	73.1	54665	1	1	1	786.106	2355.3	3	2355.3	-0.0071	1	52.36	1.2e-05	K	EVENIIIEAIVKGFIEIDGVR	Y
3	ZygaenaFil_C83	ZygaenaFil_C83 Average coverage: 33.701,54	11426	89362	578	482	66	50	73.1	55785	1	1	1	809.098	2424.27	3	2424.28	-0.0086	1	57.06	4.5e-06	R	VIDINVNRVNFVEIDTFVYR	L
3	ZygaenaFil_C83	ZygaenaFil_C83 Average coverage: 33.701,54	11426	89362	578	482	66	50	73.1	55786	1	1	1	607.075	2424.27	4	2424.28	-0.0086	1	47.14	4.9e-05	R	VIDINVNRVNFVEIDTFVYR	L
3	ZygaenaFil_C83	ZygaenaFil_C83 Average coverage: 33.701,54	11426	89362	578	482	66	50	73.1	55787	1	1	1	809.098	2424.27	3	2424.28	-0.0085	1	38.9	0.00026	R	VIDINVNRVNFVEIDTFVYR	L
3	ZygaenaFil_C83	ZygaenaFil_C83 Average coverage: 33.701,54	11426	89362	578	482	66	50	73.1	55789	1	1	1	1213.14	2424.27	2	2424.28	-0.0083	1	30.3	0.0015	R	VIDINVNRVNFVEIDTFVYR	L
3	ZygaenaFil_C83	ZygaenaFil_C83 Average coverage: 33.701,54	11426	89362	578	482	66	50	73.1	55791	1	1	1	809.098	2424.27	3	2424.28	-0.0079	1	37.33	0.00055	R	VIDINVNRVNFVEIDTFVYR	L
3	ZygaenaFil_C83	ZygaenaFil_C83 Average coverage: 33.701,54	11426	89362	578	482	66	50	73.1	55798	1	1	1	809.098	2424.27	3	2424.28	-0.0072	1	39.32	0.00021	R	VIDINVNRVNFVEIDTFVYR	L
3	ZygaenaFil_C83	ZygaenaFil_C83 Average coverage: 33.701,54	11426	89362	578	482	66	50	73.1	55803	1	1	1	809.098	2424.27	3	2424.28	-0.0068	1	36.28	0.00072	R	VIDINVNRVNFVEIDTFVYR	L
3	ZygaenaFil_C83	ZygaenaFil_C83 Average coverage: 33.701,54	11426	89362	578	482	66	50	73.1	55804	1	1	1	809.098	2424.27	3	2424.28	-0.0067	1	48.73	2.7e-05	R	VIDINVNRVNFVEIDTFVYR	L
3	ZygaenaFil_C83	ZygaenaFil_C83 Average coverage: 33.701,54	11426	89362	578	482	66	50	73.1	55810	1	1	1	1213.14	2424.27	2	2424.28	-0.0064	1	90.76	1.3e-08	R	VIDINVNRVNFVEIDTFVYR	L
3	ZygaenaFil_C83	ZygaenaFil_C83 Average coverage: 33.701,54	11426	89362	578	482	66	50	73.1	55811	1	1	1	809.099	2424.27	3	2424.28	-0.0063	1	35.64	0.00056	R	VIDINVNRVNFVEIDTFVYR	L
3	ZygaenaFil_C83	ZygaenaFil_C83 Average coverage: 33.701,54	11426	89362	578	482	66	50	73.1	55829	1	1	1	809.099	2424.28	3	2424.28	-0.0044	1	32.65	0.00098	R	VIDINVNRVNFVEIDTFVYR	L
3	ZygaenaFil_C83	ZygaenaFil_C83 Average coverage: 33.701,54	11426	89362	578	482	66	50	73.1	55832	1	1	1	809.099	2424.28	3	2424.28	-0.0041	1	34.57	0.00075	R	VIDINVNRVNFVEIDTFVYR	L
3	ZygaenaFil_C83	ZygaenaFil_C83 Average coverage: 33.701,54	11426	89362	578	482	66	50	73.1	58871	1	1	1	634.847	2535.36	4	2535.37	-0.0081	1	33.52	0.00072	R	YNLMKPEDIEILGKIIYGAVEK	V
3	ZygaenaFil_C83	ZygaenaFil_C83 Average coverage: 33.701,54	11426	89362	578	482	66	50	73.1	58872	1	1	1	846.127	2535.36	3	2535.37	-0.0077	1	42.65	0.0001	R	YNLMKPEDIEILGKIIYGAVEK	V
3	ZygaenaFil_C83	ZygaenaFil_C83 Average coverage: 33.701,54	11426	89362	578	482	66	50	73.1	62266	1	1	1	883.802	2648.38	3	2648.39	-0.0054	1	31.84	0.001	K	GFIEIDGVRYNLMKPEDIEILGK	I
3	ZygaenaFil_C83	ZygaenaFil_C83 Average coverage: 33.701,54	11426	89362	578	482	66	50	73.1	62267	1	1	1	883.802	2648.38	3	2648.39	-0.0035	1	31.55	0.0019	K	GFIEIDGVRYNLMKPEDIEILGK	I
3	ZygaenaFil_C83	ZygaenaFil_C83 Average coverage: 33.701,54	11426	89362	578	482	66	50	73.1	62789	1	1	1	889.132	2664.37	3	2664.38	-0.0088	1	31.44	0.0011	K	GFIEIDGVRYNLMKPEDIEILGK	I
3	ZygaenaFil_C83	ZygaenaFil_C83 Average coverage: 33.701,54	11426	89362	578	482	66	50	73.1	66142	1	1	1	934.5	2800.48	3	2800.49	-0.009	0	78.02	4.8e-08	K	MMLYVVVVPVKPVDNVDVSVVDTQR	N
3	ZygaenaFil_C83	ZygaenaFil_C83 Average coverage: 33.701,54	11426	89362	578	482	66	50	73.1	66144	1	1	1	934.5	2800.48	3	2800.49	-0.0085	0	60.62	2.1e-06	K	MMLYVVVVPVKPVDNVDVSVVDTQR	N
3	ZygaenaFil_C83	ZygaenaFil_C83 Average coverage: 33.701,54	11426	89362	578	482	66	50	73.1	66145	1	1	1	701.127	2800.48	4	2800.49	-0.0085	0	48.94	2.7e-05	K	MMLYVVVVPVKPVDNVDVSVVDTQR	N
3	ZygaenaFil_C83	ZygaenaFil_C83 Average coverage: 33.701,54	11426	89362	578	482	66	50	73.1	66146	1	1	1	934.5	2800.48	3	2800.49	-0.0082	0	57.56	4e-06	K	MMLYVVVVPVKPVDNVDVSVVDTQR	N
3	ZygaenaFil_C83	ZygaenaFil_C83 Average coverage: 33.701,54	11426	89362	578	482	66	50	73.1	66147	1	1	1	934.5	2800.48	3	2800.49	-0.0079	0	32.74	0.00085	K	MMLYVVVVPVKPVDNVDVSVVDTQR	N
3	ZygaenaFil_C83	ZygaenaFil_C83 Average coverage: 33.701,54	11426	89362	578	482	66	50	73.1	66148	1	1	1	934.5	2800.48	3	2800.49	-0.0078	0	66.73	5.5e-07	K	MMLYVVVVPVKPVDNVDVSVVDTQR	N
3	ZygaenaFil_C83	ZygaenaFil_C83 Average coverage: 33.701,54	11426	89362	578	482	66	50	73.1	66149	1	1	1	934.5	2800.48	3	2800.49	-0.0077	0	84.42	1.2e-08	K	MMLYVVVVPVKPVDNVDVSVVDTQR	N
3	ZygaenaFil_C83	ZygaenaFil_C83 Average coverage: 33.701,54	11426	89362	578	482	66	50	73.1	66150	1	1	1	934.5	2800.48	3	2800.49	-0.0077	0	62.53	1.4e-06	K	MMLYVVVVPVKPVDNVDVSVVDTQR	N
3	ZygaenaFil_C83	ZygaenaFil_C83 Average coverage: 33.701,54	11426	89362	578	482	66	50	73.1	66151	1	1	1	934.5	2800.48	3	2800.49	-0.0076	0	40.87	0.00015	K	MMLYVVVVPVKPVDNVDVSVVDTQR	N
3	ZygaenaFil_C83	ZygaenaFil_C83 Average coverage: 33.701,54	11426	89362	578	482	66	50	73.1	66152	1	1	1	1401.25	2800.48	2	2800.49	-0.0076	0	112.16	3e-11	K	MMLYVVVVPVKPVDNVDVSVVDTQR	N
3	ZygaenaFil_C83	ZygaenaFil_C83 Average coverage: 33.701,54	11426	89362	578	482	66	50	73.1	66153	1	1	1	934.5	2800.48	3	2800.49	-0.0076	0	68.18	4e-07	K	MMLYVVVVPVKPVDNVDVSVVDTQR	N
3	ZygaenaFil_C83	ZygaenaFil_C83 Average coverage: 33.701,54	11426	89362	578	482	66	50	73.1	66154	1	1	1	934.5	2800.48	3	2800.49	-0.0074	0	70.25	2.6e-07	K	MMLYVVVVPVKPVDNVDVSVVDTQR	N
3	ZygaenaFil_C83	ZygaenaFil_C83 Average coverage: 33.701,54	11426	89362	578	482	66	50	73.1	66155	1	1	1	934.5	2800.48	3	2800.49	-0.007	0	72.16	1.7e-07	K	MMLYVVVVPVKPVDNVDVSVVDTQR	N
3	ZygaenaFil_C83	ZygaenaFil_C83 Average coverage: 33.701,54	11426	89362	578	482	66	50	73.1	66156	1	1	1	1401.25	2800.48	2	2800.49	-0.0064	0	107.89	8.7e-11	K	MMLYVVVVPVKPVDNVDVSVVDTQR	N
3	ZygaenaFil_C83	ZygaenaFil_C83 Average coverage: 33.701,54	11426	89362	578	482	66	50	73.1	66157	1	1	1	934.501	2800.48	3	2800.49	-0.006	0	83.32	1.5e-08	K	MMLYVVVVPVKPVDNVDVSVVDTQR	N
3	ZygaenaFil_C83	ZygaenaFil_C83 Average coverage: 33.701,54	11426	89362	578	482	66	50	73.1	66158	1	1	1	934.501	2800.48	3	2800.49	-0.0054	0	75.71	8e-08	K	MMLYVVVVPVKPVDNVDVSVVDTQR	N
3	ZygaenaFil_C83	ZygaenaFil_C83 Average coverage: 33.701,54	11426	89362	578	482	66	50	73.1	66160	1	1	1	934.501	2800.48	3	2800.49	-0.0047	0	53.71	9.2e-06	K	MMLYVVVVPVKPVDNVDVSVVDTQR	N
3	ZygaenaFil_C83	ZygaenaFil_C83 Average coverage: 33.701,54	11426	89362	578	482	66	50	73.1	66161	1	1	1	934.502	2800.48	3	2800.49	-0.0029	0	43.94	7.6e-05	K	MMLYVVVVPVKPVDNVDVSVVDTQR	N
3	ZygaenaFil_C83	ZygaenaFil_C83 Average coverage: 33.701,54	11426	89362	578	482	66	50	73.1	66571	1	1	1	939.831	2816.47	3	2816.48	-0.01	0	39.84	0.00018	K	MMLYVVVVPVKPVDNVDVSVVDTQR	N
3	ZygaenaFil_C83	ZygaenaFil_C83 Average coverage: 33.701,54	11426	89362	578	482	66	50	73.1	66572	1	1	1	705.126	2816.47	4	2816.48	-0.0083	0	51.41	1.5e-05	K	MMLYVVVVPVKPVDNVDVSVVDTQR	N
3	ZygaenaFil_C83	ZygaenaFil_C83 Average coverage: 33.701,54	11426	89362	578	482	66	50	73.1	66573	1	1	1	939.832	2816.47	3	2816.48	-0.0079	0	48.11	3.1e-05	K	MMLYVVVVPVKPVDNVDVSVVDTQR	N
3	ZygaenaFil_C83	ZygaenaFil_C83 Average coverage: 33.701,54	11426	89362	578	482	66	50	73.1	66574	1	1	1	939.832	2816.47	3	2816.48	-0.0078	0	74.78	9.7e-08	K	MMLYVVVVPVKPVDNVDVSVVDTQR	N
3	ZygaenaFil_C83	ZygaenaFil_C83 Average coverage: 33.701,54	11426	89362	578	482	66	50	73.1	66575	1	1	1	939.832	2816.47	3	2816.48	-0.0077	0	83.81	1.4e-08	K	MMLYVVVVPVKPVDNVDVSVVDTQR	N
3	ZygaenaFil_C83	ZygaenaFil_C83 Average coverage: 33.701,54	11426	89362	578	482	66	50	73.1	66576	1	1	1	939.832	2816.47	3	2816.48	-0.0074	0	45.48	5.4e-05	K	MMLYVVVVPVKPVDNVDVSVVDTQR	N
3	ZygaenaFil_C83	ZygaenaFil_C83 Average coverage: 33.701,54	11426	89362	578	482	66	50	73.1	67063	1	1	1	945.162	2832.46	3	2832.48	-0.013	0	100.1	4.5e-10	K	MMLYVVVVPVKPVDNVDVSVVDTQR	N
3	ZygaenaFil_C83	ZygaenaFil_C83 Average coverage: 33.701,54	11426	89362	578	482	66	50	73.1	69276	1	1	1	988.828	2963.46	3	2963.47	-0.0124	1	92.37	4.2e-09	K	IDNVVVDKLVTFFDYYNMDITNAVR	L
3	ZygaenaFil_C83	ZygaenaFil_C83 Average coverage: 33.701,54	11426	89362	578	482	66	50	73.1	69285	1	1	1	988.828	2963.46	3	2963.47	-0.0104	1	99.23	6.5e-10	K	IDNVVVDKLVTFFDYYNMDITNAVR	L
3	ZygaenaFil_C83	ZygaenaFil_C83 Average coverage: 33.701,54	11426	89362	578	482	66	50	73.1	69299	1	1	1	741.874	2963.47	4	2963.47	-0.0084	1	35.98	0.00082	K	IDNVVVDKLVTFFDYYNMDITNAVR	L
3	ZygaenaFil_C83	ZygaenaFil_C83 Average coverage: 33.701,54	11426	89362	578	482	66	50	73.1	69302	1	1	1	741.874	2963.47	4	2963.47	-0.0074	1	33.9	0.0012	K	IDNVVVDKLVTFFDYYNMDITNAVR	L
3	ZygaenaFil_C83	ZygaenaFil_C83 Average coverage: 33.701,54	11426	89362	578	482	66	50	73.1	69303	1	1	1	741.874	2963.47	4	2963.47	-0.0072	1	75.25	3.2e-07	K	IDNVVVDKLVTFFDYYNMDITNAVR	L
3	ZygaenaFil_C83	ZygaenaFil_C83 Average coverage: 33.701,54	11426	89362	578	482	66	50	73.1	69308	1	1	1	988.83	2963.47	3	2963.47	-0.0062	1	55.29	6.5e-06	K	IDNVVVDKLVTFFDYYNMDITNAVR	L
3	ZygaenaFil_C83	ZygaenaFil_C83 Average coverage: 33.701,54	11426	89362	578	482	66	50	73.1	69318	1	1	1	988.83	2963.47	3	2963.47	-0.0048	1	70.39	2.7e-07	K	IDNVVVDKLVTFFDYYNMDITNAVR	L
3	ZygaenaFil_C83	ZygaenaFil_C83 Average coverage: 33.701,54	11426	89362	578	482	66	50	73.1	69324	1	1	1	988.831	2963.47	3	2963.47	-0.0039	1	89.35	4.2e-09	K	IDNVVVDKLVTFFDYYNMDITNAVR	L
3	ZygaenaFil_C83	ZygaenaFil_C83 Average coverage: 33.701,54	11426	89362	578	482	66	50	73.1	69333	1	1	1	988.832	2963.47	3	2963.47	-0.0011	1	73.37	2.7e-07	K	IDNVVVDKLVTFFDYYNMDITNAVR	L
3	ZygaenaFil_C83	ZygaenaFil_C83 Average coverage: 33.701,54	11426	89362	578	482	66	50	73.1	69600	1	1	1	745.871	2979.46	4	2979.47	-0.0128	1	66.87	6.6e-07	K	IDNVVVDKLVTFFDYYNMDITNAVR	L
3	ZygaenaFil_C83	ZygaenaFil_C83 Average coverage: 33.701,54	11426	89362	578	482	66	50	73.1	69604	1	1	1	994.162	2979.46	3	2979.47	-0.0058	1	34.18	0.00062	K	IDNVVVDKLVTFFDYYNMDITNAVR	L
3	ZygaenaFil_C83	ZygaenaFil_C83 Average coverage: 33.701,54	11426	89362	578	482	66	50	73.1	69606	1	1	1	994.162	2979.46	3	2979.47	-0.0053	1	77.54	5.4e-08	K	IDNVVVDKLVTFFDYYNMDITNAVR	L
3	ZygaenaFil_C83	ZygaenaFil_C83 Average coverage: 33.701,54	11426	89362	578	482	66	50	73.1	70007	1	1	1	1502.79	3003.57	2	3003.57	-0.0093	1	75.46	8.4e-08	K	YFVIPTVLDSYQTALRDPVFYQIQK	R
3	ZygaenaFil_C83	ZygaenaFil_C83 Average coverage: 33.701,54	11426	89362	578	482	66	50	73.1	71746	1	1	1	1053.81	3158.41	3	3158.42	-0.008	0	66.44	7.9e-07	R	YFTEDIGLNTYYYYFHVDFPFWMK	D
3	ZygaenaFil_C83	ZygaenaFil_C83 Average coverage: 33.701,54	11426	89362	578	482	66	50	73.1	76977	1	1	1	1217.71	3650.1	3	3650.1	-0.0065	1	72.69	5.4e-08	R	LSNGLGEVSSLSLIKPIKNGVIPWIQLHNGVVLR	S
3	ZygaenaFil_C83	ZygaenaFil_C83 Average coverage: 33.701,54	11426	89362	578	482	66	50	73.1	77174	1	1	1	1224.23	3669.66	3	3669.67	-0.006	0	37.27	0.00072	K	NYDMVEFSTIEGQTYFVDSDVTNQVVSGVNVDV	-
3	ZygaenaFil_C83	ZygaenaFil_C83 Average coverage: 33.701,54	11426	89362	578	482	66	50	73.1	80233	1	1	1	1031.47	4121.87	4	4121.88	-0.009	1	48.61	1.9e-05	R	YFTEDIGLNTYYYYFHVDFPFWMKDEISDIYK	V
3	ZygaenaFil_C83	ZygaenaFil_C83 Average coverage: 33.701,54	11426	89362	578	482	66	50	73.1	80234	1	1	1	1031.47	4121.87	4	4121.88	-0.0086	1	72.02	9.1e-08	R	YFTEDIGLNTYYYYFHVDFPFWMKDEISDIYK	V
3	ZygaenaFil_C83	ZygaenaFil_C83 Average coverage: 33.701,54	11426	89362	578	482	66	50	73.1	80235	1	1	1	1374.96	4121.87	3	4121.88	-0.0072	1	77.31	2.9e-08	R	YFTEDIGLNTYYYYFHVDFPFWMKDEISDIYK	V
3	ZygaenaFil_C83	ZygaenaFil_C83 Average coverage: 33.701,54	11426	89362	578	482	66	50	73.1	80340	1	1	1	1035.47	4137.86	4	4137.87	-0.0096	1	51.96	9.9e-06	R	YFTEDIGLNTYYYYFHVDFPFWMKDEISDIYK	V
3	ZygaenaFil_C83	ZygaenaFil_C83 Average coverage: 33.701,54	11426	89362	578	482	66	50	73.1	80341	1	1	1	1380.29	4137.86	3	4137.87	-0.0091	1	52.23	9.3e-06	R	YFTEDIGLNTYYYYFHVDFPFWMKDEISDIYK	V
3	ZygaenaFil_C83	ZygaenaFil_C83 Average coverage: 33.701,54	11426	89362	578	482	66	50	73.1	82180	1	1	1	1108.59	4430.35	4	4430.36	-0.013	1	30.71	0.0014	K	MMLYVVVVPVKPVDNVDVSVVDTQRNLVVDFWSTVLLDK	R
4	ZygaenaFil_C1	ZygaenaFil_C1 Average coverage: 50.567,44	9417	90764	624	474	67	59	67.4	4975	1	1	1	365.215	728.415	2	728.418	-0.0032	0	38.11	0.0031	K	AVDAVVR	V
4	ZygaenaFil_C1	ZygaenaFil_C1 Average coverage: 50.567,44	9417	90764	624	474	67	59	67.4	8572	1	1	1	420.732	839.45	2	839.454	-0.0043	0	40.98	0.0024	R	NFLATFK	L
4	ZygaenaFil_C1	ZygaenaFil_C1 Average coverage: 50.567,44	9417	90764	624	474	67	59	67.4	8574	1	1	1	420.732	839.45	2	839.454	-0.0042	0	43.28	0.0014	R	NFLATFK	L
4	ZygaenaFil_C1	ZygaenaFil_C1 Average coverage: 50.567,44	9417	90764	624	474	67	59	67.4	8598	1	1	1	420.733	839.45	2	839.454	-0.0037	0	37.18	0.0058	R	NFLATFK	L
4	ZygaenaFil_C1	ZygaenaFil_C1 Average coverage: 50.567,44	9417	90764	624	474	67	59	67.4	8622	1	1	1	420.733	839.451	2	839.454	-0.0035	0	40.02	0.003	R	NFLATFK	L
4	ZygaenaFil_C1	ZygaenaFil_C1 Average coverage: 50.567,44	9417	90764	624	474	67	59	67.4	8630	1	1	1	420.733	839.451	2	839.454	-0.0034	0	32.62	0.017	R	NFLATFK	L
4	ZygaenaFil_C1	ZygaenaFil_C1 Average coverage: 50.567,44	9417	90764	624	474	67	59	67.4	8640	1	1	1	420.733	839.451	2	839.454	-0.0033	0	30.58	0.024	R	NFLATFK	L
4	ZygaenaFil_C1	ZygaenaFil_C1 Average coverage: 50.567,44	9417	90764	624	474	67	59	67.4	8654	1	1	1	420.733	839.451	2	839.454	-0.0032	0	37.95	0.0048	R	NFLATFK	L
4	ZygaenaFil_C1	ZygaenaFil_C1 Average coverage: 50.567,44	9417	90764	624	474	67	59	67.4	8684	1	1	1	420.733	839.451	2	839.454	-0.003	0	44.47	0.0011	R	NFLATFK	L
4	ZygaenaFil_C1	ZygaenaFil_C1 Average coverage: 50.567,44	9417	90764	624	474	67	59	67.4	8688	1	1	1	420.733	839.451	2	839.454	-0.003	0	30.96	0.024	R	NFLATFK	L
4	ZygaenaFil_C1	ZygaenaFil_C1 Average coverage: 50.567,44	9417	90764	624	474	67	59	67.4	8693	1	1	1	420.733	839.451	2	839.454	-0.003	0	31.5	0.021	R	NFLATFK	L
4	ZygaenaFil_C1	ZygaenaFil_C1 Average coverage: 50.567,44	9417	90764	624	474	67	59	67.4	8695	1	1	1	420.733	839.451	2	839.454	-0.003	0	31.04	0.024	R	NFLATFK	L
4	ZygaenaFil_C1	ZygaenaFil_C1 Average coverage: 50.567,44	9417	90764	624	474	67	59	67.4	8704	1	1	1	420.733	839.451	2	839.454	-0.0029	0	40.01	0.003	R	NFLATFK	L
4	ZygaenaFil_C1	ZygaenaFil_C1 Average coverage: 50.567,44	9417	90764	624	474	67	59	67.4	8717	1	1	1	420.733	839.451	2	839.454	-0.0029	0	30.22	0.02	R	NFLATFK	L
4	ZygaenaFil_C1	ZygaenaFil_C1 Average coverage: 50.567,44	9417	90764	624	474	67	59	67.4	8741	1	1	1	420.733	839.451	2	839.454	-0.0027	0	30.78	0.023	R	NFLATFK	L
4	ZygaenaFil_C1	ZygaenaFil_C1 Average coverage: 50.567,44	9417	90764	624	474	67	59	67.4	8743	1	1	1	420.733	839.451	2	839.454	-0.0027	0	41.04	0.0021	R	NFLATFK	L
4	ZygaenaFil_C1	ZygaenaFil_C1 Average coverage: 50.567,44	9417	90764	624	474	67	59	67.4	8761	1	1	1	420.733	839.452	2	839.454	-0.0026	0	38.07	0.0042	R	NFLATFK	L
4	ZygaenaFil_C1	ZygaenaFil_C1 Average coverage: 50.567,44	9417	90764	624	474	67	59	67.4	8763	1	1	1	420.733	839.452	2	839.454	-0.0026	0	36.3	0.0063	R	NFLATFK	L
4	ZygaenaFil_C1	ZygaenaFil_C1 Average coverage: 50.567,44	9417	90764	624	474	67	59	67.4	8771	1	1	1	420.733	839.452	2	839.454	-0.0026	0	38.84	0.0035	R	NFLATFK	L
4	ZygaenaFil_C1	ZygaenaFil_C1 Average coverage: 50.567,44	9417	90764	624	474	67	59	67.4	8792	1	1	1	420.733	839.452	2	839.454	-0.0024	0	30.63	0.021	R	NFLATFK	L
4	ZygaenaFil_C1	ZygaenaFil_C1 Average coverage: 50.567,44	9417	90764	624	474	67	59	67.4	8820	1	1	1	420.733	839.452	2	839.454	-0.0018	0	41.28	0.0018	R	NFLATFK	L
4	ZygaenaFil_C1	ZygaenaFil_C1 Average coverage: 50.567,44	9417	90764	624	474	67	59	67.4	9386	1	1	1	429.729	857.444	2	857.449	-0.0052	0	30.33	0.048	K	KPEDIEK	L
4	ZygaenaFil_C1	ZygaenaFil_C1 Average coverage: 50.567,44	9417	90764	624	474	67	59	67.4	11629	1	1	1	459.245	916.476	2	916.48	-0.0038	0	53.42	5.8e-05	R	LVGVNEMR	H
4	ZygaenaFil_C1	ZygaenaFil_C1 Average coverage: 50.567,44	9417	90764	624	474	67	59	67.4	11659	1	1	1	459.246	916.477	2	916.48	-0.0028	0	36.7	0.0022	R	LVGVNEMR	H
4	ZygaenaFil_C1	ZygaenaFil_C1 Average coverage: 50.567,44	9417	90764	624	474	67	59	67.4	14623	1	1	1	326.53	976.568	3	976.571	-0.0028	1	30.31	0.042	K	KLLPSYTR	E
4	ZygaenaFil_C1	ZygaenaFil_C1 Average coverage: 50.567,44	9417	90764	624	474	67	59	67.4	14747	1	1	1	491.243	980.472	2	980.475	-0.0033	0	39.6	0.00022	K	NTVVFDMR	K
4	ZygaenaFil_C1	ZygaenaFil_C1 Average coverage: 50.567,44	9417	90764	624	474	67	59	67.4	14998	1	1	1	495.277	988.54	2	988.544	-0.0041	0	46.65	0.00011	R	VSIDVLSEK	A
4	ZygaenaFil_C1	ZygaenaFil_C1 Average coverage: 50.567,44	9417	90764	624	474	67	59	67.4	15001	1	1	1	495.278	988.541	2	988.544	-0.0031	0	30.11	0.003	R	VSIDVLSEK	A
4	ZygaenaFil_C1	ZygaenaFil_C1 Average coverage: 50.567,44	9417	90764	624	474	67	59	67.4	15380	1	1	1	499.241	996.467	2	996.47	-0.003	0	34.95	0.0019	K	NTVVFDMR	K
4	ZygaenaFil_C1	ZygaenaFil_C1 Average coverage: 50.567,44	9417	90764	624	474	67	59	67.4	16293	1	1	1	341.87	1022.59	3	1022.59	-0.0036	1	31.56	0.0011	K	FVDVKIFR	K
4	ZygaenaFil_C1	ZygaenaFil_C1 Average coverage: 50.567,44	9417	90764	624	474	67	59	67.4	16295	1	1	1	341.87	1022.59	3	1022.59	-0.0033	1	30.98	0.0014	K	FVDVKIFR	K
4	ZygaenaFil_C1	ZygaenaFil_C1 Average coverage: 50.567,44	9417	90764	624	474	67	59	67.4	16298	1	1	1	341.87	1022.59	3	1022.59	-0.0031	1	31.42	0.0022	K	FVDVKIFR	K
4	ZygaenaFil_C1	ZygaenaFil_C1 Average coverage: 50.567,44	9417	90764	624	474	67	59	67.4	16299	1	1	1	512.301	1022.59	2	1022.59	-0.003	1	38.99	0.003	K	FVDVKIFR	K
4	ZygaenaFil_C1	ZygaenaFil_C1 Average coverage: 50.567,44	9417	90764	624	474	67	59	67.4	16301	1	1	1	512.302	1022.59	2	1022.59	-0.0021	1	42.72	0.0011	K	FVDVKIFR	K
4	ZygaenaFil_C1	ZygaenaFil_C1 Average coverage: 50.567,44	9417	90764	624	474	67	59	67.4	16302	1	1	1	341.87	1022.59	3	1022.59	-0.0015	1	35.73	0.0043	K	FVDVKIFR	K
4	ZygaenaFil_C1	ZygaenaFil_C1 Average coverage: 50.567,44	9417	90764	624	474	67	59	67.4	16305	1	1	1	512.742	1023.47	2	1023.47	-0.004	0	51.47	7.2e-05	R	VDTSNMVMK	H
4	ZygaenaFil_C1	ZygaenaFil_C1 Average coverage: 50.567,44	9417	90764	624	474	67	59	67.4	16307	1	1	1	512.742	1023.47	2	1023.47	-0.0037	0	41.96	0.00013	R	VDTSNMVMK	H
4	ZygaenaFil_C1	ZygaenaFil_C1 Average coverage: 50.567,44	9417	90764	624	474	67	59	67.4	16309	1	1	1	512.742	1023.47	2	1023.47	-0.0028	0	39.66	0.00088	R	VDTSNMVMK	H
4	ZygaenaFil_C1	ZygaenaFil_C1 Average coverage: 50.567,44	9417	90764	624	474	67	59	67.4	16314	1	1	1	512.743	1023.47	2	1023.47	-0.0017	0	51.37	2e-05	R	VDTSNMVMK	H
4	ZygaenaFil_C1	ZygaenaFil_C1 Average coverage: 50.567,44	9417	90764	624	474	67	59	67.4	16501	1	1	1	515.796	1029.58	2	1029.58	-0.0039	1	39.68	0.0046	R	RDGTVIELK	K
4	ZygaenaFil_C1	ZygaenaFil_C1 Average coverage: 50.567,44	9417	90764	624	474	67	59	67.4	16735	1	1	1	520.74	1039.47	2	1039.47	-0.0026	0	32.67	0.003	R	VDTSNMVMK	H
4	ZygaenaFil_C1	ZygaenaFil_C1 Average coverage: 50.567,44	9417	90764	624	474	67	59	67.4	16867	1	1	1	522.816	1043.62	2	1043.62	-0.005	0	40.43	0.0025	R	VVTEVVTIGK	D
4	ZygaenaFil_C1	ZygaenaFil_C1 Average coverage: 50.567,44	9417	90764	624	474	67	59	67.4	16891	1	1	1	522.817	1043.62	2	1043.62	-0.0035	0	44.5	0.00018	R	VVTEVVTIGK	D
4	ZygaenaFil_C1	ZygaenaFil_C1 Average coverage: 50.567,44	9417	90764	624	474	67	59	67.4	16900	1	1	1	522.817	1043.62	2	1043.62	-0.0033	0	42.65	0.00011	R	VVTEVVTIGK	D
4	ZygaenaFil_C1	ZygaenaFil_C1 Average coverage: 50.567,44	9417	90764	624	474	67	59	67.4	16902	1	1	1	522.817	1043.62	2	1043.62	-0.0032	0	47.62	0.00011	R	VVTEVVTIGK	D
4	ZygaenaFil_C1	ZygaenaFil_C1 Average coverage: 50.567,44	9417	90764	624	474	67	59	67.4	16915	1	1	1	522.817	1043.62	2	1043.62	-0.003	0	30.34	0.014	R	VVTEVVTIGK	D
4	ZygaenaFil_C1	ZygaenaFil_C1 Average coverage: 50.567,44	9417	90764	624	474	67	59	67.4	16921	1	1	1	522.817	1043.62	2	1043.62	-0.003	0	36.35	0.00039	R	VVTEVVTIGK	D
4	ZygaenaFil_C1	ZygaenaFil_C1 Average coverage: 50.567,44	9417	90764	624	474	67	59	67.4	16932	1	1	1	522.817	1043.62	2	1043.62	-0.0028	0	35.4	0.00048	R	VVTEVVTIGK	D
4	ZygaenaFil_C1	ZygaenaFil_C1 Average coverage: 50.567,44	9417	90764	624	474	67	59	67.4	16946	1	1	1	522.817	1043.62	2	1043.62	-0.0026	0	30.7	0.0057	R	VVTEVVTIGK	D
4	ZygaenaFil_C1	ZygaenaFil_C1 Average coverage: 50.567,44	9417	90764	624	474	67	59	67.4	16947	1	1	1	522.817	1043.62	2	1043.62	-0.0026	0	37.46	0.00031	R	VVTEVVTIGK	D
4	ZygaenaFil_C1	ZygaenaFil_C1 Average coverage: 50.567,44	9417	90764	624	474	67	59	67.4	16949	1	1	1	522.817	1043.62	2	1043.62	-0.0026	0	47.08	0.00011	R	VVTEVVTIGK	D
4	ZygaenaFil_C1	ZygaenaFil_C1 Average coverage: 50.567,44	9417	90764	624	474	67	59	67.4	16961	1	1	1	522.818	1043.62	2	1043.62	-0.002	0	47.23	5.9e-05	R	VVTEVVTIGK	D
4	ZygaenaFil_C1	ZygaenaFil_C1 Average coverage: 50.567,44	9417	90764	624	474	67	59	67.4	16965	1	1	1	522.818	1043.62	2	1043.62	-0.0017	0	42.41	0.00076	R	VVTEVVTIGK	D
4	ZygaenaFil_C1	ZygaenaFil_C1 Average coverage: 50.567,44	9417	90764	624	474	67	59	67.4	16967	1	1	1	522.818	1043.62	2	1043.62	-0.0012	0	31.2	0.0031	R	VVTEVVTIGK	D
4	ZygaenaFil_C1	ZygaenaFil_C1 Average coverage: 50.567,44	9417	90764	624	474	67	59	67.4	19434	1	1	1	552.784	1103.55	2	1103.56	-0.005	0	31.64	0.0051	K	RPDTMMVVR	Q
4	ZygaenaFil_C1	ZygaenaFil_C1 Average coverage: 50.567,44	9417	90764	624	474	67	59	67.4	19451	1	1	1	368.859	1103.55	3	1103.56	-0.0038	0	32.56	0.0082	K	RPDTMMVVR	Q
4	ZygaenaFil_C1	ZygaenaFil_C1 Average coverage: 50.567,44	9417	90764	624	474	67	59	67.4	19457	1	1	1	552.784	1103.55	2	1103.56	-0.0035	0	32.74	0.0038	K	RPDTMMVVR	Q
4	ZygaenaFil_C1	ZygaenaFil_C1 Average coverage: 50.567,44	9417	90764	624	474	67	59	67.4	19459	1	1	1	552.785	1103.55	2	1103.56	-0.0034	0	35.13	0.0048	K	RPDTMMVVR	Q
4	ZygaenaFil_C1	ZygaenaFil_C1 Average coverage: 50.567,44	9417	90764	624	474	67	59	67.4	19478	1	1	1	552.785	1103.56	2	1103.56	-0.0024	0	47.02	0.00017	K	RPDTMMVVR	Q
4	ZygaenaFil_C1	ZygaenaFil_C1 Average coverage: 50.567,44	9417	90764	624	474	67	59	67.4	19479	1	1	1	552.785	1103.56	2	1103.56	-0.0022	0	31.49	0.0049	K	RPDTMMVVR	Q
4	ZygaenaFil_C1	ZygaenaFil_C1 Average coverage: 50.567,44	9417	90764	624	474	67	59	67.4	19480	1	1	1	552.785	1103.56	2	1103.56	-0.0018	0	30.47	0.021	K	RPDTMMVVR	Q
4	ZygaenaFil_C1	ZygaenaFil_C1 Average coverage: 50.567,44	9417	90764	624	474	67	59	67.4	19752	1	1	1	555.29	1108.57	2	1108.57	-0.0042	1	33.18	0.00077	K	NTVVFDMRK	G
4	ZygaenaFil_C1	ZygaenaFil_C1 Average coverage: 50.567,44	9417	90764	624	474	67	59	67.4	19905	1	1	1	372.223	1113.65	3	1113.65	-0.0032	1	31.05	0.0032	R	QGILTGKIER	R
4	ZygaenaFil_C1	ZygaenaFil_C1 Average coverage: 50.567,44	9417	90764	624	474	67	59	67.4	19906	1	1	1	557.831	1113.65	2	1113.65	-0.0032	1	34.47	0.00059	R	QGILTGKIER	R
4	ZygaenaFil_C1	ZygaenaFil_C1 Average coverage: 50.567,44	9417	90764	624	474	67	59	67.4	20095	2	1	1	374.19	1119.55	3	1119.55	-0.0052	0	34.85	0.015	K	RPDTMMVVR	Q
4	ZygaenaFil_C1	ZygaenaFil_C1 Average coverage: 50.567,44	9417	90764	624	474	67	59	67.4	20112	1	1	1	374.19	1119.55	3	1119.55	-0.0043	0	56.91	0.0001	K	RPDTMMVVR	Q
4	ZygaenaFil_C1	ZygaenaFil_C1 Average coverage: 50.567,44	9417	90764	624	474	67	59	67.4	20542	1	1	1	566.313	1130.61	2	1130.62	-0.0048	0	50.74	2.9e-05	R	IMEHVVLFK	K
4	ZygaenaFil_C1	ZygaenaFil_C1 Average coverage: 50.567,44	9417	90764	624	474	67	59	67.4	20740	1	1	1	379.522	1135.54	3	1135.55	-0.0051	0	45.07	0.0013	K	RPDTMMVVR	Q
4	ZygaenaFil_C1	ZygaenaFil_C1 Average coverage: 50.567,44	9417	90764	624	474	67	59	67.4	20762	1	1	1	379.522	1135.54	3	1135.55	-0.0038	0	41.32	0.0035	K	RPDTMMVVR	Q
4	ZygaenaFil_C1	ZygaenaFil_C1 Average coverage: 50.567,44	9417	90764	624	474	67	59	67.4	20775	1	1	1	379.522	1135.54	3	1135.55	-0.0034	0	32.16	0.03	K	RPDTMMVVR	Q
4	ZygaenaFil_C1	ZygaenaFil_C1 Average coverage: 50.567,44	9417	90764	624	474	67	59	67.4	21013	1	1	1	571.285	1140.56	2	1140.56	-0.004	0	38.61	0.00097	R	LPNGEEMPVR	V
4	ZygaenaFil_C1	ZygaenaFil_C1 Average coverage: 50.567,44	9417	90764	624	474	67	59	67.4	21014	1	1	1	571.285	1140.56	2	1140.56	-0.0035	0	41.06	0.00021	R	LPNGEEMPVR	V
4	ZygaenaFil_C1	ZygaenaFil_C1 Average coverage: 50.567,44	9417	90764	624	474	67	59	67.4	21016	1	1	1	571.286	1140.56	2	1140.56	-0.0029	0	30.4	0.0062	R	LPNGEEMPVR	V
4	ZygaenaFil_C1	ZygaenaFil_C1 Average coverage: 50.567,44	9417	90764	624	474	67	59	67.4	21018	1	1	1	571.286	1140.56	2	1140.56	-0.0027	0	54.67	4e-05	R	LPNGEEMPVR	V
4	ZygaenaFil_C1	ZygaenaFil_C1 Average coverage: 50.567,44	9417	90764	624	474	67	59	67.4	21621	1	1	1	579.283	1156.55	2	1156.55	-0.0038	0	41.54	0.00013	R	LPNGEEMPVR	V
4	ZygaenaFil_C1	ZygaenaFil_C1 Average coverage: 50.567,44	9417	90764	624	474	67	59	67.4	22370	1	1	1	590.792	1179.57	2	1179.57	-0.0042	1	40.41	0.00047	K	RVDTSNMVMK	H
4	ZygaenaFil_C1	ZygaenaFil_C1 Average coverage: 50.567,44	9417	90764	624	474	67	59	67.4	22386	1	1	1	394.198	1179.57	3	1179.57	-0.0032	1	36.98	0.00034	K	RVDTSNMVMK	H
4	ZygaenaFil_C1	ZygaenaFil_C1 Average coverage: 50.567,44	9417	90764	624	474	67	59	67.4	22390	1	1	1	394.198	1179.57	3	1179.57	-0.0026	1	35.13	0.0024	K	RVDTSNMVMK	H
4	ZygaenaFil_C1	ZygaenaFil_C1 Average coverage: 50.567,44	9417	90764	624	474	67	59	67.4	22398	1	1	1	590.794	1179.57	2	1179.57	-0.0004	1	38.56	0.00053	K	RVDTSNMVMK	H
4	ZygaenaFil_C1	ZygaenaFil_C1 Average coverage: 50.567,44	9417	90764	624	474	67	59	67.4	23005	1	1	1	598.789	1195.56	2	1195.57	-0.0049	1	33.12	0.013	K	RVDTSNMVMK	H
4	ZygaenaFil_C1	ZygaenaFil_C1 Average coverage: 50.567,44	9417	90764	624	474	67	59	67.4	23022	1	1	1	399.529	1195.57	3	1195.57	-0.004	1	38.52	0.00086	K	RVDTSNMVMK	H
4	ZygaenaFil_C1	ZygaenaFil_C1 Average coverage: 50.567,44	9417	90764	624	474	67	59	67.4	23086	1	1	1	599.32	1196.63	2	1196.63	-0.0046	0	36.55	0.012	R	NEVFVHTVPR	H
4	ZygaenaFil_C1	ZygaenaFil_C1 Average coverage: 50.567,44	9417	90764	624	474	67	59	67.4	23092	1	1	1	599.32	1196.63	2	1196.63	-0.004	0	31.63	0.013	R	NEVFVHTVPR	H
4	ZygaenaFil_C1	ZygaenaFil_C1 Average coverage: 50.567,44	9417	90764	624	474	67	59	67.4	23098	1	1	1	599.321	1196.63	2	1196.63	-0.0037	0	31.45	0.041	R	NEVFVHTVPR	H
4	ZygaenaFil_C1	ZygaenaFil_C1 Average coverage: 50.567,44	9417	90764	624	474	67	59	67.4	23100	1	1	1	599.321	1196.63	2	1196.63	-0.0036	0	36.99	0.011	R	NEVFVHTVPR	H
4	ZygaenaFil_C1	ZygaenaFil_C1 Average coverage: 50.567,44	9417	90764	624	474	67	59	67.4	23101	1	1	1	599.321	1196.63	2	1196.63	-0.0035	0	39.98	0.0057	R	NEVFVHTVPR	H
4	ZygaenaFil_C1	ZygaenaFil_C1 Average coverage: 50.567,44	9417	90764	624	474	67	59	67.4	23102	1	1	1	599.321	1196.63	2	1196.63	-0.0033	0	54.75	0.00019	R	NEVFVHTVPR	H
4	ZygaenaFil_C1	ZygaenaFil_C1 Average coverage: 50.567,44	9417	90764	624	474	67	59	67.4	23108	1	1	1	599.321	1196.63	2	1196.63	-0.0031	0	44.67	0.0018	R	NEVFVHTVPR	H
4	ZygaenaFil_C1	ZygaenaFil_C1 Average coverage: 50.567,44	9417	90764	624	474	67	59	67.4	23114	1	1	1	599.321	1196.63	2	1196.63	-0.0022	0	39.9	0.0053	R	NEVFVHTVPR	H
4	ZygaenaFil_C1	ZygaenaFil_C1 Average coverage: 50.567,44	9417	90764	624	474	67	59	67.4	23933	1	1	1	405.562	1213.66	3	1213.67	-0.004	1	54.43	3.9e-05	K	KPEDIEKLSR	I
4	ZygaenaFil_C1	ZygaenaFil_C1 Average coverage: 50.567,44	9417	90764	624	474	67	59	67.4	24429	1	1	1	614.344	1226.67	2	1226.68	-0.0046	1	52.2	2.6e-05	R	HLEEAVKVFR	V
4	ZygaenaFil_C1	ZygaenaFil_C1 Average coverage: 50.567,44	9417	90764	624	474	67	59	67.4	25417	1	1	1	622.364	1242.71	2	1242.72	-0.0034	1	64.04	1.1e-05	R	IMEHVVLFKK	L
4	ZygaenaFil_C1	ZygaenaFil_C1 Average coverage: 50.567,44	9417	90764	624	474	67	59	67.4	25879	1	1	1	630.36	1258.7	2	1258.71	-0.0062	1	57.21	1.3e-05	R	IMEHVVLFKK	L
4	ZygaenaFil_C1	ZygaenaFil_C1 Average coverage: 50.567,44	9417	90764	624	474	67	59	67.4	27890	1	1	1	664.391	1326.77	2	1326.78	-0.0075	0	70.13	1.9e-06	K	LLLDEIETIIR	Q
4	ZygaenaFil_C1	ZygaenaFil_C1 Average coverage: 50.567,44	9417	90764	624	474	67	59	67.4	27891	1	1	1	664.392	1326.77	2	1326.78	-0.0066	0	52.22	0.00011	K	LLLDEIETIIR	Q
4	ZygaenaFil_C1	ZygaenaFil_C1 Average coverage: 50.567,44	9417	90764	624	474	67	59	67.4	27894	1	1	1	664.392	1326.77	2	1326.78	-0.006	0	70.28	1.7e-06	K	LLLDEIETIIR	Q
4	ZygaenaFil_C1	ZygaenaFil_C1 Average coverage: 50.567,44	9417	90764	624	474	67	59	67.4	27895	1	1	1	664.392	1326.77	2	1326.78	-0.0059	0	68.94	2.4e-06	K	LLLDEIETIIR	Q
4	ZygaenaFil_C1	ZygaenaFil_C1 Average coverage: 50.567,44	9417	90764	624	474	67	59	67.4	27896	1	1	1	664.392	1326.77	2	1326.78	-0.0059	0	48.25	0.00028	K	LLLDEIETIIR	Q
4	ZygaenaFil_C1	ZygaenaFil_C1 Average coverage: 50.567,44	9417	90764	624	474	67	59	67.4	27898	1	1	1	664.392	1326.77	2	1326.78	-0.0056	0	46.18	0.00045	K	LLLDEIETIIR	Q
4	ZygaenaFil_C1	ZygaenaFil_C1 Average coverage: 50.567,44	9417	90764	624	474	67	59	67.4	27899	1	1	1	664.393	1326.77	2	1326.78	-0.0055	0	51.87	0.00012	K	LLLDEIETIIR	Q
4	ZygaenaFil_C1	ZygaenaFil_C1 Average coverage: 50.567,44	9417	90764	624	474	67	59	67.4	27900	1	1	1	664.393	1326.77	2	1326.78	-0.0054	0	39.57	0.002	K	LLLDEIETIIR	Q
4	ZygaenaFil_C1	ZygaenaFil_C1 Average coverage: 50.567,44	9417	90764	624	474	67	59	67.4	27904	1	1	1	664.393	1326.77	2	1326.78	-0.0053	0	64.87	6e-06	K	LLLDEIETIIR	Q
4	ZygaenaFil_C1	ZygaenaFil_C1 Average coverage: 50.567,44	9417	90764	624	474	67	59	67.4	27905	1	1	1	664.393	1326.77	2	1326.78	-0.0052	0	40.76	0.0016	K	LLLDEIETIIR	Q
4	ZygaenaFil_C1	ZygaenaFil_C1 Average coverage: 50.567,44	9417	90764	624	474	67	59	67.4	27909	1	1	1	664.393	1326.77	2	1326.78	-0.005	0	70.7	1.6e-06	K	LLLDEIETIIR	Q
4	ZygaenaFil_C1	ZygaenaFil_C1 Average coverage: 50.567,44	9417	90764	624	474	67	59	67.4	27910	1	1	1	664.393	1326.77	2	1326.78	-0.005	0	48.39	0.00027	K	LLLDEIETIIR	Q
4	ZygaenaFil_C1	ZygaenaFil_C1 Average coverage: 50.567,44	9417	90764	624	474	67	59	67.4	27911	1	1	1	664.393	1326.77	2	1326.78	-0.005	0	63.38	8.5e-06	K	LLLDEIETIIR	Q
4	ZygaenaFil_C1	ZygaenaFil_C1 Average coverage: 50.567,44	9417	90764	624	474	67	59	67.4	27915	1	1	1	664.393	1326.77	2	1326.78	-0.0049	0	64.89	6e-06	K	LLLDEIETIIR	Q
4	ZygaenaFil_C1	ZygaenaFil_C1 Average coverage: 50.567,44	9417	90764	624	474	67	59	67.4	27916	1	1	1	664.393	1326.77	2	1326.78	-0.0049	0	69.13	2.3e-06	K	LLLDEIETIIR	Q
4	ZygaenaFil_C1	ZygaenaFil_C1 Average coverage: 50.567,44	9417	90764	624	474	67	59	67.4	27917	1	1	1	664.393	1326.77	2	1326.78	-0.0049	0	53.11	9e-05	K	LLLDEIETIIR	Q
4	ZygaenaFil_C1	ZygaenaFil_C1 Average coverage: 50.567,44	9417	90764	624	474	67	59	67.4	27918	1	1	1	664.393	1326.77	2	1326.78	-0.0048	0	32.15	0.011	K	LLLDEIETIIR	Q
4	ZygaenaFil_C1	ZygaenaFil_C1 Average coverage: 50.567,44	9417	90764	624	474	67	59	67.4	27920	1	1	1	664.393	1326.77	2	1326.78	-0.0047	0	61.15	1.4e-05	K	LLLDEIETIIR	Q
4	ZygaenaFil_C1	ZygaenaFil_C1 Average coverage: 50.567,44	9417	90764	624	474	67	59	67.4	27921	1	1	1	664.393	1326.77	2	1326.78	-0.0047	0	65.4	5.3e-06	K	LLLDEIETIIR	Q
4	ZygaenaFil_C1	ZygaenaFil_C1 Average coverage: 50.567,44	9417	90764	624	474	67	59	67.4	27922	1	1	1	664.393	1326.77	2	1326.78	-0.0047	0	64.83	6.1e-06	K	LLLDEIETIIR	Q
4	ZygaenaFil_C1	ZygaenaFil_C1 Average coverage: 50.567,44	9417	90764	624	474	67	59	67.4	27923	1	1	1	664.393	1326.77	2	1326.78	-0.0047	0	51.95	0.00012	K	LLLDEIETIIR	Q
4	ZygaenaFil_C1	ZygaenaFil_C1 Average coverage: 50.567,44	9417	90764	624	474	67	59	67.4	27924	1	1	1	664.393	1326.77	2	1326.78	-0.0047	0	61.21	1.4e-05	K	LLLDEIETIIR	Q
4	ZygaenaFil_C1	ZygaenaFil_C1 Average coverage: 50.567,44	9417	90764	624	474	67	59	67.4	27925	1	1	1	664.393	1326.77	2	1326.78	-0.0047	0	64.72	6.2e-06	K	LLLDEIETIIR	Q
4	ZygaenaFil_C1	ZygaenaFil_C1 Average coverage: 50.567,44	9417	90764	624	474	67	59	67.4	27926	1	1	1	664.393	1326.77	2	1326.78	-0.0046	0	52.53	0.0001	K	LLLDEIETIIR	Q
4	ZygaenaFil_C1	ZygaenaFil_C1 Average coverage: 50.567,44	9417	90764	624	474	67	59	67.4	27927	1	1	1	664.393	1326.77	2	1326.78	-0.0046	0	64.68	6.3e-06	K	LLLDEIETIIR	Q
4	ZygaenaFil_C1	ZygaenaFil_C1 Average coverage: 50.567,44	9417	90764	624	474	67	59	67.4	27928	1	1	1	664.393	1326.77	2	1326.78	-0.0046	0	40.44	0.0017	K	LLLDEIETIIR	Q
4	ZygaenaFil_C1	ZygaenaFil_C1 Average coverage: 50.567,44	9417	90764	624	474	67	59	67.4	27929	1	1	1	664.393	1326.77	2	1326.78	-0.0046	0	69.19	2.2e-06	K	LLLDEIETIIR	Q
4	ZygaenaFil_C1	ZygaenaFil_C1 Average coverage: 50.567,44	9417	90764	624	474	67	59	67.4	27930	1	1	1	664.393	1326.77	2	1326.78	-0.0046	0	64.93	5.9e-06	K	LLLDEIETIIR	Q
4	ZygaenaFil_C1	ZygaenaFil_C1 Average coverage: 50.567,44	9417	90764	624	474	67	59	67.4	27932	1	1	1	664.393	1326.77	2	1326.78	-0.0045	0	66.16	4.5e-06	K	LLLDEIETIIR	Q
4	ZygaenaFil_C1	ZygaenaFil_C1 Average coverage: 50.567,44	9417	90764	624	474	67	59	67.4	27933	1	1	1	664.393	1326.77	2	1326.78	-0.0045	0	51.81	0.00012	K	LLLDEIETIIR	Q
4	ZygaenaFil_C1	ZygaenaFil_C1 Average coverage: 50.567,44	9417	90764	624	474	67	59	67.4	27935	1	1	1	664.393	1326.77	2	1326.78	-0.0045	0	70.41	1.7e-06	K	LLLDEIETIIR	Q
4	ZygaenaFil_C1	ZygaenaFil_C1 Average coverage: 50.567,44	9417	90764	624	474	67	59	67.4	27938	1	1	1	664.393	1326.77	2	1326.78	-0.0045	0	68.12	2.8e-06	K	LLLDEIETIIR	Q
4	ZygaenaFil_C1	ZygaenaFil_C1 Average coverage: 50.567,44	9417	90764	624	474	67	59	67.4	27939	1	1	1	664.393	1326.77	2	1326.78	-0.0045	0	52.1	0.00011	K	LLLDEIETIIR	Q
4	ZygaenaFil_C1	ZygaenaFil_C1 Average coverage: 50.567,44	9417	90764	624	474	67	59	67.4	27940	1	1	1	664.393	1326.77	2	1326.78	-0.0045	0	69.09	2.3e-06	K	LLLDEIETIIR	Q
4	ZygaenaFil_C1	ZygaenaFil_C1 Average coverage: 50.567,44	9417	90764	624	474	67	59	67.4	27941	1	1	1	664.393	1326.77	2	1326.78	-0.0045	0	68.45	2.6e-06	K	LLLDEIETIIR	Q
4	ZygaenaFil_C1	ZygaenaFil_C1 Average coverage: 50.567,44	9417	90764	624	474	67	59	67.4	27944	1	1	1	664.393	1326.77	2	1326.78	-0.0044	0	48.51	0.00026	K	LLLDEIETIIR	Q
4	ZygaenaFil_C1	ZygaenaFil_C1 Average coverage: 50.567,44	9417	90764	624	474	67	59	67.4	27945	1	1	1	664.393	1326.77	2	1326.78	-0.0044	0	61.28	1.4e-05	K	LLLDEIETIIR	Q
4	ZygaenaFil_C1	ZygaenaFil_C1 Average coverage: 50.567,44	9417	90764	624	474	67	59	67.4	27947	1	1	1	664.393	1326.77	2	1326.78	-0.0044	0	65.24	5.5e-06	K	LLLDEIETIIR	Q
4	ZygaenaFil_C1	ZygaenaFil_C1 Average coverage: 50.567,44	9417	90764	624	474	67	59	67.4	27952	1	1	1	664.393	1326.77	2	1326.78	-0.0043	0	52.25	0.00011	K	LLLDEIETIIR	Q
4	ZygaenaFil_C1	ZygaenaFil_C1 Average coverage: 50.567,44	9417	90764	624	474	67	59	67.4	27953	1	1	1	664.393	1326.77	2	1326.78	-0.0043	0	51.88	0.00012	K	LLLDEIETIIR	Q
4	ZygaenaFil_C1	ZygaenaFil_C1 Average coverage: 50.567,44	9417	90764	624	474	67	59	67.4	27954	1	1	1	664.393	1326.77	2	1326.78	-0.0043	0	55.94	4.7e-05	K	LLLDEIETIIR	Q
4	ZygaenaFil_C1	ZygaenaFil_C1 Average coverage: 50.567,44	9417	90764	624	474	67	59	67.4	27955	1	1	1	664.393	1326.77	2	1326.78	-0.0043	0	69.16	2.2e-06	K	LLLDEIETIIR	Q
4	ZygaenaFil_C1	ZygaenaFil_C1 Average coverage: 50.567,44	9417	90764	624	474	67	59	67.4	27957	1	1	1	664.393	1326.77	2	1326.78	-0.0043	0	51.96	0.00012	K	LLLDEIETIIR	Q
4	ZygaenaFil_C1	ZygaenaFil_C1 Average coverage: 50.567,44	9417	90764	624	474	67	59	67.4	27959	1	1	1	664.393	1326.77	2	1326.78	-0.0042	0	56.41	4.2e-05	K	LLLDEIETIIR	Q
4	ZygaenaFil_C1	ZygaenaFil_C1 Average coverage: 50.567,44	9417	90764	624	474	67	59	67.4	27961	1	1	1	664.393	1326.77	2	1326.78	-0.0042	0	65.05	5.7e-06	K	LLLDEIETIIR	Q
4	ZygaenaFil_C1	ZygaenaFil_C1 Average coverage: 50.567,44	9417	90764	624	474	67	59	67.4	27962	1	1	1	664.393	1326.77	2	1326.78	-0.0042	0	39.54	0.002	K	LLLDEIETIIR	Q
4	ZygaenaFil_C1	ZygaenaFil_C1 Average coverage: 50.567,44	9417	90764	624	474	67	59	67.4	27963	1	1	1	664.393	1326.77	2	1326.78	-0.0042	0	69.34	2.1e-06	K	LLLDEIETIIR	Q
4	ZygaenaFil_C1	ZygaenaFil_C1 Average coverage: 50.567,44	9417	90764	624	474	67	59	67.4	27966	1	1	1	664.393	1326.77	2	1326.78	-0.0042	0	49.61	0.0002	K	LLLDEIETIIR	Q
4	ZygaenaFil_C1	ZygaenaFil_C1 Average coverage: 50.567,44	9417	90764	624	474	67	59	67.4	27967	1	1	1	664.393	1326.77	2	1326.78	-0.0042	0	83	9.2e-08	K	LLLDEIETIIR	Q
4	ZygaenaFil_C1	ZygaenaFil_C1 Average coverage: 50.567,44	9417	90764	624	474	67	59	67.4	27969	1	1	1	664.393	1326.77	2	1326.78	-0.0042	0	48.48	0.00026	K	LLLDEIETIIR	Q
4	ZygaenaFil_C1	ZygaenaFil_C1 Average coverage: 50.567,44	9417	90764	624	474	67	59	67.4	27970	1	1	1	664.393	1326.77	2	1326.78	-0.0042	0	65.23	5.5e-06	K	LLLDEIETIIR	Q
4	ZygaenaFil_C1	ZygaenaFil_C1 Average coverage: 50.567,44	9417	90764	624	474	67	59	67.4	27971	1	1	1	664.393	1326.77	2	1326.78	-0.0042	0	64.78	6.1e-06	K	LLLDEIETIIR	Q
4	ZygaenaFil_C1	ZygaenaFil_C1 Average coverage: 50.567,44	9417	90764	624	474	67	59	67.4	27973	1	1	1	664.393	1326.77	2	1326.78	-0.0041	0	56.6	4e-05	K	LLLDEIETIIR	Q
4	ZygaenaFil_C1	ZygaenaFil_C1 Average coverage: 50.567,44	9417	90764	624	474	67	59	67.4	27977	1	1	1	664.393	1326.77	2	1326.78	-0.0041	0	39.46	0.002	K	LLLDEIETIIR	Q
4	ZygaenaFil_C1	ZygaenaFil_C1 Average coverage: 50.567,44	9417	90764	624	474	67	59	67.4	27978	1	1	1	664.393	1326.77	2	1326.78	-0.0041	0	83.17	8.8e-08	K	LLLDEIETIIR	Q
4	ZygaenaFil_C1	ZygaenaFil_C1 Average coverage: 50.567,44	9417	90764	624	474	67	59	67.4	27982	1	1	1	664.393	1326.77	2	1326.78	-0.0041	0	64.85	6e-06	K	LLLDEIETIIR	Q
4	ZygaenaFil_C1	ZygaenaFil_C1 Average coverage: 50.567,44	9417	90764	624	474	67	59	67.4	27983	1	1	1	664.393	1326.77	2	1326.78	-0.0041	0	62.29	1.1e-05	K	LLLDEIETIIR	Q
4	ZygaenaFil_C1	ZygaenaFil_C1 Average coverage: 50.567,44	9417	90764	624	474	67	59	67.4	27985	1	1	1	664.393	1326.77	2	1326.78	-0.0041	0	65.54	5.1e-06	K	LLLDEIETIIR	Q
4	ZygaenaFil_C1	ZygaenaFil_C1 Average coverage: 50.567,44	9417	90764	624	474	67	59	67.4	27989	1	1	1	664.393	1326.77	2	1326.78	-0.004	0	64.94	5.9e-06	K	LLLDEIETIIR	Q
4	ZygaenaFil_C1	ZygaenaFil_C1 Average coverage: 50.567,44	9417	90764	624	474	67	59	67.4	27990	1	1	1	664.393	1326.77	2	1326.78	-0.004	0	51.93	0.00012	K	LLLDEIETIIR	Q
4	ZygaenaFil_C1	ZygaenaFil_C1 Average coverage: 50.567,44	9417	90764	624	474	67	59	67.4	27992	1	1	1	664.393	1326.77	2	1326.78	-0.004	0	58.95	2.3e-05	K	LLLDEIETIIR	Q
4	ZygaenaFil_C1	ZygaenaFil_C1 Average coverage: 50.567,44	9417	90764	624	474	67	59	67.4	27993	1	1	1	664.393	1326.77	2	1326.78	-0.004	0	52.41	0.00011	K	LLLDEIETIIR	Q
4	ZygaenaFil_C1	ZygaenaFil_C1 Average coverage: 50.567,44	9417	90764	624	474	67	59	67.4	27994	1	1	1	664.393	1326.77	2	1326.78	-0.004	0	40.67	0.0014	K	LLLDEIETIIR	Q
4	ZygaenaFil_C1	ZygaenaFil_C1 Average coverage: 50.567,44	9417	90764	624	474	67	59	67.4	27995	1	1	1	664.393	1326.77	2	1326.78	-0.004	0	64.81	6e-06	K	LLLDEIETIIR	Q
4	ZygaenaFil_C1	ZygaenaFil_C1 Average coverage: 50.567,44	9417	90764	624	474	67	59	67.4	27996	1	1	1	664.393	1326.77	2	1326.78	-0.004	0	69.52	2e-06	K	LLLDEIETIIR	Q
4	ZygaenaFil_C1	ZygaenaFil_C1 Average coverage: 50.567,44	9417	90764	624	474	67	59	67.4	27997	1	1	1	664.393	1326.77	2	1326.78	-0.004	0	64.92	5.9e-06	K	LLLDEIETIIR	Q
4	ZygaenaFil_C1	ZygaenaFil_C1 Average coverage: 50.567,44	9417	90764	624	474	67	59	67.4	27998	1	1	1	664.393	1326.77	2	1326.78	-0.004	0	47.7	0.00031	K	LLLDEIETIIR	Q
4	ZygaenaFil_C1	ZygaenaFil_C1 Average coverage: 50.567,44	9417	90764	624	474	67	59	67.4	28000	1	1	1	664.393	1326.77	2	1326.78	-0.004	0	56.23	4.4e-05	K	LLLDEIETIIR	Q
4	ZygaenaFil_C1	ZygaenaFil_C1 Average coverage: 50.567,44	9417	90764	624	474	67	59	67.4	28001	1	1	1	664.393	1326.77	2	1326.78	-0.004	0	67	3.7e-06	K	LLLDEIETIIR	Q
4	ZygaenaFil_C1	ZygaenaFil_C1 Average coverage: 50.567,44	9417	90764	624	474	67	59	67.4	28002	1	1	1	664.393	1326.77	2	1326.78	-0.004	0	65.33	5.4e-06	K	LLLDEIETIIR	Q
4	ZygaenaFil_C1	ZygaenaFil_C1 Average coverage: 50.567,44	9417	90764	624	474	67	59	67.4	28003	1	1	1	664.393	1326.77	2	1326.78	-0.0039	0	52.2	0.00011	K	LLLDEIETIIR	Q
4	ZygaenaFil_C1	ZygaenaFil_C1 Average coverage: 50.567,44	9417	90764	624	474	67	59	67.4	28004	1	1	1	664.393	1326.77	2	1326.78	-0.0039	0	77.4	3.3e-07	K	LLLDEIETIIR	Q
4	ZygaenaFil_C1	ZygaenaFil_C1 Average coverage: 50.567,44	9417	90764	624	474	67	59	67.4	28006	1	1	1	664.393	1326.77	2	1326.78	-0.0039	0	69.58	2e-06	K	LLLDEIETIIR	Q
4	ZygaenaFil_C1	ZygaenaFil_C1 Average coverage: 50.567,44	9417	90764	624	474	67	59	67.4	28008	1	1	1	664.393	1326.77	2	1326.78	-0.0039	0	51.92	0.00012	K	LLLDEIETIIR	Q
4	ZygaenaFil_C1	ZygaenaFil_C1 Average coverage: 50.567,44	9417	90764	624	474	67	59	67.4	28011	1	1	1	664.393	1326.77	2	1326.78	-0.0038	0	83.2	8.8e-08	K	LLLDEIETIIR	Q
4	ZygaenaFil_C1	ZygaenaFil_C1 Average coverage: 50.567,44	9417	90764	624	474	67	59	67.4	28012	1	1	1	664.393	1326.77	2	1326.78	-0.0038	0	65.42	5.3e-06	K	LLLDEIETIIR	Q
4	ZygaenaFil_C1	ZygaenaFil_C1 Average coverage: 50.567,44	9417	90764	624	474	67	59	67.4	28017	1	1	1	664.393	1326.77	2	1326.78	-0.0038	0	61.25	1.3e-05	K	LLLDEIETIIR	Q
4	ZygaenaFil_C1	ZygaenaFil_C1 Average coverage: 50.567,44	9417	90764	624	474	67	59	67.4	28019	1	1	1	664.393	1326.77	2	1326.78	-0.0037	0	48.62	0.00024	K	LLLDEIETIIR	Q
4	ZygaenaFil_C1	ZygaenaFil_C1 Average coverage: 50.567,44	9417	90764	624	474	67	59	67.4	28028	1	1	1	664.393	1326.77	2	1326.78	-0.0037	0	64.81	5.8e-06	K	LLLDEIETIIR	Q
4	ZygaenaFil_C1	ZygaenaFil_C1 Average coverage: 50.567,44	9417	90764	624	474	67	59	67.4	28030	1	1	1	664.393	1326.77	2	1326.78	-0.0036	0	49.4	0.0002	K	LLLDEIETIIR	Q
4	ZygaenaFil_C1	ZygaenaFil_C1 Average coverage: 50.567,44	9417	90764	624	474	67	59	67.4	28031	1	1	1	664.393	1326.77	2	1326.78	-0.0036	0	64.79	5.9e-06	K	LLLDEIETIIR	Q
4	ZygaenaFil_C1	ZygaenaFil_C1 Average coverage: 50.567,44	9417	90764	624	474	67	59	67.4	28032	1	1	1	664.393	1326.77	2	1326.78	-0.0036	0	48.4	0.00026	K	LLLDEIETIIR	Q
4	ZygaenaFil_C1	ZygaenaFil_C1 Average coverage: 50.567,44	9417	90764	624	474	67	59	67.4	28033	1	1	1	664.393	1326.77	2	1326.78	-0.0036	0	52.08	0.00011	K	LLLDEIETIIR	Q
4	ZygaenaFil_C1	ZygaenaFil_C1 Average coverage: 50.567,44	9417	90764	624	474	67	59	67.4	28035	1	1	1	664.393	1326.77	2	1326.78	-0.0036	0	56.22	4.2e-05	K	LLLDEIETIIR	Q
4	ZygaenaFil_C1	ZygaenaFil_C1 Average coverage: 50.567,44	9417	90764	624	474	67	59	67.4	28036	1	1	1	664.393	1326.77	2	1326.78	-0.0035	0	65.11	5.4e-06	K	LLLDEIETIIR	Q
4	ZygaenaFil_C1	ZygaenaFil_C1 Average coverage: 50.567,44	9417	90764	624	474	67	59	67.4	28037	1	1	1	664.393	1326.77	2	1326.78	-0.0035	0	71.99	1.1e-06	K	LLLDEIETIIR	Q
4	ZygaenaFil_C1	ZygaenaFil_C1 Average coverage: 50.567,44	9417	90764	624	474	67	59	67.4	28038	1	1	1	664.394	1326.77	2	1326.78	-0.0035	0	42.97	0.00089	K	LLLDEIETIIR	Q
4	ZygaenaFil_C1	ZygaenaFil_C1 Average coverage: 50.567,44	9417	90764	624	474	67	59	67.4	28039	1	1	1	664.394	1326.77	2	1326.78	-0.0035	0	66.23	4.2e-06	K	LLLDEIETIIR	Q
4	ZygaenaFil_C1	ZygaenaFil_C1 Average coverage: 50.567,44	9417	90764	624	474	67	59	67.4	28040	1	1	1	664.394	1326.77	2	1326.78	-0.0034	0	64.82	5.8e-06	K	LLLDEIETIIR	Q
4	ZygaenaFil_C1	ZygaenaFil_C1 Average coverage: 50.567,44	9417	90764	624	474	67	59	67.4	28042	1	1	1	664.394	1326.77	2	1326.78	-0.0034	0	64.77	5.9e-06	K	LLLDEIETIIR	Q
4	ZygaenaFil_C1	ZygaenaFil_C1 Average coverage: 50.567,44	9417	90764	624	474	67	59	67.4	28043	1	1	1	664.394	1326.77	2	1326.78	-0.0033	0	52.06	0.00011	K	LLLDEIETIIR	Q
4	ZygaenaFil_C1	ZygaenaFil_C1 Average coverage: 50.567,44	9417	90764	624	474	67	59	67.4	28046	1	1	1	664.394	1326.77	2	1326.78	-0.0033	0	61.12	1.4e-05	K	LLLDEIETIIR	Q
4	ZygaenaFil_C1	ZygaenaFil_C1 Average coverage: 50.567,44	9417	90764	624	474	67	59	67.4	28047	1	1	1	664.394	1326.77	2	1326.78	-0.0032	0	66.05	4.4e-06	K	LLLDEIETIIR	Q
4	ZygaenaFil_C1	ZygaenaFil_C1 Average coverage: 50.567,44	9417	90764	624	474	67	59	67.4	28048	1	1	1	664.394	1326.77	2	1326.78	-0.0032	0	64.9	5.7e-06	K	LLLDEIETIIR	Q
4	ZygaenaFil_C1	ZygaenaFil_C1 Average coverage: 50.567,44	9417	90764	624	474	67	59	67.4	28051	1	1	1	664.394	1326.77	2	1326.78	-0.0032	0	52.08	0.00011	K	LLLDEIETIIR	Q
4	ZygaenaFil_C1	ZygaenaFil_C1 Average coverage: 50.567,44	9417	90764	624	474	67	59	67.4	28052	1	1	1	664.394	1326.77	2	1326.78	-0.0031	0	36.97	0.0032	K	LLLDEIETIIR	Q
4	ZygaenaFil_C1	ZygaenaFil_C1 Average coverage: 50.567,44	9417	90764	624	474	67	59	67.4	28057	1	1	1	664.394	1326.77	2	1326.78	-0.0031	0	51.81	0.00011	K	LLLDEIETIIR	Q
4	ZygaenaFil_C1	ZygaenaFil_C1 Average coverage: 50.567,44	9417	90764	624	474	67	59	67.4	28058	1	1	1	664.394	1326.77	2	1326.78	-0.003	0	52.14	0.0001	K	LLLDEIETIIR	Q
4	ZygaenaFil_C1	ZygaenaFil_C1 Average coverage: 50.567,44	9417	90764	624	474	67	59	67.4	28059	1	1	1	664.394	1326.77	2	1326.78	-0.003	0	49.03	0.00021	K	LLLDEIETIIR	Q
4	ZygaenaFil_C1	ZygaenaFil_C1 Average coverage: 50.567,44	9417	90764	624	474	67	59	67.4	28060	1	1	1	664.394	1326.77	2	1326.78	-0.003	0	52.61	9.4e-05	K	LLLDEIETIIR	Q
4	ZygaenaFil_C1	ZygaenaFil_C1 Average coverage: 50.567,44	9417	90764	624	474	67	59	67.4	28061	1	1	1	664.394	1326.77	2	1326.78	-0.003	0	48.41	0.00025	K	LLLDEIETIIR	Q
4	ZygaenaFil_C1	ZygaenaFil_C1 Average coverage: 50.567,44	9417	90764	624	474	67	59	67.4	28063	1	1	1	664.394	1326.77	2	1326.78	-0.0029	0	48.19	0.00026	K	LLLDEIETIIR	Q
4	ZygaenaFil_C1	ZygaenaFil_C1 Average coverage: 50.567,44	9417	90764	624	474	67	59	67.4	28064	1	1	1	664.394	1326.77	2	1326.78	-0.0029	0	65.09	5.3e-06	K	LLLDEIETIIR	Q
4	ZygaenaFil_C1	ZygaenaFil_C1 Average coverage: 50.567,44	9417	90764	624	474	67	59	67.4	28065	1	1	1	664.394	1326.77	2	1326.78	-0.0028	0	65.36	5e-06	K	LLLDEIETIIR	Q
4	ZygaenaFil_C1	ZygaenaFil_C1 Average coverage: 50.567,44	9417	90764	624	474	67	59	67.4	28066	1	1	1	664.394	1326.77	2	1326.78	-0.0028	0	51.86	0.00011	K	LLLDEIETIIR	Q
4	ZygaenaFil_C1	ZygaenaFil_C1 Average coverage: 50.567,44	9417	90764	624	474	67	59	67.4	28069	1	1	1	664.394	1326.77	2	1326.78	-0.0027	0	51.77	0.00011	K	LLLDEIETIIR	Q
4	ZygaenaFil_C1	ZygaenaFil_C1 Average coverage: 50.567,44	9417	90764	624	474	67	59	67.4	28070	1	1	1	664.394	1326.77	2	1326.78	-0.0026	0	64.72	5.8e-06	K	LLLDEIETIIR	Q
4	ZygaenaFil_C1	ZygaenaFil_C1 Average coverage: 50.567,44	9417	90764	624	474	67	59	67.4	28073	1	1	1	664.394	1326.77	2	1326.78	-0.0025	0	56.44	3.9e-05	K	LLLDEIETIIR	Q
4	ZygaenaFil_C1	ZygaenaFil_C1 Average coverage: 50.567,44	9417	90764	624	474	67	59	67.4	28076	1	1	1	664.394	1326.77	2	1326.78	-0.0024	0	51.52	0.00012	K	LLLDEIETIIR	Q
4	ZygaenaFil_C1	ZygaenaFil_C1 Average coverage: 50.567,44	9417	90764	624	474	67	59	67.4	28800	1	1	1	679.328	1356.64	2	1356.65	-0.0045	0	41.84	0.00013	R	VLGYSYYNNHK	F
4	ZygaenaFil_C1	ZygaenaFil_C1 Average coverage: 50.567,44	9417	90764	624	474	67	59	67.4	28959	1	1	1	454.242	1359.7	3	1359.71	-0.0066	1	45.9	0.001	R	QKRPDTMMVVR	Q
4	ZygaenaFil_C1	ZygaenaFil_C1 Average coverage: 50.567,44	9417	90764	624	474	67	59	67.4	28963	1	1	1	454.243	1359.71	3	1359.71	-0.0056	1	31.09	0.0027	R	QKRPDTMMVVR	Q
4	ZygaenaFil_C1	ZygaenaFil_C1 Average coverage: 50.567,44	9417	90764	624	474	67	59	67.4	28968	1	1	1	454.243	1359.71	3	1359.71	-0.0048	1	43.73	0.00025	R	QKRPDTMMVVR	Q
4	ZygaenaFil_C1	ZygaenaFil_C1 Average coverage: 50.567,44	9417	90764	624	474	67	59	67.4	28975	1	1	1	454.243	1359.71	3	1359.71	-0.0042	1	32.49	0.0046	R	QKRPDTMMVVR	Q
4	ZygaenaFil_C1	ZygaenaFil_C1 Average coverage: 50.567,44	9417	90764	624	474	67	59	67.4	28978	1	1	1	680.861	1359.71	2	1359.71	-0.0041	1	56.74	9.2e-05	R	QKRPDTMMVVR	Q
4	ZygaenaFil_C1	ZygaenaFil_C1 Average coverage: 50.567,44	9417	90764	624	474	67	59	67.4	28987	1	1	1	454.243	1359.71	3	1359.71	-0.0036	1	33.06	0.0026	R	QKRPDTMMVVR	Q
4	ZygaenaFil_C1	ZygaenaFil_C1 Average coverage: 50.567,44	9417	90764	624	474	67	59	67.4	29106	1	1	1	683.326	1364.64	2	1364.64	-0.0055	0	47.14	0.00013	R	DTMLMGVDNITR	I
4	ZygaenaFil_C1	ZygaenaFil_C1 Average coverage: 50.567,44	9417	90764	624	474	67	59	67.4	29107	1	1	1	455.887	1364.64	3	1364.64	-0.0052	0	38.72	0.0047	R	DTMLMGVDNITR	I
4	ZygaenaFil_C1	ZygaenaFil_C1 Average coverage: 50.567,44	9417	90764	624	474	67	59	67.4	29108	1	1	1	683.327	1364.64	2	1364.64	-0.0044	0	44.43	6.8e-05	R	DTMLMGVDNITR	I
4	ZygaenaFil_C1	ZygaenaFil_C1 Average coverage: 50.567,44	9417	90764	624	474	67	59	67.4	29109	1	1	1	683.327	1364.64	2	1364.64	-0.0043	0	30.32	0.0014	R	DTMLMGVDNITR	I
4	ZygaenaFil_C1	ZygaenaFil_C1 Average coverage: 50.567,44	9417	90764	624	474	67	59	67.4	29111	1	1	1	683.327	1364.64	2	1364.64	-0.004	0	33.01	0.0008	R	DTMLMGVDNITR	I
4	ZygaenaFil_C1	ZygaenaFil_C1 Average coverage: 50.567,44	9417	90764	624	474	67	59	67.4	29112	1	1	1	683.327	1364.64	2	1364.64	-0.0039	0	37.22	0.00032	R	DTMLMGVDNITR	I
4	ZygaenaFil_C1	ZygaenaFil_C1 Average coverage: 50.567,44	9417	90764	624	474	67	59	67.4	29113	1	1	1	683.327	1364.64	2	1364.64	-0.0039	0	48.5	2.8e-05	R	DTMLMGVDNITR	I
4	ZygaenaFil_C1	ZygaenaFil_C1 Average coverage: 50.567,44	9417	90764	624	474	67	59	67.4	29114	1	1	1	683.327	1364.64	2	1364.64	-0.0038	0	33.07	0.00079	R	DTMLMGVDNITR	I
4	ZygaenaFil_C1	ZygaenaFil_C1 Average coverage: 50.567,44	9417	90764	624	474	67	59	67.4	29115	1	1	1	683.327	1364.64	2	1364.64	-0.0036	0	33.45	0.0015	R	DTMLMGVDNITR	I
4	ZygaenaFil_C1	ZygaenaFil_C1 Average coverage: 50.567,44	9417	90764	624	474	67	59	67.4	29116	1	1	1	683.327	1364.64	2	1364.64	-0.0031	0	64.38	3.7e-06	R	DTMLMGVDNITR	I
4	ZygaenaFil_C1	ZygaenaFil_C1 Average coverage: 50.567,44	9417	90764	624	474	67	59	67.4	29117	1	1	1	683.327	1364.64	2	1364.64	-0.0027	0	33.18	0.00077	R	DTMLMGVDNITR	I
4	ZygaenaFil_C1	ZygaenaFil_C1 Average coverage: 50.567,44	9417	90764	624	474	67	59	67.4	29360	1	1	1	685.91	1369.81	2	1369.81	-0.003	1	64.71	1.9e-06	K	AVDAVVRVFIGPK	Y
4	ZygaenaFil_C1	ZygaenaFil_C1 Average coverage: 50.567,44	9417	90764	624	474	67	59	67.4	29482	1	1	1	459.575	1375.7	3	1375.71	-0.0049	1	33.89	0.018	R	QKRPDTMMVVR	Q
4	ZygaenaFil_C1	ZygaenaFil_C1 Average coverage: 50.567,44	9417	90764	624	474	67	59	67.4	29519	1	1	1	688.859	1375.7	2	1375.71	-0.0023	1	37.05	0.0062	R	QKRPDTMMVVR	Q
4	ZygaenaFil_C1	ZygaenaFil_C1 Average coverage: 50.567,44	9417	90764	624	474	67	59	67.4	30103	1	1	1	699.321	1396.63	2	1396.63	-0.0062	0	43.65	0.00013	R	DTMLMGVDNITR	I
4	ZygaenaFil_C1	ZygaenaFil_C1 Average coverage: 50.567,44	9417	90764	624	474	67	59	67.4	30104	1	1	1	699.322	1396.63	2	1396.63	-0.004	0	36.02	0.0059	R	DTMLMGVDNITR	I
4	ZygaenaFil_C1	ZygaenaFil_C1 Average coverage: 50.567,44	9417	90764	624	474	67	59	67.4	30419	1	1	1	705.877	1409.74	2	1409.74	-0.005	1	30.18	0.0018	K	IRLPNGEEMPVR	V
4	ZygaenaFil_C1	ZygaenaFil_C1 Average coverage: 50.567,44	9417	90764	624	474	67	59	67.4	30428	1	1	1	705.877	1409.74	2	1409.74	-0.0048	1	38.82	0.00053	K	IRLPNGEEMPVR	V
4	ZygaenaFil_C1	ZygaenaFil_C1 Average coverage: 50.567,44	9417	90764	624	474	67	59	67.4	30429	1	1	1	705.877	1409.74	2	1409.74	-0.0048	1	35.7	0.0014	K	IRLPNGEEMPVR	V
4	ZygaenaFil_C1	ZygaenaFil_C1 Average coverage: 50.567,44	9417	90764	624	474	67	59	67.4	30435	1	1	1	705.877	1409.74	2	1409.74	-0.0047	1	35.86	0.0015	K	IRLPNGEEMPVR	V
4	ZygaenaFil_C1	ZygaenaFil_C1 Average coverage: 50.567,44	9417	90764	624	474	67	59	67.4	30440	1	1	1	470.921	1409.74	3	1409.74	-0.0046	1	38.2	0.00034	K	IRLPNGEEMPVR	V
4	ZygaenaFil_C1	ZygaenaFil_C1 Average coverage: 50.567,44	9417	90764	624	474	67	59	67.4	30447	1	1	1	470.921	1409.74	3	1409.74	-0.0043	1	47.61	0.00014	K	IRLPNGEEMPVR	V
4	ZygaenaFil_C1	ZygaenaFil_C1 Average coverage: 50.567,44	9417	90764	624	474	67	59	67.4	30457	1	1	1	470.921	1409.74	3	1409.74	-0.0038	1	40.52	0.00038	K	IRLPNGEEMPVR	V
4	ZygaenaFil_C1	ZygaenaFil_C1 Average coverage: 50.567,44	9417	90764	624	474	67	59	67.4	30469	1	1	1	470.921	1409.74	3	1409.74	-0.0037	1	47.55	6.2e-05	K	IRLPNGEEMPVR	V
4	ZygaenaFil_C1	ZygaenaFil_C1 Average coverage: 50.567,44	9417	90764	624	474	67	59	67.4	30470	1	1	1	470.921	1409.74	3	1409.74	-0.0036	1	43.99	0.00017	K	IRLPNGEEMPVR	V
4	ZygaenaFil_C1	ZygaenaFil_C1 Average coverage: 50.567,44	9417	90764	624	474	67	59	67.4	30479	1	1	1	705.878	1409.74	2	1409.74	-0.0027	1	37.79	0.0071	K	IRLPNGEEMPVR	V
4	ZygaenaFil_C1	ZygaenaFil_C1 Average coverage: 50.567,44	9417	90764	624	474	67	59	67.4	30481	1	1	1	470.921	1409.74	3	1409.74	-0.0026	1	30.2	0.0035	K	IRLPNGEEMPVR	V
4	ZygaenaFil_C1	ZygaenaFil_C1 Average coverage: 50.567,44	9417	90764	624	474	67	59	67.4	30485	1	1	1	470.922	1409.74	3	1409.74	-0.002	1	51.11	0.00025	K	IRLPNGEEMPVR	V
4	ZygaenaFil_C1	ZygaenaFil_C1 Average coverage: 50.567,44	9417	90764	624	474	67	59	67.4	30902	1	1	1	476.251	1425.73	3	1425.74	-0.0091	1	44.76	0.00034	K	IRLPNGEEMPVR	V
4	ZygaenaFil_C1	ZygaenaFil_C1 Average coverage: 50.567,44	9417	90764	624	474	67	59	67.4	30903	1	1	1	476.251	1425.73	3	1425.74	-0.0088	1	35.48	0.0025	K	IRLPNGEEMPVR	V
4	ZygaenaFil_C1	ZygaenaFil_C1 Average coverage: 50.567,44	9417	90764	624	474	67	59	67.4	30905	1	1	1	476.252	1425.73	3	1425.74	-0.0065	1	39.19	0.00058	K	IRLPNGEEMPVR	V
4	ZygaenaFil_C1	ZygaenaFil_C1 Average coverage: 50.567,44	9417	90764	624	474	67	59	67.4	30909	1	1	1	476.252	1425.73	3	1425.74	-0.005	1	35.03	0.0039	K	IRLPNGEEMPVR	V
4	ZygaenaFil_C1	ZygaenaFil_C1 Average coverage: 50.567,44	9417	90764	624	474	67	59	67.4	30920	1	1	1	476.253	1425.74	3	1425.74	-0.0038	1	40.52	0.0007	K	IRLPNGEEMPVR	V
4	ZygaenaFil_C1	ZygaenaFil_C1 Average coverage: 50.567,44	9417	90764	624	474	67	59	67.4	31919	1	1	1	721.847	1441.68	2	1441.68	-0.0046	1	38.22	0.00026	R	VFIGPKYDCMGR	L
4	ZygaenaFil_C1	ZygaenaFil_C1 Average coverage: 50.567,44	9417	90764	624	474	67	59	67.4	32059	1	1	1	724.383	1446.75	2	1446.76	-0.0053	0	65.35	7.5e-07	R	AGLLMNGVDVTVMK	E
4	ZygaenaFil_C1	ZygaenaFil_C1 Average coverage: 50.567,44	9417	90764	624	474	67	59	67.4	32063	1	1	1	724.384	1446.75	2	1446.76	-0.0048	0	70.5	2.9e-06	R	AGLLMNGVDVTVMK	E
4	ZygaenaFil_C1	ZygaenaFil_C1 Average coverage: 50.567,44	9417	90764	624	474	67	59	67.4	32065	1	1	1	724.384	1446.75	2	1446.76	-0.0047	0	44.93	0.00019	R	AGLLMNGVDVTVMK	E
4	ZygaenaFil_C1	ZygaenaFil_C1 Average coverage: 50.567,44	9417	90764	624	474	67	59	67.4	32075	1	1	1	483.259	1446.75	3	1446.76	-0.0037	0	31.6	0.0011	R	AGLLMNGVDVTVMK	E
4	ZygaenaFil_C1	ZygaenaFil_C1 Average coverage: 50.567,44	9417	90764	624	474	67	59	67.4	32609	1	1	1	486.233	1455.68	3	1455.68	-0.0055	0	30.54	0.0014	R	HDMVEIDSFVHK	L
4	ZygaenaFil_C1	ZygaenaFil_C1 Average coverage: 50.567,44	9417	90764	624	474	67	59	67.4	32611	1	1	1	728.846	1455.68	2	1455.68	-0.0047	0	71.68	1.9e-07	R	HDMVEIDSFVHK	L
4	ZygaenaFil_C1	ZygaenaFil_C1 Average coverage: 50.567,44	9417	90764	624	474	67	59	67.4	32617	1	1	1	728.846	1455.68	2	1455.68	-0.0031	0	36.6	0.00037	R	HDMVEIDSFVHK	L
4	ZygaenaFil_C1	ZygaenaFil_C1 Average coverage: 50.567,44	9417	90764	624	474	67	59	67.4	32948	1	1	1	488.246	1461.72	3	1461.72	-0.0047	0	39.1	0.00022	K	FTYLPTALDMYK	T
4	ZygaenaFil_C1	ZygaenaFil_C1 Average coverage: 50.567,44	9417	90764	624	474	67	59	67.4	32969	1	1	1	732.381	1462.75	2	1462.75	-0.0053	0	49.72	3.5e-05	R	AGLLMNGVDVTVMK	E
4	ZygaenaFil_C1	ZygaenaFil_C1 Average coverage: 50.567,44	9417	90764	624	474	67	59	67.4	33038	1	1	1	489.27	1464.79	3	1464.79	-0.0058	0	54.9	7.1e-06	R	IILGGINISHDDAK	V
4	ZygaenaFil_C1	ZygaenaFil_C1 Average coverage: 50.567,44	9417	90764	624	474	67	59	67.4	33041	1	1	1	733.402	1464.79	2	1464.79	-0.0043	0	46.39	4.5e-05	R	IILGGINISHDDAK	V
4	ZygaenaFil_C1	ZygaenaFil_C1 Average coverage: 50.567,44	9417	90764	624	474	67	59	67.4	33044	1	1	1	489.271	1464.79	3	1464.79	-0.0036	0	44.1	7.3e-05	R	IILGGINISHDDAK	V
4	ZygaenaFil_C1	ZygaenaFil_C1 Average coverage: 50.567,44	9417	90764	624	474	67	59	67.4	33227	1	1	1	736.844	1471.67	2	1471.68	-0.0025	0	33.5	0.00072	R	HDMVEIDSFVHK	L
4	ZygaenaFil_C1	ZygaenaFil_C1 Average coverage: 50.567,44	9417	90764	624	474	67	59	67.4	33533	1	1	1	737.874	1473.73	2	1473.74	-0.0072	1	55.26	6.6e-06	K	IHDKNTVVFDMR	K
4	ZygaenaFil_C1	ZygaenaFil_C1 Average coverage: 50.567,44	9417	90764	624	474	67	59	67.4	33541	1	1	1	492.253	1473.74	3	1473.74	-0.0021	1	58.73	4.5e-05	K	IHDKNTVVFDMR	K
4	ZygaenaFil_C1	ZygaenaFil_C1 Average coverage: 50.567,44	9417	90764	624	474	67	59	67.4	33617	1	1	1	739.868	1477.72	2	1477.73	-0.006	1	31.92	0.001	R	DTMLMGVDNITRI	-
4	ZygaenaFil_C1	ZygaenaFil_C1 Average coverage: 50.567,44	9417	90764	624	474	67	59	67.4	33618	1	1	1	739.868	1477.72	2	1477.73	-0.0049	1	32.36	0.00095	R	DTMLMGVDNITRI	-
4	ZygaenaFil_C1	ZygaenaFil_C1 Average coverage: 50.567,44	9417	90764	624	474	67	59	67.4	33619	1	1	1	739.869	1477.72	2	1477.73	-0.004	1	38.35	0.00025	R	DTMLMGVDNITRI	-
4	ZygaenaFil_C1	ZygaenaFil_C1 Average coverage: 50.567,44	9417	90764	624	474	67	59	67.4	33620	1	1	1	739.869	1477.72	2	1477.73	-0.0039	1	32.33	0.0026	R	DTMLMGVDNITRI	-
4	ZygaenaFil_C1	ZygaenaFil_C1 Average coverage: 50.567,44	9417	90764	624	474	67	59	67.4	33621	1	1	1	739.869	1477.72	2	1477.73	-0.0032	1	47.61	3.4e-05	R	DTMLMGVDNITRI	-
4	ZygaenaFil_C1	ZygaenaFil_C1 Average coverage: 50.567,44	9417	90764	624	474	67	59	67.4	34463	1	1	1	503.284	1506.83	3	1506.84	-0.0068	1	47.64	5.6e-05	R	NFLATFKLGMLPR	N
4	ZygaenaFil_C1	ZygaenaFil_C1 Average coverage: 50.567,44	9417	90764	624	474	67	59	67.4	34465	1	1	1	754.424	1506.83	2	1506.84	-0.0054	1	49.99	0.00025	R	NFLATFKLGMLPR	N
4	ZygaenaFil_C1	ZygaenaFil_C1 Average coverage: 50.567,44	9417	90764	624	474	67	59	67.4	34467	1	1	1	754.425	1506.83	2	1506.84	-0.0035	1	45.9	0.00063	R	NFLATFKLGMLPR	N
4	ZygaenaFil_C1	ZygaenaFil_C1 Average coverage: 50.567,44	9417	90764	624	474	67	59	67.4	34468	1	1	1	754.425	1506.83	2	1506.84	-0.0032	1	43.09	0.0012	R	NFLATFKLGMLPR	N
4	ZygaenaFil_C1	ZygaenaFil_C1 Average coverage: 50.567,44	9417	90764	624	474	67	59	67.4	34567	1	1	1	756.908	1511.8	2	1511.81	-0.0046	1	57.89	3.7e-06	R	VNDVKVVNENNIR	E
4	ZygaenaFil_C1	ZygaenaFil_C1 Average coverage: 50.567,44	9417	90764	624	474	67	59	67.4	34568	1	1	1	756.908	1511.8	2	1511.81	-0.0046	1	68.81	4.2e-06	R	VNDVKVVNENNIR	E
4	ZygaenaFil_C1	ZygaenaFil_C1 Average coverage: 50.567,44	9417	90764	624	474	67	59	67.4	34569	1	1	1	504.941	1511.8	3	1511.81	-0.0036	1	31.09	0.0016	R	VNDVKVVNENNIR	E
4	ZygaenaFil_C1	ZygaenaFil_C1 Average coverage: 50.567,44	9417	90764	624	474	67	59	67.4	36384	1	1	1	528.976	1583.91	3	1583.91	-0.0061	1	38.5	0.0023	R	EKLLLDEIETIIR	Q
4	ZygaenaFil_C1	ZygaenaFil_C1 Average coverage: 50.567,44	9417	90764	624	474	67	59	67.4	36385	1	1	1	528.976	1583.91	3	1583.91	-0.006	1	30.39	0.015	R	EKLLLDEIETIIR	Q
4	ZygaenaFil_C1	ZygaenaFil_C1 Average coverage: 50.567,44	9417	90764	624	474	67	59	67.4	36386	1	1	1	792.961	1583.91	2	1583.91	-0.0059	1	38.04	0.0026	R	EKLLLDEIETIIR	Q
4	ZygaenaFil_C1	ZygaenaFil_C1 Average coverage: 50.567,44	9417	90764	624	474	67	59	67.4	36392	1	1	1	792.961	1583.91	2	1583.91	-0.0054	1	58.62	2.3e-05	R	EKLLLDEIETIIR	Q
4	ZygaenaFil_C1	ZygaenaFil_C1 Average coverage: 50.567,44	9417	90764	624	474	67	59	67.4	36394	1	1	1	792.961	1583.91	2	1583.91	-0.0052	1	43.43	0.00071	R	EKLLLDEIETIIR	Q
4	ZygaenaFil_C1	ZygaenaFil_C1 Average coverage: 50.567,44	9417	90764	624	474	67	59	67.4	36409	1	1	1	528.977	1583.91	3	1583.91	-0.0044	1	44.36	0.0006	R	EKLLLDEIETIIR	Q
4	ZygaenaFil_C1	ZygaenaFil_C1 Average coverage: 50.567,44	9417	90764	624	474	67	59	67.4	36410	1	1	1	792.962	1583.91	2	1583.91	-0.0043	1	47.26	0.00031	R	EKLLLDEIETIIR	Q
4	ZygaenaFil_C1	ZygaenaFil_C1 Average coverage: 50.567,44	9417	90764	624	474	67	59	67.4	36412	1	1	1	792.962	1583.91	2	1583.91	-0.0042	1	68.04	2.6e-06	R	EKLLLDEIETIIR	Q
4	ZygaenaFil_C1	ZygaenaFil_C1 Average coverage: 50.567,44	9417	90764	624	474	67	59	67.4	36417	1	1	1	792.962	1583.91	2	1583.91	-0.004	1	59.81	1.7e-05	R	EKLLLDEIETIIR	Q
4	ZygaenaFil_C1	ZygaenaFil_C1 Average coverage: 50.567,44	9417	90764	624	474	67	59	67.4	36419	1	1	1	528.977	1583.91	3	1583.91	-0.0038	1	37.72	0.0026	R	EKLLLDEIETIIR	Q
4	ZygaenaFil_C1	ZygaenaFil_C1 Average coverage: 50.567,44	9417	90764	624	474	67	59	67.4	36424	1	1	1	528.977	1583.91	3	1583.91	-0.0033	1	34.2	0.006	R	EKLLLDEIETIIR	Q
4	ZygaenaFil_C1	ZygaenaFil_C1 Average coverage: 50.567,44	9417	90764	624	474	67	59	67.4	36427	1	1	1	528.977	1583.91	3	1583.91	-0.0031	1	46.9	0.00034	R	EKLLLDEIETIIR	Q
4	ZygaenaFil_C1	ZygaenaFil_C1 Average coverage: 50.567,44	9417	90764	624	474	67	59	67.4	36432	1	1	1	528.978	1583.91	3	1583.91	-0.0022	1	37.6	0.0029	R	EKLLLDEIETIIR	Q
4	ZygaenaFil_C1	ZygaenaFil_C1 Average coverage: 50.567,44	9417	90764	624	474	67	59	67.4	36433	1	1	1	792.963	1583.91	2	1583.91	-0.0022	1	54.79	5.5e-05	R	EKLLLDEIETIIR	Q
4	ZygaenaFil_C1	ZygaenaFil_C1 Average coverage: 50.567,44	9417	90764	624	474	67	59	67.4	37439	1	1	1	815.934	1629.85	2	1629.86	-0.0059	1	43.15	0.00076	R	VLYFAKDFDIMIR	T
4	ZygaenaFil_C1	ZygaenaFil_C1 Average coverage: 50.567,44	9417	90764	624	474	67	59	67.4	37442	1	1	1	544.292	1629.85	3	1629.86	-0.0051	1	61.78	7.2e-06	R	VLYFAKDFDIMIR	T
4	ZygaenaFil_C1	ZygaenaFil_C1 Average coverage: 50.567,44	9417	90764	624	474	67	59	67.4	37448	1	1	1	815.935	1629.86	2	1629.86	-0.0031	1	54.91	6.6e-05	R	VLYFAKDFDIMIR	T
4	ZygaenaFil_C1	ZygaenaFil_C1 Average coverage: 50.567,44	9417	90764	624	474	67	59	67.4	37858	1	1	1	823.931	1645.85	2	1645.85	-0.0057	1	68.23	4e-07	R	VLYFAKDFDIMIR	T
4	ZygaenaFil_C1	ZygaenaFil_C1 Average coverage: 50.567,44	9417	90764	624	474	67	59	67.4	38122	1	1	1	828.881	1655.75	2	1655.75	-0.0036	0	60.63	2.1e-06	R	HIDHTHFFTENMK	F
4	ZygaenaFil_C1	ZygaenaFil_C1 Average coverage: 50.567,44	9417	90764	624	474	67	59	67.4	38601	1	1	1	418.942	1671.74	4	1671.75	-0.0057	0	36.27	0.00076	R	HIDHTHFFTENMK	F
4	ZygaenaFil_C1	ZygaenaFil_C1 Average coverage: 50.567,44	9417	90764	624	474	67	59	67.4	39338	1	1	1	848.937	1695.86	2	1695.86	-0.0013	1	31.39	0.0072	R	LPNGEEMPVRVNDVK	V
4	ZygaenaFil_C1	ZygaenaFil_C1 Average coverage: 50.567,44	9417	90764	624	474	67	59	67.4	39433	1	1	1	850.48	1698.95	2	1698.95	-0.0064	1	121.26	1.4e-11	R	VSIDVLSEKAVDAVVR	V
4	ZygaenaFil_C1	ZygaenaFil_C1 Average coverage: 50.567,44	9417	90764	624	474	67	59	67.4	39434	1	1	1	850.48	1698.95	2	1698.95	-0.0054	1	51.75	1.4e-05	R	VSIDVLSEKAVDAVVR	V
4	ZygaenaFil_C1	ZygaenaFil_C1 Average coverage: 50.567,44	9417	90764	624	474	67	59	67.4	39435	1	1	1	567.323	1698.95	3	1698.95	-0.004	1	52.25	1.3e-05	R	VSIDVLSEKAVDAVVR	V
4	ZygaenaFil_C1	ZygaenaFil_C1 Average coverage: 50.567,44	9417	90764	624	474	67	59	67.4	39770	1	1	1	857.465	1712.92	2	1712.92	-0.0045	1	76.31	6.2e-07	R	DGTVIELKKPEDIEK	L
4	ZygaenaFil_C1	ZygaenaFil_C1 Average coverage: 50.567,44	9417	90764	624	474	67	59	67.4	39771	1	1	1	857.465	1712.92	2	1712.92	-0.0041	1	78.86	3.5e-07	R	DGTVIELKKPEDIEK	L
4	ZygaenaFil_C1	ZygaenaFil_C1 Average coverage: 50.567,44	9417	90764	624	474	67	59	67.4	39805	1	1	1	858.445	1714.88	2	1714.88	-0.007	0	42.67	0.00023	R	HGEVVMYATQQLLAR	L
4	ZygaenaFil_C1	ZygaenaFil_C1 Average coverage: 50.567,44	9417	90764	624	474	67	59	67.4	39815	1	1	1	858.445	1714.88	2	1714.88	-0.0066	0	54.45	5e-05	R	HGEVVMYATQQLLAR	L
4	ZygaenaFil_C1	ZygaenaFil_C1 Average coverage: 50.567,44	9417	90764	624	474	67	59	67.4	39817	1	1	1	572.633	1714.88	3	1714.88	-0.0064	0	65.01	8e-07	R	HGEVVMYATQQLLAR	L
4	ZygaenaFil_C1	ZygaenaFil_C1 Average coverage: 50.567,44	9417	90764	624	474	67	59	67.4	39821	1	1	1	572.633	1714.88	3	1714.88	-0.0063	0	39.81	0.00035	R	HGEVVMYATQQLLAR	L
4	ZygaenaFil_C1	ZygaenaFil_C1 Average coverage: 50.567,44	9417	90764	624	474	67	59	67.4	39822	1	1	1	572.633	1714.88	3	1714.88	-0.0062	0	31.35	0.0011	R	HGEVVMYATQQLLAR	L
4	ZygaenaFil_C1	ZygaenaFil_C1 Average coverage: 50.567,44	9417	90764	624	474	67	59	67.4	39834	1	1	1	572.633	1714.88	3	1714.88	-0.0059	0	67.04	2.5e-06	R	HGEVVMYATQQLLAR	L
4	ZygaenaFil_C1	ZygaenaFil_C1 Average coverage: 50.567,44	9417	90764	624	474	67	59	67.4	39839	1	1	1	572.633	1714.88	3	1714.88	-0.0059	0	37.47	0.0008	R	HGEVVMYATQQLLAR	L
4	ZygaenaFil_C1	ZygaenaFil_C1 Average coverage: 50.567,44	9417	90764	624	474	67	59	67.4	39840	1	1	1	572.633	1714.88	3	1714.88	-0.0059	0	57.29	8.2e-06	R	HGEVVMYATQQLLAR	L
4	ZygaenaFil_C1	ZygaenaFil_C1 Average coverage: 50.567,44	9417	90764	624	474	67	59	67.4	39846	1	1	1	572.633	1714.88	3	1714.88	-0.0057	0	41.08	0.00066	R	HGEVVMYATQQLLAR	L
4	ZygaenaFil_C1	ZygaenaFil_C1 Average coverage: 50.567,44	9417	90764	624	474	67	59	67.4	39847	1	1	1	858.446	1714.88	2	1714.88	-0.0057	0	83.62	8.7e-08	R	HGEVVMYATQQLLAR	L
4	ZygaenaFil_C1	ZygaenaFil_C1 Average coverage: 50.567,44	9417	90764	624	474	67	59	67.4	39850	1	1	1	572.633	1714.88	3	1714.88	-0.0056	0	54.96	4.2e-05	R	HGEVVMYATQQLLAR	L
4	ZygaenaFil_C1	ZygaenaFil_C1 Average coverage: 50.567,44	9417	90764	624	474	67	59	67.4	39855	1	1	1	572.633	1714.88	3	1714.88	-0.0055	0	58.73	1.4e-05	R	HGEVVMYATQQLLAR	L
4	ZygaenaFil_C1	ZygaenaFil_C1 Average coverage: 50.567,44	9417	90764	624	474	67	59	67.4	39856	1	1	1	572.633	1714.88	3	1714.88	-0.0055	0	37.48	0.00054	R	HGEVVMYATQQLLAR	L
4	ZygaenaFil_C1	ZygaenaFil_C1 Average coverage: 50.567,44	9417	90764	624	474	67	59	67.4	39881	1	1	1	858.446	1714.88	2	1714.88	-0.0051	0	51.3	3.3e-05	R	HGEVVMYATQQLLAR	L
[truncated: 2,546 more rows]

## Sheet: full data Cytes
prot_hit_num	prot_acc	prot_desc	prot_score	prot_mass	prot_matches	prot_matches_sig	prot_sequences	prot_sequences_sig	prot_cover	pep_query	pep_rank	pep_isbold	pep_isunique	pep_exp_mz	pep_exp_mr	pep_exp_z	pep_calc_mr	pep_delta	pep_miss	pep_score	pep_expect	pep_res_before	pep_seq	pep_res_after	pep_var_mod	pep_var_mod_pos	pep_summed_mod_pos	pep_local_mod_pos	pep_scan_title
1	ZygaenaFil_C1	ZygaenaFil_C1 Average coverage: 50.567,44	2520	90764	207	147	41	33	50.7	6884	1	1	1	420.733	839.452	2	839.454	-0.0027	0	31.99	0.017	R	NFLATFK	L					Cyten1_2.21353.21353.2 File:~Cyten1_2.raw~, NativeID:~controllerType=0 controllerNumber=1 scan=21353~
1	ZygaenaFil_C1	ZygaenaFil_C1 Average coverage: 50.567,44	2520	90764	207	147	41	33	50.7	6925	1	1	1	420.733	839.452	2	839.454	-0.0023	0	38.46	0.0038	R	NFLATFK	L					Cyten3_2.15723.15723.2 File:~Cyten3_2.raw~, NativeID:~controllerType=0 controllerNumber=1 scan=15723~
1	ZygaenaFil_C1	ZygaenaFil_C1 Average coverage: 50.567,44	2520	90764	207	147	41	33	50.7	6947	1	1	1	420.733	839.452	2	839.454	-0.0017	0	30.49	0.022	R	NFLATFK	L					Cyten3_2.15889.15889.2 File:~Cyten3_2.raw~, NativeID:~controllerType=0 controllerNumber=1 scan=15889~
1	ZygaenaFil_C1	ZygaenaFil_C1 Average coverage: 50.567,44	2520	90764	207	147	41	33	50.7	7792	1	1	1	437.747	873.479	2	873.481	-0.0022	0	37.51	0.012	R	DGTVIELK	K					Cyten1_2.17160.17160.2 File:~Cyten1_2.raw~, NativeID:~controllerType=0 controllerNumber=1 scan=17160~
1	ZygaenaFil_C1	ZygaenaFil_C1 Average coverage: 50.567,44	2520	90764	207	147	41	33	50.7	12404	1	1	1	495.278	988.541	2	988.544	-0.003	0	33.31	0.0031	R	VSIDVLSEK	A					Cyten2_2.19191.19191.2 File:~Cyten2_2.raw~, NativeID:~controllerType=0 controllerNumber=1 scan=19191~
1	ZygaenaFil_C1	ZygaenaFil_C1 Average coverage: 50.567,44	2520	90764	207	147	41	33	50.7	12405	1	1	1	495.278	988.541	2	988.544	-0.003	0	46.5	0.00026	R	VSIDVLSEK	A					Cyten1_2.19455.19455.2 File:~Cyten1_2.raw~, NativeID:~controllerType=0 controllerNumber=1 scan=19455~
1	ZygaenaFil_C1	ZygaenaFil_C1 Average coverage: 50.567,44	2520	90764	207	147	41	33	50.7	13719	1	1	1	341.87	1022.59	3	1022.59	-0.0032	1	31.58	0.0011	K	FVDVKIFR	K					Cyten2_2.19811.19811.3 File:~Cyten2_2.raw~, NativeID:~controllerType=0 controllerNumber=1 scan=19811~
1	ZygaenaFil_C1	ZygaenaFil_C1 Average coverage: 50.567,44	2520	90764	207	147	41	33	50.7	14039	1	1	1	517.262	1032.51	2	1032.51	-0.0032	0	33.26	0.0038	R	EEIDFPGVK	V					Cyten1_2.20853.20853.2 File:~Cyten1_2.raw~, NativeID:~controllerType=0 controllerNumber=1 scan=20853~
1	ZygaenaFil_C1	ZygaenaFil_C1 Average coverage: 50.567,44	2520	90764	207	147	41	33	50.7	14041	1	1	1	517.263	1032.51	2	1032.51	-0.0022	0	33.61	0.0041	R	EEIDFPGVK	V					Cyten2_2.20223.20223.2 File:~Cyten2_2.raw~, NativeID:~controllerType=0 controllerNumber=1 scan=20223~
1	ZygaenaFil_C1	ZygaenaFil_C1 Average coverage: 50.567,44	2520	90764	207	147	41	33	50.7	16983	1	1	1	555.29	1108.57	2	1108.57	-0.0037	1	35.11	0.0021	K	NTVVFDMRK	G					Cyten2_2.14689.14689.2 File:~Cyten2_2.raw~, NativeID:~controllerType=0 controllerNumber=1 scan=14689~
1	ZygaenaFil_C1	ZygaenaFil_C1 Average coverage: 50.567,44	2520	90764	207	147	41	33	50.7	16988	1	1	1	555.291	1108.57	2	1108.57	-0.0029	1	31.92	0.003	K	NTVVFDMRK	G					Cyten1_2.14277.14277.2 File:~Cyten1_2.raw~, NativeID:~controllerType=0 controllerNumber=1 scan=14277~
1	ZygaenaFil_C1	ZygaenaFil_C1 Average coverage: 50.567,44	2520	90764	207	147	41	33	50.7	17985	1	1	1	379.522	1135.54	3	1135.55	-0.003	0	50.04	0.00047	K	RPDTMMVVR	Q	2 Oxidation (M)	0.000011000.0			Cyten2_2.7969.7969.3 File:~Cyten2_2.raw~, NativeID:~controllerType=0 controllerNumber=1 scan=7969~
1	ZygaenaFil_C1	ZygaenaFil_C1 Average coverage: 50.567,44	2520	90764	207	147	41	33	50.7	19575	1	1	1	394.197	1179.57	3	1179.57	-0.0036	1	36.08	0.0012	K	RVDTSNMVMK	H					Cyten2_2.11833.11833.3 File:~Cyten2_2.raw~, NativeID:~controllerType=0 controllerNumber=1 scan=11833~
1	ZygaenaFil_C1	ZygaenaFil_C1 Average coverage: 50.567,44	2520	90764	207	147	41	33	50.7	20333	1	1	1	399.529	1195.57	3	1195.57	-0.003	1	38.65	0.0018	K	RVDTSNMVMK	H	Oxidation (M)	0.0000001000.0			Cyten2_2.7883.7883.3 File:~Cyten2_2.raw~, NativeID:~controllerType=0 controllerNumber=1 scan=7883~
1	ZygaenaFil_C1	ZygaenaFil_C1 Average coverage: 50.567,44	2520	90764	207	147	41	33	50.7	20391	1	1	1	599.321	1196.63	2	1196.63	-0.0034	0	39.82	0.0059	R	NEVFVHTVPR	H					Cyten1_2.14057.14057.2 File:~Cyten1_2.raw~, NativeID:~controllerType=0 controllerNumber=1 scan=14057~
1	ZygaenaFil_C1	ZygaenaFil_C1 Average coverage: 50.567,44	2520	90764	207	147	41	33	50.7	20406	1	1	1	599.321	1196.63	2	1196.63	-0.0027	0	35.79	0.014	R	NEVFVHTVPR	H					Cyten2_2.14542.14542.2 File:~Cyten2_2.raw~, NativeID:~controllerType=0 controllerNumber=1 scan=14542~
1	ZygaenaFil_C1	ZygaenaFil_C1 Average coverage: 50.567,44	2520	90764	207	147	41	33	50.7	20410	1	1	1	599.321	1196.63	2	1196.63	-0.0023	0	57.83	8.5e-05	R	NEVFVHTVPR	H					Cyten2_2.14769.14769.2 File:~Cyten2_2.raw~, NativeID:~controllerType=0 controllerNumber=1 scan=14769~
1	ZygaenaFil_C1	ZygaenaFil_C1 Average coverage: 50.567,44	2520	90764	207	147	41	33	50.7	21036	1	1	1	405.562	1213.66	3	1213.67	-0.0031	1	55.32	0.00012	K	KPEDIEKLSR	I					Cyten2_2.10395.10395.3 File:~Cyten2_2.raw~, NativeID:~controllerType=0 controllerNumber=1 scan=10395~
1	ZygaenaFil_C1	ZygaenaFil_C1 Average coverage: 50.567,44	2520	90764	207	147	41	33	50.7	24750	1	1	1	664.393	1326.77	2	1326.78	-0.0051	0	40.09	0.0018	K	LLLDEIETIIR	Q					Cyten2_2.39622.39622.2 File:~Cyten2_2.raw~, NativeID:~controllerType=0 controllerNumber=1 scan=39622~
1	ZygaenaFil_C1	ZygaenaFil_C1 Average coverage: 50.567,44	2520	90764	207	147	41	33	50.7	24752	1	1	1	664.393	1326.77	2	1326.78	-0.0051	0	44.11	0.00072	K	LLLDEIETIIR	Q					Cyten2_2.37664.37664.2 File:~Cyten2_2.raw~, NativeID:~controllerType=0 controllerNumber=1 scan=37664~
1	ZygaenaFil_C1	ZygaenaFil_C1 Average coverage: 50.567,44	2520	90764	207	147	41	33	50.7	24756	1	1	1	664.393	1326.77	2	1326.78	-0.0048	0	36.82	0.0025	K	LLLDEIETIIR	Q					Cyten3_2.25049.25049.2 File:~Cyten3_2.raw~, NativeID:~controllerType=0 controllerNumber=1 scan=25049~
1	ZygaenaFil_C1	ZygaenaFil_C1 Average coverage: 50.567,44	2520	90764	207	147	41	33	50.7	24761	1	1	1	664.393	1326.77	2	1326.78	-0.0047	0	39.27	0.0013	K	LLLDEIETIIR	Q					Cyten1_2.34586.34586.2 File:~Cyten1_2.raw~, NativeID:~controllerType=0 controllerNumber=1 scan=34586~
1	ZygaenaFil_C1	ZygaenaFil_C1 Average coverage: 50.567,44	2520	90764	207	147	41	33	50.7	24763	1	1	1	664.393	1326.77	2	1326.78	-0.0046	0	64.63	6.4e-06	K	LLLDEIETIIR	Q					Cyten2_2.37885.37885.2 File:~Cyten2_2.raw~, NativeID:~controllerType=0 controllerNumber=1 scan=37885~
1	ZygaenaFil_C1	ZygaenaFil_C1 Average coverage: 50.567,44	2520	90764	207	147	41	33	50.7	24764	1	1	1	664.393	1326.77	2	1326.78	-0.0046	0	36.7	0.004	K	LLLDEIETIIR	Q					Cyten2_2.41426.41426.2 File:~Cyten2_2.raw~, NativeID:~controllerType=0 controllerNumber=1 scan=41426~
1	ZygaenaFil_C1	ZygaenaFil_C1 Average coverage: 50.567,44	2520	90764	207	147	41	33	50.7	24767	1	1	1	664.393	1326.77	2	1326.78	-0.0046	0	51.98	0.00012	K	LLLDEIETIIR	Q					Cyten1_2.35461.35461.2 File:~Cyten1_2.raw~, NativeID:~controllerType=0 controllerNumber=1 scan=35461~
1	ZygaenaFil_C1	ZygaenaFil_C1 Average coverage: 50.567,44	2520	90764	207	147	41	33	50.7	24768	1	1	1	664.393	1326.77	2	1326.78	-0.0045	0	36.07	0.0046	K	LLLDEIETIIR	Q					Cyten3_2.25866.25866.2 File:~Cyten3_2.raw~, NativeID:~controllerType=0 controllerNumber=1 scan=25866~
1	ZygaenaFil_C1	ZygaenaFil_C1 Average coverage: 50.567,44	2520	90764	207	147	41	33	50.7	24769	1	1	1	664.393	1326.77	2	1326.78	-0.0045	0	36.45	0.0042	K	LLLDEIETIIR	Q					Cyten1_2.33700.33700.2 File:~Cyten1_2.raw~, NativeID:~controllerType=0 controllerNumber=1 scan=33700~
1	ZygaenaFil_C1	ZygaenaFil_C1 Average coverage: 50.567,44	2520	90764	207	147	41	33	50.7	24774	1	1	1	664.393	1326.77	2	1326.78	-0.0044	0	51.87	0.00012	K	LLLDEIETIIR	Q					Cyten2_2.36782.36782.2 File:~Cyten2_2.raw~, NativeID:~controllerType=0 controllerNumber=1 scan=36782~
1	ZygaenaFil_C1	ZygaenaFil_C1 Average coverage: 50.567,44	2520	90764	207	147	41	33	50.7	24781	1	1	1	664.393	1326.77	2	1326.78	-0.0043	0	56.52	4.1e-05	K	LLLDEIETIIR	Q					Cyten2_2.40226.40226.2 File:~Cyten2_2.raw~, NativeID:~controllerType=0 controllerNumber=1 scan=40226~
1	ZygaenaFil_C1	ZygaenaFil_C1 Average coverage: 50.567,44	2520	90764	207	147	41	33	50.7	24784	1	1	1	664.393	1326.77	2	1326.78	-0.0042	0	51.85	0.00012	K	LLLDEIETIIR	Q					Cyten2_2.33589.33589.2 File:~Cyten2_2.raw~, NativeID:~controllerType=0 controllerNumber=1 scan=33589~
1	ZygaenaFil_C1	ZygaenaFil_C1 Average coverage: 50.567,44	2520	90764	207	147	41	33	50.7	24785	1	1	1	664.393	1326.77	2	1326.78	-0.0042	0	48.7	0.00025	K	LLLDEIETIIR	Q					Cyten2_2.35417.35417.2 File:~Cyten2_2.raw~, NativeID:~controllerType=0 controllerNumber=1 scan=35417~
1	ZygaenaFil_C1	ZygaenaFil_C1 Average coverage: 50.567,44	2520	90764	207	147	41	33	50.7	24786	1	1	1	664.393	1326.77	2	1326.78	-0.0041	0	36.36	0.0042	K	LLLDEIETIIR	Q					Cyten1_2.36706.36706.2 File:~Cyten1_2.raw~, NativeID:~controllerType=0 controllerNumber=1 scan=36706~
1	ZygaenaFil_C1	ZygaenaFil_C1 Average coverage: 50.567,44	2520	90764	207	147	41	33	50.7	24796	1	1	1	664.393	1326.77	2	1326.78	-0.0041	0	65.1	5.7e-06	K	LLLDEIETIIR	Q					Cyten2_2.35648.35648.2 File:~Cyten2_2.raw~, NativeID:~controllerType=0 controllerNumber=1 scan=35648~
1	ZygaenaFil_C1	ZygaenaFil_C1 Average coverage: 50.567,44	2520	90764	207	147	41	33	50.7	24797	1	1	1	664.393	1326.77	2	1326.78	-0.0041	0	61.33	1.3e-05	K	LLLDEIETIIR	Q					Cyten1_2.36087.36087.2 File:~Cyten1_2.raw~, NativeID:~controllerType=0 controllerNumber=1 scan=36087~
1	ZygaenaFil_C1	ZygaenaFil_C1 Average coverage: 50.567,44	2520	90764	207	147	41	33	50.7	24798	1	1	1	664.393	1326.77	2	1326.78	-0.0041	0	36.66	0.0039	K	LLLDEIETIIR	Q					Cyten1_2.36298.36298.2 File:~Cyten1_2.raw~, NativeID:~controllerType=0 controllerNumber=1 scan=36298~
1	ZygaenaFil_C1	ZygaenaFil_C1 Average coverage: 50.567,44	2520	90764	207	147	41	33	50.7	24799	1	1	1	664.393	1326.77	2	1326.78	-0.004	0	48.44	0.00026	K	LLLDEIETIIR	Q					Cyten3_2.25584.25584.2 File:~Cyten3_2.raw~, NativeID:~controllerType=0 controllerNumber=1 scan=25584~
1	ZygaenaFil_C1	ZygaenaFil_C1 Average coverage: 50.567,44	2520	90764	207	147	41	33	50.7	24801	1	1	1	664.393	1326.77	2	1326.78	-0.004	0	36.13	0.0012	K	LLLDEIETIIR	Q					Cyten3_2.24336.24336.2 File:~Cyten3_2.raw~, NativeID:~controllerType=0 controllerNumber=1 scan=24336~
1	ZygaenaFil_C1	ZygaenaFil_C1 Average coverage: 50.567,44	2520	90764	207	147	41	33	50.7	24804	1	1	1	664.393	1326.77	2	1326.78	-0.0039	0	51.54	0.00013	K	LLLDEIETIIR	Q					Cyten1_2.35030.35030.2 File:~Cyten1_2.raw~, NativeID:~controllerType=0 controllerNumber=1 scan=35030~
1	ZygaenaFil_C1	ZygaenaFil_C1 Average coverage: 50.567,44	2520	90764	207	147	41	33	50.7	24805	1	1	1	664.393	1326.77	2	1326.78	-0.0039	0	39.8	0.0019	K	LLLDEIETIIR	Q					Cyten2_2.40025.40025.2 File:~Cyten2_2.raw~, NativeID:~controllerType=0 controllerNumber=1 scan=40025~
1	ZygaenaFil_C1	ZygaenaFil_C1 Average coverage: 50.567,44	2520	90764	207	147	41	33	50.7	24806	1	1	1	664.393	1326.77	2	1326.78	-0.0039	0	39.9	0.0013	K	LLLDEIETIIR	Q					Cyten2_2.39404.39404.2 File:~Cyten2_2.raw~, NativeID:~controllerType=0 controllerNumber=1 scan=39404~
1	ZygaenaFil_C1	ZygaenaFil_C1 Average coverage: 50.567,44	2520	90764	207	147	41	33	50.7	24807	1	1	1	664.393	1326.77	2	1326.78	-0.0038	0	52.54	0.0001	K	LLLDEIETIIR	Q					Cyten2_2.37458.37458.2 File:~Cyten2_2.raw~, NativeID:~controllerType=0 controllerNumber=1 scan=37458~
1	ZygaenaFil_C1	ZygaenaFil_C1 Average coverage: 50.567,44	2520	90764	207	147	41	33	50.7	24808	1	1	1	664.393	1326.77	2	1326.78	-0.0038	0	68.92	2.4e-06	K	LLLDEIETIIR	Q					Cyten2_2.39194.39194.2 File:~Cyten2_2.raw~, NativeID:~controllerType=0 controllerNumber=1 scan=39194~
1	ZygaenaFil_C1	ZygaenaFil_C1 Average coverage: 50.567,44	2520	90764	207	147	41	33	50.7	24809	1	1	1	664.393	1326.77	2	1326.78	-0.0038	0	51.94	0.00012	K	LLLDEIETIIR	Q					Cyten1_2.34374.34374.2 File:~Cyten1_2.raw~, NativeID:~controllerType=0 controllerNumber=1 scan=34374~
1	ZygaenaFil_C1	ZygaenaFil_C1 Average coverage: 50.567,44	2520	90764	207	147	41	33	50.7	24810	1	1	1	664.393	1326.77	2	1326.78	-0.0038	0	64.91	5.9e-06	K	LLLDEIETIIR	Q					Cyten2_2.37000.37000.2 File:~Cyten2_2.raw~, NativeID:~controllerType=0 controllerNumber=1 scan=37000~
1	ZygaenaFil_C1	ZygaenaFil_C1 Average coverage: 50.567,44	2520	90764	207	147	41	33	50.7	24811	1	1	1	664.393	1326.77	2	1326.78	-0.0038	0	39.59	0.002	K	LLLDEIETIIR	Q					Cyten1_2.37318.37318.2 File:~Cyten1_2.raw~, NativeID:~controllerType=0 controllerNumber=1 scan=37318~
1	ZygaenaFil_C1	ZygaenaFil_C1 Average coverage: 50.567,44	2520	90764	207	147	41	33	50.7	24812	1	1	1	664.393	1326.77	2	1326.78	-0.0038	0	64.84	5.8e-06	K	LLLDEIETIIR	Q					Cyten2_2.36110.36110.2 File:~Cyten2_2.raw~, NativeID:~controllerType=0 controllerNumber=1 scan=36110~
1	ZygaenaFil_C1	ZygaenaFil_C1 Average coverage: 50.567,44	2520	90764	207	147	41	33	50.7	24814	1	1	1	664.393	1326.77	2	1326.78	-0.0038	0	39.77	0.0019	K	LLLDEIETIIR	Q					Cyten1_2.37110.37110.2 File:~Cyten1_2.raw~, NativeID:~controllerType=0 controllerNumber=1 scan=37110~
1	ZygaenaFil_C1	ZygaenaFil_C1 Average coverage: 50.567,44	2520	90764	207	147	41	33	50.7	24817	1	1	1	664.393	1326.77	2	1326.78	-0.0037	0	65.22	5.3e-06	K	LLLDEIETIIR	Q					Cyten2_2.38107.38107.2 File:~Cyten2_2.raw~, NativeID:~controllerType=0 controllerNumber=1 scan=38107~
1	ZygaenaFil_C1	ZygaenaFil_C1 Average coverage: 50.567,44	2520	90764	207	147	41	33	50.7	24822	1	1	1	664.393	1326.77	2	1326.78	-0.0037	0	56.12	4.3e-05	K	LLLDEIETIIR	Q					Cyten2_2.33824.33824.2 File:~Cyten2_2.raw~, NativeID:~controllerType=0 controllerNumber=1 scan=33824~
1	ZygaenaFil_C1	ZygaenaFil_C1 Average coverage: 50.567,44	2520	90764	207	147	41	33	50.7	24824	1	1	1	664.393	1326.77	2	1326.78	-0.0037	0	56.04	4.4e-05	K	LLLDEIETIIR	Q					Cyten2_2.34492.34492.2 File:~Cyten2_2.raw~, NativeID:~controllerType=0 controllerNumber=1 scan=34492~
1	ZygaenaFil_C1	ZygaenaFil_C1 Average coverage: 50.567,44	2520	90764	207	147	41	33	50.7	24825	1	1	1	664.393	1326.77	2	1326.78	-0.0037	0	36.5	0.0032	K	LLLDEIETIIR	Q					Cyten2_2.34059.34059.2 File:~Cyten2_2.raw~, NativeID:~controllerType=0 controllerNumber=1 scan=34059~
1	ZygaenaFil_C1	ZygaenaFil_C1 Average coverage: 50.567,44	2520	90764	207	147	41	33	50.7	24830	1	1	1	664.393	1326.77	2	1326.78	-0.0036	0	52.01	0.00011	K	LLLDEIETIIR	Q					Cyten2_2.33125.33125.2 File:~Cyten2_2.raw~, NativeID:~controllerType=0 controllerNumber=1 scan=33125~
1	ZygaenaFil_C1	ZygaenaFil_C1 Average coverage: 50.567,44	2520	90764	207	147	41	33	50.7	24831	1	1	1	664.393	1326.77	2	1326.78	-0.0036	0	55.91	4.5e-05	K	LLLDEIETIIR	Q					Cyten1_2.33474.33474.2 File:~Cyten1_2.raw~, NativeID:~controllerType=0 controllerNumber=1 scan=33474~
1	ZygaenaFil_C1	ZygaenaFil_C1 Average coverage: 50.567,44	2520	90764	207	147	41	33	50.7	24834	1	1	1	664.393	1326.77	2	1326.78	-0.0036	0	55.86	4.6e-05	K	LLLDEIETIIR	Q					Cyten3_2.24495.24495.2 File:~Cyten3_2.raw~, NativeID:~controllerType=0 controllerNumber=1 scan=24495~
1	ZygaenaFil_C1	ZygaenaFil_C1 Average coverage: 50.567,44	2520	90764	207	147	41	33	50.7	24835	1	1	1	664.393	1326.77	2	1326.78	-0.0036	0	56.18	4.3e-05	K	LLLDEIETIIR	Q					Cyten1_2.35032.35032.2 File:~Cyten1_2.raw~, NativeID:~controllerType=0 controllerNumber=1 scan=35032~
1	ZygaenaFil_C1	ZygaenaFil_C1 Average coverage: 50.567,44	2520	90764	207	147	41	33	50.7	24837	1	1	1	664.393	1326.77	2	1326.78	-0.0036	0	36.17	0.0022	K	LLLDEIETIIR	Q					Cyten3_2.25731.25731.2 File:~Cyten3_2.raw~, NativeID:~controllerType=0 controllerNumber=1 scan=25731~
1	ZygaenaFil_C1	ZygaenaFil_C1 Average coverage: 50.567,44	2520	90764	207	147	41	33	50.7	24842	1	1	1	664.393	1326.77	2	1326.78	-0.0035	0	43.09	0.00087	K	LLLDEIETIIR	Q					Cyten1_2.36910.36910.2 File:~Cyten1_2.raw~, NativeID:~controllerType=0 controllerNumber=1 scan=36910~
1	ZygaenaFil_C1	ZygaenaFil_C1 Average coverage: 50.567,44	2520	90764	207	147	41	33	50.7	24843	1	1	1	664.393	1326.77	2	1326.78	-0.0035	0	55.89	4.5e-05	K	LLLDEIETIIR	Q					Cyten3_2.25452.25452.2 File:~Cyten3_2.raw~, NativeID:~controllerType=0 controllerNumber=1 scan=25452~
1	ZygaenaFil_C1	ZygaenaFil_C1 Average coverage: 50.567,44	2520	90764	207	147	41	33	50.7	24846	1	1	1	664.393	1326.77	2	1326.78	-0.0035	0	51.87	0.00011	K	LLLDEIETIIR	Q					Cyten2_2.38534.38534.2 File:~Cyten2_2.raw~, NativeID:~controllerType=0 controllerNumber=1 scan=38534~
1	ZygaenaFil_C1	ZygaenaFil_C1 Average coverage: 50.567,44	2520	90764	207	147	41	33	50.7	24847	1	1	1	664.393	1326.77	2	1326.78	-0.0035	0	55.76	4.7e-05	K	LLLDEIETIIR	Q					Cyten3_2.24916.24916.2 File:~Cyten3_2.raw~, NativeID:~controllerType=0 controllerNumber=1 scan=24916~
1	ZygaenaFil_C1	ZygaenaFil_C1 Average coverage: 50.567,44	2520	90764	207	147	41	33	50.7	24848	1	1	1	664.394	1326.77	2	1326.78	-0.0035	0	64.82	5.8e-06	K	LLLDEIETIIR	Q					Cyten2_2.37235.37235.2 File:~Cyten2_2.raw~, NativeID:~controllerType=0 controllerNumber=1 scan=37235~
1	ZygaenaFil_C1	ZygaenaFil_C1 Average coverage: 50.567,44	2520	90764	207	147	41	33	50.7	24855	1	1	1	664.394	1326.77	2	1326.78	-0.0034	0	51.91	0.00011	K	LLLDEIETIIR	Q					Cyten3_2.24639.24639.2 File:~Cyten3_2.raw~, NativeID:~controllerType=0 controllerNumber=1 scan=24639~
1	ZygaenaFil_C1	ZygaenaFil_C1 Average coverage: 50.567,44	2520	90764	207	147	41	33	50.7	24857	1	1	1	664.394	1326.77	2	1326.78	-0.0034	0	51.92	0.00011	K	LLLDEIETIIR	Q					Cyten2_2.33361.33361.2 File:~Cyten2_2.raw~, NativeID:~controllerType=0 controllerNumber=1 scan=33361~
1	ZygaenaFil_C1	ZygaenaFil_C1 Average coverage: 50.567,44	2520	90764	207	147	41	33	50.7	24862	1	1	1	664.394	1326.77	2	1326.78	-0.0033	0	39.94	0.0018	K	LLLDEIETIIR	Q					Cyten1_2.33922.33922.2 File:~Cyten1_2.raw~, NativeID:~controllerType=0 controllerNumber=1 scan=33922~
1	ZygaenaFil_C1	ZygaenaFil_C1 Average coverage: 50.567,44	2520	90764	207	147	41	33	50.7	24863	1	1	1	664.394	1326.77	2	1326.78	-0.0033	0	54.33	6.5e-05	K	LLLDEIETIIR	Q					Cyten2_2.41644.41644.2 File:~Cyten2_2.raw~, NativeID:~controllerType=0 controllerNumber=1 scan=41644~
1	ZygaenaFil_C1	ZygaenaFil_C1 Average coverage: 50.567,44	2520	90764	207	147	41	33	50.7	24866	1	1	1	664.394	1326.77	2	1326.78	-0.0033	0	65.05	5.5e-06	K	LLLDEIETIIR	Q					Cyten2_2.34719.34719.2 File:~Cyten2_2.raw~, NativeID:~controllerType=0 controllerNumber=1 scan=34719~
1	ZygaenaFil_C1	ZygaenaFil_C1 Average coverage: 50.567,44	2520	90764	207	147	41	33	50.7	24868	1	1	1	664.394	1326.77	2	1326.78	-0.0032	0	36.45	0.0032	K	LLLDEIETIIR	Q					Cyten1_2.33251.33251.2 File:~Cyten1_2.raw~, NativeID:~controllerType=0 controllerNumber=1 scan=33251~
1	ZygaenaFil_C1	ZygaenaFil_C1 Average coverage: 50.567,44	2520	90764	207	147	41	33	50.7	24869	1	1	1	664.394	1326.77	2	1326.78	-0.0032	0	52.11	0.00011	K	LLLDEIETIIR	Q					Cyten2_2.34946.34946.2 File:~Cyten2_2.raw~, NativeID:~controllerType=0 controllerNumber=1 scan=34946~
1	ZygaenaFil_C1	ZygaenaFil_C1 Average coverage: 50.567,44	2520	90764	207	147	41	33	50.7	24870	1	1	1	664.394	1326.77	2	1326.78	-0.0032	0	64.84	5.8e-06	K	LLLDEIETIIR	Q					Cyten2_2.35878.35878.2 File:~Cyten2_2.raw~, NativeID:~controllerType=0 controllerNumber=1 scan=35878~
1	ZygaenaFil_C1	ZygaenaFil_C1 Average coverage: 50.567,44	2520	90764	207	147	41	33	50.7	24873	1	1	1	664.394	1326.77	2	1326.78	-0.0032	0	56.46	4e-05	K	LLLDEIETIIR	Q					Cyten2_2.38975.38975.2 File:~Cyten2_2.raw~, NativeID:~controllerType=0 controllerNumber=1 scan=38975~
1	ZygaenaFil_C1	ZygaenaFil_C1 Average coverage: 50.567,44	2520	90764	207	147	41	33	50.7	24874	1	1	1	664.394	1326.77	2	1326.78	-0.0032	0	37.02	0.0035	K	LLLDEIETIIR	Q					Cyten2_2.34285.34285.2 File:~Cyten2_2.raw~, NativeID:~controllerType=0 controllerNumber=1 scan=34285~
1	ZygaenaFil_C1	ZygaenaFil_C1 Average coverage: 50.567,44	2520	90764	207	147	41	33	50.7	24875	1	1	1	664.394	1326.77	2	1326.78	-0.0032	0	52.08	0.00011	K	LLLDEIETIIR	Q					Cyten1_2.34153.34153.2 File:~Cyten1_2.raw~, NativeID:~controllerType=0 controllerNumber=1 scan=34153~
1	ZygaenaFil_C1	ZygaenaFil_C1 Average coverage: 50.567,44	2520	90764	207	147	41	33	50.7	24876	1	1	1	664.394	1326.77	2	1326.78	-0.0031	0	48.29	0.00026	K	LLLDEIETIIR	Q					Cyten1_2.36508.36508.2 File:~Cyten1_2.raw~, NativeID:~controllerType=0 controllerNumber=1 scan=36508~
1	ZygaenaFil_C1	ZygaenaFil_C1 Average coverage: 50.567,44	2520	90764	207	147	41	33	50.7	24879	1	1	1	664.394	1326.77	2	1326.78	-0.0031	0	55.99	4.3e-05	K	LLLDEIETIIR	Q					Cyten1_2.35880.35880.2 File:~Cyten1_2.raw~, NativeID:~controllerType=0 controllerNumber=1 scan=35880~
1	ZygaenaFil_C1	ZygaenaFil_C1 Average coverage: 50.567,44	2520	90764	207	147	41	33	50.7	24880	1	1	1	664.394	1326.77	2	1326.78	-0.0031	0	65.08	5.3e-06	K	LLLDEIETIIR	Q					Cyten1_2.34807.34807.2 File:~Cyten1_2.raw~, NativeID:~controllerType=0 controllerNumber=1 scan=34807~
1	ZygaenaFil_C1	ZygaenaFil_C1 Average coverage: 50.567,44	2520	90764	207	147	41	33	50.7	24881	1	1	1	664.394	1326.77	2	1326.78	-0.0031	0	36.68	0.0037	K	LLLDEIETIIR	Q					Cyten3_2.24786.24786.2 File:~Cyten3_2.raw~, NativeID:~controllerType=0 controllerNumber=1 scan=24786~
1	ZygaenaFil_C1	ZygaenaFil_C1 Average coverage: 50.567,44	2520	90764	207	147	41	33	50.7	24884	1	1	1	664.394	1326.77	2	1326.78	-0.003	0	37.09	0.0031	K	LLLDEIETIIR	Q					Cyten2_2.40766.40766.2 File:~Cyten2_2.raw~, NativeID:~controllerType=0 controllerNumber=1 scan=40766~
1	ZygaenaFil_C1	ZygaenaFil_C1 Average coverage: 50.567,44	2520	90764	207	147	41	33	50.7	24886	1	1	1	664.394	1326.77	2	1326.78	-0.003	0	51.71	0.00012	K	LLLDEIETIIR	Q					Cyten2_2.40602.40602.2 File:~Cyten2_2.raw~, NativeID:~controllerType=0 controllerNumber=1 scan=40602~
1	ZygaenaFil_C1	ZygaenaFil_C1 Average coverage: 50.567,44	2520	90764	207	147	41	33	50.7	24887	1	1	1	664.394	1326.77	2	1326.78	-0.003	0	64.99	5.4e-06	K	LLLDEIETIIR	Q					Cyten2_2.35182.35182.2 File:~Cyten2_2.raw~, NativeID:~controllerType=0 controllerNumber=1 scan=35182~
1	ZygaenaFil_C1	ZygaenaFil_C1 Average coverage: 50.567,44	2520	90764	207	147	41	33	50.7	24889	1	1	1	664.394	1326.77	2	1326.78	-0.0029	0	51.95	0.00011	K	LLLDEIETIIR	Q					Cyten2_2.36330.36330.2 File:~Cyten2_2.raw~, NativeID:~controllerType=0 controllerNumber=1 scan=36330~
1	ZygaenaFil_C1	ZygaenaFil_C1 Average coverage: 50.567,44	2520	90764	207	147	41	33	50.7	24890	1	1	1	664.394	1326.77	2	1326.78	-0.0029	0	56.07	4.2e-05	K	LLLDEIETIIR	Q					Cyten3_2.25176.25176.2 File:~Cyten3_2.raw~, NativeID:~controllerType=0 controllerNumber=1 scan=25176~
1	ZygaenaFil_C1	ZygaenaFil_C1 Average coverage: 50.567,44	2520	90764	207	147	41	33	50.7	24895	1	1	1	664.394	1326.77	2	1326.78	-0.0028	0	48.53	0.00024	K	LLLDEIETIIR	Q					Cyten2_2.32459.32459.2 File:~Cyten2_2.raw~, NativeID:~controllerType=0 controllerNumber=1 scan=32459~
1	ZygaenaFil_C1	ZygaenaFil_C1 Average coverage: 50.567,44	2520	90764	207	147	41	33	50.7	24896	1	1	1	664.394	1326.77	2	1326.78	-0.0028	0	36.46	0.0039	K	LLLDEIETIIR	Q					Cyten2_2.39831.39831.2 File:~Cyten2_2.raw~, NativeID:~controllerType=0 controllerNumber=1 scan=39831~
1	ZygaenaFil_C1	ZygaenaFil_C1 Average coverage: 50.567,44	2520	90764	207	147	41	33	50.7	24899	1	1	1	664.394	1326.77	2	1326.78	-0.0026	0	64.68	5.8e-06	K	LLLDEIETIIR	Q					Cyten2_2.36558.36558.2 File:~Cyten2_2.raw~, NativeID:~controllerType=0 controllerNumber=1 scan=36558~
1	ZygaenaFil_C1	ZygaenaFil_C1 Average coverage: 50.567,44	2520	90764	207	147	41	33	50.7	24900	1	1	1	664.394	1326.77	2	1326.78	-0.0025	0	56.02	4.3e-05	K	LLLDEIETIIR	Q					Cyten1_2.35683.35683.2 File:~Cyten1_2.raw~, NativeID:~controllerType=0 controllerNumber=1 scan=35683~
1	ZygaenaFil_C1	ZygaenaFil_C1 Average coverage: 50.567,44	2520	90764	207	147	41	33	50.7	24901	1	1	1	664.394	1326.77	2	1326.78	-0.0025	0	65.04	5.4e-06	K	LLLDEIETIIR	Q					Cyten2_2.32906.32906.2 File:~Cyten2_2.raw~, NativeID:~controllerType=0 controllerNumber=1 scan=32906~
1	ZygaenaFil_C1	ZygaenaFil_C1 Average coverage: 50.567,44	2520	90764	207	147	41	33	50.7	24903	1	1	1	664.394	1326.77	2	1326.78	-0.0025	0	52.22	0.0001	K	LLLDEIETIIR	Q					Cyten1_2.35247.35247.2 File:~Cyten1_2.raw~, NativeID:~controllerType=0 controllerNumber=1 scan=35247~
1	ZygaenaFil_C1	ZygaenaFil_C1 Average coverage: 50.567,44	2520	90764	207	147	41	33	50.7	24908	1	1	1	664.394	1326.77	2	1326.78	-0.0023	0	52.53	9.5e-05	K	LLLDEIETIIR	Q					Cyten2_2.41835.41835.2 File:~Cyten2_2.raw~, NativeID:~controllerType=0 controllerNumber=1 scan=41835~
1	ZygaenaFil_C1	ZygaenaFil_C1 Average coverage: 50.567,44	2520	90764	207	147	41	33	50.7	24910	1	1	1	664.394	1326.77	2	1326.78	-0.0021	0	52.13	0.0001	K	LLLDEIETIIR	Q					Cyten2_2.38316.38316.2 File:~Cyten2_2.raw~, NativeID:~controllerType=0 controllerNumber=1 scan=38316~
1	ZygaenaFil_C1	ZygaenaFil_C1 Average coverage: 50.567,44	2520	90764	207	147	41	33	50.7	24912	1	1	1	664.394	1326.77	2	1326.78	-0.0021	0	52.29	0.0001	K	LLLDEIETIIR	Q					Cyten2_2.32670.32670.2 File:~Cyten2_2.raw~, NativeID:~controllerType=0 controllerNumber=1 scan=32670~
1	ZygaenaFil_C1	ZygaenaFil_C1 Average coverage: 50.567,44	2520	90764	207	147	41	33	50.7	25816	1	1	1	683.327	1364.64	2	1364.64	-0.0039	0	31.59	0.0011	R	DTMLMGVDNITR	I					Cyten1_2.25584.25584.2 File:~Cyten1_2.raw~, NativeID:~controllerType=0 controllerNumber=1 scan=25584~
1	ZygaenaFil_C1	ZygaenaFil_C1 Average coverage: 50.567,44	2520	90764	207	147	41	33	50.7	25817	1	1	1	683.327	1364.64	2	1364.64	-0.0038	0	37.31	0.00032	R	DTMLMGVDNITR	I					Cyten1_2.23892.23892.2 File:~Cyten1_2.raw~, NativeID:~controllerType=0 controllerNumber=1 scan=23892~
1	ZygaenaFil_C1	ZygaenaFil_C1 Average coverage: 50.567,44	2520	90764	207	147	41	33	50.7	25819	1	1	1	683.327	1364.64	2	1364.64	-0.0037	0	33.17	0.0013	R	DTMLMGVDNITR	I					Cyten1_2.24419.24419.2 File:~Cyten1_2.raw~, NativeID:~controllerType=0 controllerNumber=1 scan=24419~
1	ZygaenaFil_C1	ZygaenaFil_C1 Average coverage: 50.567,44	2520	90764	207	147	41	33	50.7	25822	1	1	1	683.327	1364.64	2	1364.64	-0.0034	0	32.71	0.00092	R	DTMLMGVDNITR	I					Cyten1_2.25847.25847.2 File:~Cyten1_2.raw~, NativeID:~controllerType=0 controllerNumber=1 scan=25847~
1	ZygaenaFil_C1	ZygaenaFil_C1 Average coverage: 50.567,44	2520	90764	207	147	41	33	50.7	25824	1	1	1	683.327	1364.64	2	1364.64	-0.003	0	37.1	0.00033	R	DTMLMGVDNITR	I					Cyten1_2.24680.24680.2 File:~Cyten1_2.raw~, NativeID:~controllerType=0 controllerNumber=1 scan=24680~
1	ZygaenaFil_C1	ZygaenaFil_C1 Average coverage: 50.567,44	2520	90764	207	147	41	33	50.7	26313	1	1	1	461.218	1380.63	3	1380.64	-0.0059	0	39.14	0.0025	R	DTMLMGVDNITR	I	Oxidation (M)	0.001000000000.0			Cyten1_2.21294.21294.3 File:~Cyten1_2.raw~, NativeID:~controllerType=0 controllerNumber=1 scan=21294~
1	ZygaenaFil_C1	ZygaenaFil_C1 Average coverage: 50.567,44	2520	90764	207	147	41	33	50.7	26354	1	1	1	691.324	1380.63	2	1380.64	-0.0043	0	30.54	0.016	R	DTMLMGVDNITR	I	Oxidation (M)	0.001000000000.0			Cyten1_2.20421.20421.2 File:~Cyten1_2.raw~, NativeID:~controllerType=0 controllerNumber=1 scan=20421~
1	ZygaenaFil_C1	ZygaenaFil_C1 Average coverage: 50.567,44	2520	90764	207	147	41	33	50.7	26734	1	1	1	699.321	1396.63	2	1396.63	-0.0049	0	67.8	1.6e-06	R	DTMLMGVDNITR	I	2 Oxidation (M)	0.001010000000.0			Cyten1_2.18135.18135.2 File:~Cyten1_2.raw~, NativeID:~controllerType=0 controllerNumber=1 scan=18135~
1	ZygaenaFil_C1	ZygaenaFil_C1 Average coverage: 50.567,44	2520	90764	207	147	41	33	50.7	27056	1	1	1	470.921	1409.74	3	1409.74	-0.0044	1	43.23	0.00031	K	IRLPNGEEMPVR	V					Cyten2_2.20895.20895.3 File:~Cyten2_2.raw~, NativeID:~controllerType=0 controllerNumber=1 scan=20895~
1	ZygaenaFil_C1	ZygaenaFil_C1 Average coverage: 50.567,44	2520	90764	207	147	41	33	50.7	27060	1	1	1	470.921	1409.74	3	1409.74	-0.0043	1	30.87	0.0028	K	IRLPNGEEMPVR	V					Cyten2_2.21441.21441.3 File:~Cyten2_2.raw~, NativeID:~controllerType=0 controllerNumber=1 scan=21441~
1	ZygaenaFil_C1	ZygaenaFil_C1 Average coverage: 50.567,44	2520	90764	207	147	41	33	50.7	27073	1	1	1	470.921	1409.74	3	1409.74	-0.004	1	42.53	0.00015	K	IRLPNGEEMPVR	V					Cyten2_2.45061.45061.3 File:~Cyten2_2.raw~, NativeID:~controllerType=0 controllerNumber=1 scan=45061~
1	ZygaenaFil_C1	ZygaenaFil_C1 Average coverage: 50.567,44	2520	90764	207	147	41	33	50.7	28456	1	1	1	724.384	1446.75	2	1446.76	-0.0047	0	32.45	0.00091	R	AGLLMNGVDVTVMK	E					Cyten1_2.25846.25846.2 File:~Cyten1_2.raw~, NativeID:~controllerType=0 controllerNumber=1 scan=25846~
1	ZygaenaFil_C1	ZygaenaFil_C1 Average coverage: 50.567,44	2520	90764	207	147	41	33	50.7	28821	1	1	1	728.846	1455.68	2	1455.68	-0.0045	0	32.66	0.00087	R	HDMVEIDSFVHK	L					Cyten1_2.19232.19232.2 File:~Cyten1_2.raw~, NativeID:~controllerType=0 controllerNumber=1 scan=19232~
1	ZygaenaFil_C1	ZygaenaFil_C1 Average coverage: 50.567,44	2520	90764	207	147	41	33	50.7	29659	1	1	1	493.581	1477.72	3	1477.73	-0.0055	1	37.99	0.00099	R	DTMLMGVDNITRI	-					Cyten1_2.28858.28858.3 File:~Cyten1_2.raw~, NativeID:~controllerType=0 controllerNumber=1 scan=28858~
[truncated: 1,782 more rows]
